# Supplementary material for: Genomic Insights into Carbapenem-Resistant Organisms Producing New Delhi Metallo-β-Lactamase in Live Poultry Markets
Source: Microorganisms. 2025 May 23;13(6):1195. doi: 10.3390/microorganisms13061195 (PMC12194966; doi:10.3390/microorganisms13061195)
Supplement: Supplementary file 1 [file microorganisms-13-01195-s001.zip › Supplementary tables.xlsx]

## Sheet: Table S1
Sample collection information for live poultry markets
Collection location	Number of all samples	Source	Number of samples	Source location	Number of samples
Live poultry market A	226	Chicken manure	72	Huai'an	31
				Anhui	18
				Nanjing	13
				Nantong	6
				Taizhou	4
		Duck manure	13	Anhui	13
		Goose droppings	64	Yangzhou	64
		Pigeon manure	12	Anhui	12
		Soil	9	Yangzhou	9
		Water	20	Yangzhou	20
		Environment	33	Yangzhou	33
		Plant	3	Yangzhou	3
Live poultry market B	162	Chicken manure	87	Yancheng	57
				Nantong	30
		Duck manure	16	Yangzhou	16
		Goose droppings	2	Yangzhou	2
		Pigeon manure	9	Yangzhou	9
		Soil	8	Yangzhou	8
		Water	16	Yangzhou	16
		Environment	24	Yangzhou	24

## Sheet: Table S2
Primers used in this study for PCR
Primers	Sequences (5’-3’)	Product size (bp)
16S-F	AGAGTTTGATCATGGCTC	1503
16S-R	GGTTACCTTGTTACGACTT
blaNDM-F	GGTTTGGCGATCTGGTTTTC	813
blaNDM-R	CGGAATGGCTCATCACGATC

## Sheet: Table S3
Feature information of blaNDM-positive CREC strains
Name	Phylogroups	Serotypes	Mlst	Location	Collection date
GCA_001463115.1	B2	O21:H7	636	Norway	2012
GCA_003007965.1	D	O102:H6	405	India	2016
GCA_003008245.1	B2	O25:H4	131	India	2016
GCA_003303565.1	B1	-:H26	224	China	2016
GCA_003339345.1	B1	O9/O30:H25	641	Italy	-
GCA_003989585.1	B1	O174:H10	205	Malaysia	2017
GCA_005145995.1	C	-:H9	410	Thailand	2017
GCA_012452845.1	B1	O7:H23	224	Australia	2012
GCA_012529395.1	A	O89:H9	744	Germany	2015
GCA_012529575.1	A	O89:H9	744	Germany	2015
GCA_012529975.1	C	O8:H21	6332	Germany	2016
GCA_012921875.1	A	O9:H30	540	United States	2019
GCA_013012085.1	B1	O160:H31	101	Myanmar	2016
GCA_013012245.1	A	O89:H21	-	Myanmar	2016
GCA_013012505.1	A	O89:H10	167	Myanmar	2016
GCA_013132355.1	D	O102:H6	405	United States	2020
GCA_013361265.1	A	O11:H11	540	Qatar	2018
GCA_013374235.2	A	O89:H21	-	Myanmar	2016
GCA_013716365.1	D	O102:H6	405	United States	2018
GCA_013717045.1	D	O102:H6	405	United States	2019
GCA_014117745.2	C	O9/O104:H9	410	Thailand	2016
GCA_014234885.1	A	O89:H21	1284	United States	2019
GCA_014235065.1	A	O89:H21	1284	United States	2019
GCA_014490075.1	A	O8:H19	226	France	2017
GCA_014490115.1	A	-:H10	167	France	2017
GCA_014493855.1	C	O100:H18	2851	India	2019
GCA_014494485.1	A	O89:H9	167	India	2019
GCA_014625455.1	D	O102:H6	405	India	2016
GCA_014775325.1	A	O89:H5	167	Pakistan	2019
GCA_014777295.1	A	O89:H21	1284	Pakistan	2019
GCA_014778075.1	A	O89:H9	167	Pakistan	2019
GCA_014778675.1	B1	-:H5	940	Pakistan	2019
GCA_014816945.1	C	O8:H21	410	Israel	2014
GCA_014817025.1	C	O8:H21	410	Israel	2014
GCA_014817085.1	C	O8:H21	410	Israel	2015
GCA_014817405.1	C	O8:H21	410	Israel	2014
GCA_014817445.1	C	O8:H21	410	Israel	2014
GCA_015027995.1	A	O89:H10	167	United States	2020
GCA_015178425.1	C	O8:H21	410	Israel	2014
GCA_015245445.1	B1	-:H31	101	Qatar	2015
GCA_015254735.1	A	O89:H10	617	Qatar	2017
GCA_015290265.1	B2	O18:H7	95	China	2013
GCA_015623885.1	A	-:H30	361	United States	2018
GCA_015887885.1	D	O102:H6	405	United States	2018
GCA_015959785.2	D	O102:H6	405	United States	2019
GCA_015962205.2	D	O1:H15	38	United States	2020
GCA_015962405.2	B2	O6:H31	127	United States	2019
GCA_016809875.1	A	O89:H9	-	Qatar	2016
GCA_016809895.1	B1	O55:H10	162	Qatar	2016
GCA_017135195.1	A	O9:H4	2172	Qatar	2018
GCA_017142345.1	D	O102:H6	5954	United States	2020
GCA_017535835.1	B2	O62:H5	1236	Thailand	2016
GCA_017729115.1	B1	O128:H43	-	Thailand	2012
GCA_017901295.1	C	-:H9	410	Thailand	2017
GCA_018036565.2	D	O102:H6	405	United States	2019
GCA_018043085.1	F	O8:H4	648	United States	2017
GCA_018068505.1	B2	O75:H5	1193	United States	2019
GCA_018072325.1	C	-:H9	410	Thailand	2017
GCA_018072345.1	C	-:H9	410	Thailand	2017
GCA_018072725.1	C	O8:H9	410	Thailand	2016
GCA_018118145.1	F	-:H30	648	Qatar	2020
GCA_018168475.1	C	O8:H9	90	United States	2021
GCA_018287795.1	D	O86:H18	38	United States	2021
GCA_018288015.1	B2	O25:H4	131	United States	2021
GCA_018421835.1	B1	-:H5	940	Germany	2019
GCA_018442445.1	B2	O45:H7	636	Germany	2018
GCA_018499805.2	A	O9:H10	227	China	2020
GCA_018798725.1	A	O89:H10	-	United States	2021
GCA_019054235.1	B1	O112:H25	156	China	2018
GCA_019060535.1	A	O9:H10	540	France	2016/2018
GCA_019215245.1	D	-:H18	38	Australia	2019
GCA_019227445.1	D	O102:H6	405	Australia	2017
GCA_019228545.1	B1	-:H8	448	Australia	2019
GCA_019228725.1	B1	O45/O9:H23	-	Australia	2017
GCA_019229285.1	F	O8:H4	648	Australia	2017
GCA_019229485.1	D	O102:H6	405	Australia	2019
GCA_019229545.1	D	O102:H6	405	Australia	2019
GCA_019229725.1	C	-:H11	410	Australia	2020
GCA_020018175.1	C	-:H9	410	United States	2021
GCA_020464135.1	B2	O2/O50:H4	95	United States	2021
GCA_020557165.1	A	O89:H10	167	United States	2021
GCA_020678405.1	A	O89:H9	-	United States	2019
GCA_020693825.1	A	O89:H10	167	United States	2020
GCA_021167515.1	C	-:H9	410	Argentina	2015
GCA_021369895.1	A	O89:H10	617	Switzerland	2020
GCA_021370635.1	A	O89:H9	167	Switzerland	2020
GCA_021371455.1	C	-:H9	410	Switzerland	2020
GCA_021372115.1	F	-:H6	648	Switzerland	2019
GCA_021460845.1	B1	O51:H12	-	Niger	2020
GCA_021473725.1	A	O86:H21	-	China	2017
GCA_021485255.1	A	-:H11	-	China	2017
GCA_021488735.1	A	O145:H11	6727	China	2017
GCA_021492925.2	F	O1:H6	648	United States	2021
GCA_021528675.1	D	O102:H6	405	Nepal	2013
GCA_021528695.1	A	O89:H5	167	Nepal	2013
GCA_021529415.1	D	O60:H30	38	Nepal	2013
GCA_021534595.1	D	-:H6	405	Nepal	2013
GCA_021542435.1	C	O8:H9	410	United Kingdom	2014
GCA_021544715.1	D	O2/O50:H18	2659	United Kingdom	2015
GCA_021545475.1	C	O8:H9	410	United Kingdom	2015
GCA_021752745.1	B2	-:H5	1193	United States	2021
GCA_022100395.1	C	O8:H9	410	United Kingdom	2015
GCA_022102075.1	C	O8:H9	410	United Kingdom	2015
GCA_022117035.1	A	O89:H9	1702	United Kingdom	2015
GCA_022122445.1	D	O102:H6	405	United Kingdom	2015
GCA_022124225.1	B1	O51:H6	2083	United Kingdom	2016
GCA_022124285.1	A	O89:H9	167	United Kingdom	2015
GCA_022155185.1	A	O89:H9	1702	United Kingdom	2016
GCA_022157125.1	A	O89:H5	167	United Kingdom	2016
GCA_022444645.1	B1	O23:H19	448	United States	2021
GCA_022558925.1	B1	O39:H23	224	China	2016
GCA_022759745.1	A	O8:H9	167	Switzerland	2018
GCA_023464995.1	B2	O2:H6	141	United States	2022
GCA_023476145.1	A	O89:H5	167	United Kingdom	2015
GCA_023584925.1	F	-:H6	648	Australia	2019
GCA_023594905.1	A	O89:H10	617	Australia	2019
GCA_023924725.1	A	O89:H5	167	Israel	2019
GCA_023927845.1	A	O89:H10	10	Israel	2018
GCA_023930455.1	B1	O167:H2	6128	Israel	2019
GCA_023999915.1	D	O102:H6	-	United States	2022
GCA_024012535.1	F	O45:H6	648	United States	2022
GCA_024078245.1	A	O89:H9	617	Israel	2018
GCA_024099815.1	A	O89:H10	10	United States	2022
GCA_024386005.1	C	-:H9	410	Thailand	2017
GCA_024386125.1	A	O89:H5	167	Thailand	2016
GCA_024388785.1	F	O8:H4	648	Jordan	2016
GCA_024487385.1	C	O8:H9	410	Cambodia	-
GCA_024506115.1	A	O9:H30	361	United States	2022
GCA_024506195.1	B1	O54:H28	156	United States	2022
GCA_024506915.1	A	O9:H30	361	United States	2022
GCA_024536795.1	A	O89:H10	617	United States	2022
GCA_024579775.1	B2	O25:H4	131	Singapore	-
GCA_024755725.1	A	-:H4	2450	Pakistan	2018
GCA_024917795.1	A	O89:H5	167	United States	2019
GCA_024918295.1	A	O89:H10	617	United States	2018
GCA_024922165.1	A	-:H10	167	United States	2022
GCA_025033875.1	F	O8:H4	648	Canada	2019
GCA_025034675.1	F	O1:H6	648	Canada	2019
GCA_025039335.1	F	O8:H4	648	Canada	2020
GCA_025375785.2	A	-:H10	167	United States	2022
GCA_025398375.1	F	-:H6	648	United States	2021
GCA_025404075.1	A	O175:H26	6836	Lebanon	2018/2019
GCA_025666415.1	A	O89:H10	617	Hungary	2020
GCA_025684095.1	B1	O131:H31	101	-	2019
GCA_025689705.1	A	O89:H10	167	United States	2022
GCA_025792705.1	A	O9:H30	361	China	2015
GCA_025794705.1	A	O9:H9	10	China	2015
GCA_025825895.1	A	O89:H9	617	China	2017
GCA_025877765.1	A	O9:H9	10	Norway	2019
GCA_025878585.1	A	O8:H33	167	Norway	2018
GCA_025878825.1	A	O89:H9	167	Norway	2018
GCA_025886605.1	B1	O160:H8	448	United States	2022
GCA_026150985.1	B1	-:H10	8346	Australia	2018
GCA_026412135.1	A	-:H9	167	United States	2017-01/2019-12
GCA_026412435.1	B2	O25:H4	131	United States	2017-01/2019-12
GCA_026627705.1	A	O89:H9	167	United States	2022
GCA_026649445.1	A	-:H10	167	United States	2022
GCA_026683475.1	A	O89:H10	744	France	2015
GCA_026684375.1	A	O9:H9	10	France	2015
GCA_026685575.1	A	O89:H4	44	France	2015
GCA_026685795.1	A	O8:H9	167	France	2015
GCA_026926115.1	B2	O6:H31	127	United States	2022
GCA_027888375.1	B2	O75:H5	1193	China	2018
GCA_027888395.1	D	O102:H6	405	China	2018
GCA_027888715.1	C	O8:H21	410	China	2016
GCA_027888905.1	A	O9:H9	167	China	2016
GCA_027983285.1	A	O9:H30	361	France	2021
GCA_027983945.1	A	O9:H30	361	France	2021
GCA_028012825.1	C	O21:H25	-	United States	2022
GCA_028065875.1	A	O89:H10	617	United States	2020
GCA_028075455.1	B2	O25:H4	131	United States	-
GCA_028076155.1	B2	O75:H5	1193	United States	-
GCA_028216775.1	D	O77/O17/O44/O106:H18	69	United States	2023
GCA_028547835.1	A	-:H21	167	United States	2023
GCA_028760845.1	B2	O2:H6	998	United States	2023
GCA_028794885.1	D	O130:H26	349	China	2013
GCA_029019185.1	D	O77/O17/O44/O106:H18	69	United States	2022
GCA_029337495.1	A	O89:H10	167	United States	2022
GCA_029410035.1	A	O89:H10	167	United States	2023
GCA_029427975.1	B1	O54:H28	156	Germany	2019
GCA_029428255.1	F	-:H6	648	Germany	2019
GCA_029428425.1	B2	O4:H5	12	Germany	2019
GCA_029429235.1	C	O8:H9	90	Germany	2019
GCA_029429545.1	A	O9:H30	361	Germany	2019
GCA_029429595.1	D	O102:H6	405	Germany	2019
GCA_029429775.1	F	O1:H6	648	Germany	2019
GCA_029429795.1	A	O9:H30	361	Germany	2019
GCA_029429995.1	A	O9:H10	46	Germany	2018
GCA_029430855.1	A	O89:H9	167	Germany	2018
GCA_029431405.1	A	O89:H5	167	Germany	2017
GCA_029431435.1	D	-:H6	405	Germany	2017
GCA_029431735.1	A	O9:H30	361	Germany	2017
GCA_029432495.1	A	O89:H9	167	Germany	2015
GCA_029432715.1	A	O89:H10	617	Germany	2015
GCA_029434685.1	B2	O157:H39	4554	Germany	2014
GCA_029634215.1	A	O89:H10	167	United States	2023
GCA_029717275.1	B2	O16:H5	131	Lebanon	2021
GCA_029832955.1	A	O9:H30	361	United States	2022
GCA_900608115.1	B1	O64:H10	8346	Switzerland	2016
GCA_001860505.1	A	O89:H17	167	China	2013
GCA_002903125.1	A	O8:H9	167	United States	2016
GCA_003004645.1	B1	O8:H8	-	India	2016
GCA_004795565.1	A	O61:H34	161	Malaysia	2015
GCA_011029465.1	A	O89:H5	167	Lebanon	2018
GCA_011029605.1	A	O89:H9	167	Lebanon	2018
GCA_012452805.1	B1	-:H5	940	Australia	2013
GCA_012453205.1	D	-:H2	349	Australia	2015
GCA_012453505.1	B1	-:H38	154	Australia	2016
GCA_012665665.1	A	O89:H9	1702	Canada	2016
GCA_012914125.1	D	O102:H6	405	United States	2019
GCA_012921915.1	D	O102:H6	405	United States	2019
GCA_013012345.1	A	O89:H5	167	Myanmar	2016
GCA_013426115.1	A	O89:H21	3835	China	2012
GCA_013716345.1	B2	O25:H4	131	United States	2019
GCA_013716465.1	F	-:H6	648	United States	2019
GCA_014490355.1	A	-:H11	48	France	2015
GCA_014495585.1	A	O89:H9	167	India	2019
GCA_014682685.1	B1	-:H30	155	Singapore	2015
GCA_014692185.1	A	O8:H4	226	Singapore	2014
GCA_015000795.1	B1	O23:H16	-	United States	2020
GCA_015245535.1	B2	O75:H5	1193	Qatar	2016
GCA_015622305.1	A	-:H10	10	United States	2019
GCA_015696985.1	B1	O8:H8	448	United States	2020
GCA_015740665.1	D	O102:H6	405	United States	2020
GCA_015824105.1	A	O89:H21	1284	United States	2019
GCA_016645145.1	A	O9:H30	361	United States	2020
GCA_017052205.1	B2	O6:H31	127	Qatar	2018
GCA_017144075.1	B2	O25:H4	131	United States	2020
GCA_017582355.1	C	O8:H9	410	Nigeria	2018
GCA_017655265.1	A	O89:H5	167	Lebanon	2017
GCA_017728975.1	C	O8:H9	410	Thailand	2016
GCA_017729015.1	C	O8:H9	410	Thailand	2015
GCA_017729235.1	B2	O25:H4	131	Thailand	2013
GCA_017733235.1	D	O102:H6	405	Myanmar	2018
GCA_017733335.1	D	O60:H30	38	Myanmar	2018
GCA_017901435.1	C	O8:H9	410	Thailand	2017
GCA_017901475.1	C	O8:H9	410	Thailand	2017
GCA_017901635.1	C	-:H9	410	Thailand	2017
GCA_017901855.1	C	-:H9	410	Thailand	2016
GCA_017902895.1	C	-:H9	410	Thailand	2016
GCA_017903335.1	B2	O75:H5	1193	Thailand	2015
GCA_018035525.1	D	O2/O50:H18	2659	United States	2019
GCA_018046825.1	D	O102:H6	405	Pakistan	2019
GCA_018072645.1	B2	O25:H4	131	Thailand	2016
GCA_018075205.1	B1	-:H8	448	Thailand	2015
GCA_018118525.1	D	O102:H6	405	Qatar	2020
GCA_018288035.1	B2	O25:H4	131	United States	2021
GCA_018446435.1	F	O45:H6	354	Germany	2019
GCA_018729475.1	A	O9:H30	361	Germany	2019
GCA_019054455.1	A	O89:H9	167	China	2015
GCA_019060555.1	B2	O18:H7	416	France	2016/2018
GCA_019215425.1	F	-:H6	648	Australia	2019
GCA_019215625.1	C	O100:H18	2851	Australia	2019
GCA_019216155.1	D	-:H6	405	Australia	2020
GCA_019216365.1	F	O1:H6	2011	Australia	2018
GCA_019217655.1	D	O102:H6	405	Australia	2019
GCA_019227865.1	F	O8:H4	648	Australia	2019
GCA_019229165.1	A	O89:H9	167	Australia	2019
GCA_019229375.1	A	O9:H10	46	Australia	2019
GCA_019229705.1	F	-:H6	648	Australia	2020
GCA_019229865.1	D	-:H6	405	Australia	2020
GCA_019229985.1	B1	O170:H16	2016	Australia	2020
GCA_019230345.1	A	O9:H30	361	Australia	2018
GCA_019230425.1	F	O8:H4	648	Australia	2018
GCA_019230745.1	F	-:H6	2011	Australia	2018
GCA_019659245.1	F	O153:H34	354	United States	2021
GCA_019844015.1	A	O89:H5	167	Tanzania	2018
GCA_020251725.1	F	O86:H30	648	China	2020
GCA_020409885.1	D	O102:H6	405	United Kingdom	2021
GCA_020519625.1	B1	O173:H23	224	United States	2021
GCA_020558585.1	A	O9:H30	361	United States	2021
GCA_020783135.1	C	O8:H9	410	Thailand	2016
GCA_020871235.1	B1	-:H5	940	United Kingdom	2014
GCA_020895135.1	B1	O9:H19	162	United States	2021
GCA_020919955.1	C	-:H9	410	United States	2021
GCA_020919995.1	B2	O45:H31	372	United States	2021
GCA_021027875.1	B1	O168:H8	718	United States	2021
GCA_021085385.2	D	O60:H30	-	Singapore	2016
GCA_021167015.1	B1	O159:H21	155	Argentina	2017
GCA_021167055.1	B2	O75:H5	1193	Argentina	2017
GCA_021369835.1	C	O131:H9	410	Switzerland	2020
GCA_021370555.1	B1	O8:H51	155	United States	2021
GCA_021370905.1	D	O102:H6	405	Switzerland	2019
GCA_021470745.1	A	O15:H40	-	China	2017
GCA_021486515.1	A	O130:H26	-	China	2017
GCA_021492905.2	A	O32:H12	607	United States	2021
GCA_021493345.2	B1	O64:H10	8346	United States	2021
GCA_021502855.1	A	O151/O118:H12	10	Pakistan	2016
GCA_021503095.1	B1	-:H19	448	Pakistan	2016
GCA_021503695.1	D	O102:H6	405	Bangladesh	2016
GCA_021528255.1	D	O60:H30	38	Nepal	2013
GCA_021528715.1	B1	O81:H31	101	Nepal	2013
GCA_021543495.1	A	O8:H9	167	United Kingdom	2015
GCA_021543675.1	F	O1:H6	648	United Kingdom	2014
GCA_021544395.1	B1	O54:H28	156	United Kingdom	2015
GCA_021578815.1	A	O89:H9	167	United States	2021
GCA_021915945.1	D	O102:H6	405	India	2018
GCA_022099035.1	B1	-:H32	448	United Kingdom	2015
GCA_022099175.1	A	O89:H9	167	United Kingdom	2016
GCA_022103215.1	A	O89:H10	-	United Kingdom	2016
GCA_022109455.1	B1	-:H9	940	United Kingdom	2015
GCA_022121785.1	B1	O54:H28	156	United Kingdom	2016
GCA_022122565.1	B1	O153:H19	448	United Kingdom	2015
GCA_022139585.1	C	O8:H9	410	United Kingdom	2016
GCA_022159025.1	D	O7:H6	362	United Kingdom	2015
GCA_022389685.1	A	O89:H10	167	United States	2020
GCA_022444445.1	F	O8:H4	648	United States	2020
GCA_022444525.1	B1	-:H7	2521	United States	2020
GCA_022444605.1	A	O89:H9	167	United States	2021
GCA_022445745.1	A	O89:H10	167	United States	2021
GCA_023533155.2	A	O89:H10	167	United States	2022
GCA_023601975.1	F	O8:H4	648	Australia	2019
GCA_023924705.1	A	O89:H9	167	Israel	2018
GCA_023930265.1	A	O89:H5	167	Israel	2018
GCA_023932045.1	A	O89:H5	167	Israel	2018
GCA_024187595.1	B1	O9:H9	162	United States	2022
GCA_024187775.1	B2	O62:H5	1236	United States	2022
GCA_024188415.1	F	O8:H4	648	United States	2022
GCA_024288715.1	B2	O6:H31	127	United States	2022
GCA_024386045.1	B1	O76:H51	5229	Philippines	2016
GCA_024386245.1	A	O18:H14	1434	Romania	2016
GCA_024387525.1	D	O1:H15	2003	Vietnam	2016
GCA_024387625.1	B1	-:H32	448	Vietnam	2016
GCA_024387855.1	B1	O46/O8/O134:H53	345	Morocco	2016
GCA_024424775.1	B2	O4:H5	12	United States	2022
GCA_024424795.1	D	O86:H2	349	United States	2022
GCA_024506235.1	A	O8:H9	167	United States	2022
GCA_024506555.1	A	O9:H30	361	United States	2022
GCA_024510605.1	D	O102:H6	405	Vietnam	2020
GCA_024754535.1	A	O89:H5	167	Pakistan	2018
GCA_024886875.1	B1	-:H31	101	-	2019
GCA_025035785.1	A	O89:H10	617	Canada	2020
GCA_025036445.1	D	O102:H6	405	Canada	2020
GCA_025036565.1	D	O102:H6	405	Canada	2020
GCA_025038495.1	F	-:H25	457	Canada	2020
GCA_025038855.1	D	O102:H6	405	Canada	2019
GCA_025039375.1	D	O102:H6	405	Canada	2020
GCA_025039615.1	D	O102:H6	405	Canada	2019
GCA_025142575.1	A	O89:H10	167	United States	2022
GCA_025311735.1	F	O8:H4	648	United States	2022
GCA_025682815.1	A	O8:H9	167	United Kingdom	2020
GCA_025684695.1	B1	-:H19	448	-	2018
GCA_025684775.1	D	O1:H15	38	-	2019
GCA_025707225.1	A	O9:H30	361	United States	2022
GCA_025775755.1	C	O8:H21	-	United States	2022
GCA_025779175.2	B2	O16:H5	131	United States	2022
GCA_025794495.1	F	O1:H6	648	China	2015
GCA_025856755.1	C	-:H9	410	United States	2022
GCA_025874585.1	D	O102:H6	1320	Norway	2021
GCA_025875465.1	A	O89:H9	167	Norway	2021
GCA_025881325.1	D	-:H6	405	Norway	2015
GCA_025890495.1	B2	O2/O50:H4	-	Germany	2022
GCA_026109775.1	B2	O75:H5	1193	United States	2022
GCA_026150825.1	A	O53:H18	4450	Australia	2017
GCA_026368835.1	B2	O6:H31	127	United States	2022
GCA_026412065.1	D	O102:H6	405	United States	2017-01/2019-12
GCA_026421025.1	C	O8:H21	410	Greece	2017
GCA_026615255.1	D	O153:H18	38	China	2013
GCA_026683575.1	A	O89:H4	44	France	2015
GCA_026684315.1	B1	-:H38	154	France	2015
GCA_026685755.1	B1	-:H5	940	France	2015
GCA_026687405.1	A	O89:H4	44	France	2014
GCA_026688545.1	B2	O21:H7	636	France	2014
GCA_026701185.1	B2	O108:H45	491	United States	2022
GCA_027264135.1	D	O102:H6	405	United States	2022
GCA_027901475.1	C	O100:H18	2851	United States	2022
GCA_027903955.1	A	-:H10	167	United States	2022
GCA_027983145.1	A	O9:H30	361	France	2022
GCA_027984005.1	A	O9:H30	361	France	2021
GCA_027984105.1	A	O9:H30	361	France	2020
GCA_028012285.1	C	O8:H21	410	United States	2023
GCA_028075435.1	A	O9:H30	361	United States	-
GCA_028075515.1	A	O89:H10	167	United States	-
GCA_028544175.1	F	O8:H4	-	United States	2022
GCA_028627775.1	A	O89:H10	167	United States	2022
GCA_029017165.1	B2	O25:H4	131	United States	2023
GCA_029194705.1	A	O9:H30	361	Iran	2020
GCA_029223135.1	D	O102:H6	405	India	2020
GCA_029276025.1	A	O89:H9	167	United States	2023
GCA_029323535.2	A	O89:H10	167	United States	2022
GCA_029337695.1	D	O102:H6	405	United States	2022
GCA_029427715.1	A	O89:H21	1284	Germany	2019
GCA_029428215.1	A	O89/O162/O101:H10	617	Germany	2019
GCA_029429935.1	D	O102:H6	405	Germany	2018
GCA_029431635.1	B1	-:H5	940	Germany	2017
GCA_029431895.1	A	O89:H10	617	Germany	2016
GCA_029432445.1	B1	-:H9	940	Germany	2015
GCA_029432625.1	A	O8:H9	167	Germany	2015
GCA_029647825.1	A	O89:H10	167	United States	2023
GCA_029832635.1	B1	-:H5	940	United States	2022
GCA_900773895.1	B1	O1:H6	2083	Malawi	2014
GCA_929608675.1	B1	-:H4	940	United Kingdom	2018
GCA_929615335.1	D	O102:H6	405	United Kingdom	2019
GCA_947390265.1	B1	-:H5	940	United Kingdom	2017
GCA_947390745.1	A	-:H9	2450	United Kingdom	2017
GCA_001316875.2	A	O9:H9	167	South Africa	2013
GCA_002860085.1	B1	O35:H28	156	China	2014
GCA_003007995.1	B2	O25:H4	131	India	2016
GCA_003008025.1	C	O8:H9	410	India	2016
GCA_003008275.1	C	O8:H9	410	India	2015
GCA_003186665.1	A	O89:H17	167	Niger	2017
GCA_005156265.1	A	-:H10	167	Japan	2018
GCA_009393735.1	A	-:H26	1114	China	2015
GCA_011030265.1	D	O102:H6	405	Lebanon	2018
GCA_012529515.1	A	O89:H9	744	Germany	2017
GCA_012529535.1	A	O89:H9	744	Germany	2016
GCA_013011585.1	B1	O160:H31	101	Myanmar	2015
GCA_013011655.1	B1	-:H19	162	Myanmar	2015
GCA_013012465.1	C	O8:H9	410	Myanmar	2016
GCA_013162105.1	B2	O21:H7	636	Malawi	2017
GCA_013340785.1	D	O124/O164:H45	1011	-	2018
GCA_014047995.1	A	-:H10	167	United States	2020
GCA_014048065.1	C	-:H9	410	United States	2020
GCA_014490195.1	A	-:H10	167	France	2015
GCA_014494125.1	A	O9:H30	361	India	2019
GCA_014494645.1	D	O102:H6	405	India	2019
GCA_014494925.1	C	O8:H9	410	India	2019
GCA_014495265.1	C	O100:H18	2851	India	2019
GCA_014495455.1	C	O8:H9	410	India	2019
GCA_014775195.1	B1	O100:H12	205	Pakistan	2019
GCA_014776735.1	C	O100:H18	2851	Pakistan	2019
GCA_014816965.1	C	O8:H21	410	Israel	2014
GCA_014903925.1	C	O8:H9	90	United States	-
GCA_015000665.1	A	O9:H9	167	United States	2020
GCA_015178285.1	C	O8:H21	410	Israel	2014
GCA_015330035.1	C	O100:H18	2851	India	2018
GCA_015595805.2	D	-:H18	2659	United States	2020
GCA_015623825.1	A	O9:H30	361	United States	2018
GCA_015691785.1	B2	O25:H4	131	United States	2018
GCA_015712425.1	B1	O116:H9	4380	China	2017
GCA_015741255.1	D	O102:H6	405	United States	2020
GCA_015888025.1	D	O102:H6	405	United States	2019
GCA_015961245.2	C	-:H21	410	United States	2017
GCA_015961265.2	B2	O25:H4	131	United States	2020
GCA_016444325.1	B1	O9:H9	162	Singapore	2014
GCA_016445845.1	B1	O21:H12	155	Singapore	2015
GCA_016483105.1	A	O89:H5	167	Switzerland	2019
GCA_016901475.1	D	O102:H6	405	Lebanon	2019
GCA_016985515.1	D	-:H6	405	United States	2020
GCA_017134955.1	D	O51:H30	-	Qatar	2019
GCA_017728875.1	A	O89:H10	10	Thailand	2015
GCA_017733135.1	B1	O53:H18	6823	Myanmar	2018
GCA_017733195.1	A	O9:H9	167	Myanmar	2018
GCA_017733275.1	B1	-:H9	-	Myanmar	2018
GCA_017901495.1	C	-:H9	410	Thailand	2017
GCA_017901975.1	F	O11:H25	1722	Thailand	2016
GCA_017902355.1	B1	-:H8	448	Thailand	2015
GCA_017902635.1	C	-:H9	410	Thailand	2016
GCA_017902815.1	B1	-:H8	448	Thailand	2015
GCA_017902855.1	D	O102:H6	405	Thailand	2017
GCA_018072445.1	C	-:H9	410	Thailand	2017
GCA_018072525.1	C	-:H9	-	Thailand	2017
GCA_018072585.1	C	O8:H9	410	Thailand	2017
GCA_018075185.1	C	O8:H9	410	Thailand	2016
GCA_018128405.1	D	O77/O17/O44/O106/O73:H18	69	Switzerland	2020
GCA_018288415.1	D	O1:H15	38	United States	2021
GCA_018421495.1	A	O89:H5	167	Germany	2019
GCA_018422955.1	D	O102:H6	405	Germany	2019
GCA_018446135.1	B1	O100:H12	205	Germany	2018
GCA_018619095.2	A	O89:H10	617	Italy	2019
GCA_018982545.1	A	O89/O162/O101:H9	-	United States	2021
GCA_019054145.1	C	O8:H9	410	China	2015
GCA_019054555.1	A	O89:H9	167	China	2015
GCA_019215205.1	B1	-:H10	8346	Australia	2019
GCA_019216005.1	A	O89:H10	10	Australia	2019
GCA_019216385.1	C	-:H9	410	Australia	2018
GCA_019217025.1	C	-:H9	410	Australia	2019
GCA_019227685.1	A	O148:H44	-	Australia	2018
GCA_019228215.1	D	-:H18	69	Australia	2019
GCA_019228645.1	C	-:H9	410	Australia	2019
GCA_019230105.1	D	O102:H6	405	Australia	2017
GCA_019772175.1	A	O9:H30	361	China	2013
GCA_020105115.1	A	O9:H30	361	Canada	2020
GCA_020694425.1	A	O89:H10	167	United States	2021
GCA_020919925.1	B2	O25:H4	-	United States	2021
GCA_020955275.1	A	O89:H10	167	United States	2021
GCA_020955295.1	B2	O6:H31	127	United States	2021
GCA_021028215.1	F	O1:H6	648	United States	2021
GCA_021033505.1	B1	-:H5	940	Pakistan	2016
GCA_021035545.1	A	O89:H17	167	Germany	2020
GCA_021096285.1	A	O89:H5	167	Pakistan	2016
GCA_021096305.1	A	O89:H5	167	Pakistan	2016
GCA_021167435.1	E	O9/O160:H25	57	Argentina	2016
GCA_021167635.1	A	O89:H10	744	Argentina	2015
GCA_021222045.1	F	O45:H6	354	United States	2021
GCA_021342175.1	A	-:H23	2973	China	2020
GCA_021370455.1	A	O9:H10	540	Switzerland	2019
GCA_021371555.1	D	O102:H6	405	Switzerland	2020
GCA_021373275.1	D	O166:H15	349	Switzerland	2020
GCA_021492385.2	B2	O88:H4	555	United States	2021
GCA_021502875.1	A	O1:H32	7331	Pakistan	2016
GCA_021502885.1	A	O89:H9	167	Pakistan	2016
GCA_021503295.1	D	O102:H6	405	Bangladesh	2016
GCA_021528075.1	B1	O81:H31	101	Nepal	2013
GCA_021528115.1	B1	-:H19	448	Nepal	2013
GCA_021528655.1	D	O60:H30	38	Nepal	2013
GCA_021538455.1	C	-:H9	410	United States	2021
GCA_021541815.1	A	-:H9	2450	United Kingdom	2016
GCA_021542115.1	D	O15:H18	69	United Kingdom	2014
GCA_021543095.1	B1	-:H19	448	United Kingdom	2014
GCA_021543755.1	D	O15:H1	393	United Kingdom	2015
GCA_021544135.1	A	O8:H9	167	United Kingdom	2015
GCA_021751785.1	C	-:H9	410	United States	2021
GCA_022105215.1	A	O89:H5	167	United Kingdom	2015
GCA_022122805.1	D	O102:H6	405	United Kingdom	2016
GCA_022123625.1	B1	-:H37	58	United Kingdom	2016
GCA_022139245.1	D	O102:H6	405	United Kingdom	2016
GCA_022154025.1	B1	-:H8	448	United Kingdom	2015
GCA_022155405.1	F	-:H6	648	United Kingdom	2014
GCA_022155425.1	A	O9:H21	1284	United Kingdom	2014
GCA_022159365.1	A	O89:H9	167	United Kingdom	2015
GCA_022160505.1	C	O8:H21	410	United Kingdom	2014
GCA_022161725.1	D	O153:H9	-	United Kingdom	2015
GCA_022162865.1	B1	-:H32	448	United Kingdom	2015
GCA_022477255.1	A	O89:H10	167	United States	2021
GCA_022956815.1	D	O2/O50:H18	2659	United States	2022
GCA_023006345.1	B2	O25:H4	131	-	-
GCA_023044215.1	A	O16:H48	1060	Thailand	2017
GCA_023069055.1	B2	O6:H31	127	United States	2022
GCA_023351255.1	C	-:H11	410	United States	2022
GCA_023531145.2	A	O89:H10	167	United States	2021
GCA_023602185.1	A	O89:H21	167	Australia	2019
GCA_023760205.1	A	O9:H9	1284	Australia	2020
GCA_023793135.1	C	-:H9	410	United States	2022
GCA_023929905.1	A	O9:H9	10	Israel	2018
GCA_023930285.1	A	O89:H9	617	Israel	2017
GCA_023930345.1	D	O102:H6	405	Israel	2019
GCA_023932425.1	A	O89:H9	167	Israel	2017
GCA_023932545.1	A	O89:H5	167	Israel	2017
GCA_024290315.1	A	O8:H11	48	United States	2022
GCA_024389285.1	A	O9:H9	167	Egypt	2015
GCA_024419225.1	D	-:H6	405	United States	2022
GCA_024507175.1	A	O9:H30	361	United States	2022
GCA_024507395.1	A	O89:H10	167	United States	2022
GCA_024576495.1	A	O89:H10	167	United States	2022
GCA_024755685.1	A	O9:H9	167	Pakistan	2018
GCA_024922385.1	A	-:H10	167	United States	2022
GCA_025033615.1	F	-:H6	648	Canada	2020
GCA_025034905.1	A	O9:H30	-	Canada	2020
GCA_025039415.1	B1	O33:H8	448	Canada	2020
GCA_025443515.1	C	O8:H9	410	United States	2022
GCA_025506635.1	D	O102:H6	405	United States	2022
GCA_025682755.1	A	-:H9	1702	United Kingdom	2020
GCA_025682795.1	A	O9:H30	361	United Kingdom	2019
GCA_025684515.1	D	O102:H6	1320	United Kingdom	2021
GCA_025792925.1	A	O9:H9	167	China	2015
GCA_025794645.1	B1	O100:H25	6388	China	2015
GCA_025794925.1	B2	O2/O50:H4	95	China	2015
GCA_025876545.1	F	O8:H4	648	Norway	2020
GCA_025878325.1	C	-:H9	410	Norway	2019
GCA_025878625.1	B1	O54:H28	156	Norway	2018
GCA_025879705.1	D	-:H6	405	Norway	2017
GCA_026014095.1	B2	-:H7	80	Germany	2016
GCA_026047255.1	D	O102:H6	405	Australia	2017
GCA_026107115.1	C	-:H9	410	Thailand	2016
GCA_026107195.1	A	O9:H30	361	Thailand	2016
GCA_026137845.1	A	O89:H10	167	United States	2022
GCA_026256765.1	A	O9:H9	1284	United States	2022
GCA_026305965.1	B1	-:H19	448	Bangladesh	2015-07/2016-12
GCA_026332635.1	A	O9:H30	361	Pakistan	2020
GCA_026359555.1	A	O9:H30	361	Palestine	2020
GCA_026412785.1	D	-:H6	405	United States	2017-01/2019-12
GCA_026420945.1	B1	O100:H25	683	Greece	2021
GCA_026620045.1	B1	-:H10	156	China	2016
GCA_026676975.1	B1	-:H31	101	France	2012
GCA_026690975.1	C	O8:H9	90	France	2012
GCA_027086955.1	A	O89:H5	167	Tanzania	2017
GCA_027984055.1	A	O9:H30	361	France	2021
GCA_027988255.1	A	O9:H30	361	France	2022
GCA_027988685.1	A	O9:H30	361	France	2020
GCA_028054835.1	A	-:H10	167	United States	2022
GCA_028073055.1	A	O9:H30	361	United States	-
GCA_028073675.1	D	O153:H14	38	United States	-
GCA_028362755.1	A	O89:H9	167	United States	2023
GCA_028439515.1	C	-:H9	410	India	2020
GCA_028577645.1	A	O89:H10	167	United States	2022
GCA_028675175.1	B2	O25:H4	131	United States	2022
GCA_028794945.1	D	O130:H26	349	China	2013
GCA_029046665.1	B2	O39:H4	91	United States	2023
GCA_029048725.1	A	O9:H30	361	United States	2022
GCA_029420495.1	B1	-:H19	448	United States	2023
GCA_029427815.1	A	O9:H30	361	Germany	2019
GCA_029428555.1	B2	O25:H4	131	Germany	2019
GCA_029428565.1	A	O9:H9	1284	Germany	2019
GCA_029429615.1	D	O102:H6	405	Germany	2019
GCA_029430275.1	A	O9:H9	617	Germany	2018
GCA_029430345.1	A	O89:H21	1284	Germany	2018
GCA_029431005.1	B1	-:H9	940	Germany	2018
GCA_029431195.1	A	O9:H30	361	Germany	2018
GCA_029431315.1	A	O89:H5	167	Germany	2017
GCA_029431495.1	A	O8:H9	167	Germany	2017
GCA_029431855.1	A	O8:H9	167	Germany	2017
GCA_029432165.1	A	O89:H9	1585	Germany	2016
GCA_029432515.1	C	O8:H21	410	Germany	2015
GCA_029432525.1	A	O89/O162/O101:H5	167	Germany	2015
GCA_029432705.1	A	O9:H30	540	Germany	2015
GCA_029434585.1	A	O9:H10	46	Germany	2015
GCA_029636045.1	A	O9:H30	361	United States	2023
GCA_029833735.1	D	O102:H6	405	United States	2023
GCA_905330145.2	C	O8:H9	410	Spain	2018
GCA_947390085.1	D	O102:H6	405	United Kingdom	2017
GCA_001462715.1	C	O8:H9	410	Norway	2010
GCA_001463325.1	A	O9:H10	617	Norway	2013
GCA_002164645.3	D	O102:H6	405	China	2015
GCA_003008235.1	D	O102:H6	405	India	2016
GCA_003008375.1	A	O89:H9	-	India	2016
GCA_003367575.1	C	O132:H18	410	Ghana	2015
GCA_004122355.1	B1	O100:H19	-	China	2017
GCA_008124425.1	A	O8:H9	167	Switzerland	2018
GCA_012358215.1	D	O102:H6	405	Spain	2016
GCA_012426405.1	D	O102:H6	405	Australia	2016
GCA_012434055.1	F	O45:H6	648	Australia	2014
GCA_012440425.1	A	-:H9	167	Australia	2016
GCA_012452965.1	C	O8:H9	410	Australia	2016
GCA_012503115.1	A	O9:H10	46	Thailand	2015
GCA_012849435.1	D	O102:H6	405	Australia	2017
GCA_012914235.1	B1	O9:H30	224	United States	2019
GCA_012926085.1	A	O89:H9	-	United States	2019
GCA_013011625.1	F	O153:H34	354	Myanmar	2015
GCA_013011645.1	B1	-:H31	101	Myanmar	2015
GCA_013011985.1	A	O89:H5	167	Myanmar	2015
GCA_013357345.1	B1	-:H31	101	India	2003/2009
GCA_013514935.1	A	O89:H5	167	Canada	2017
GCA_014318035.1	A	O89:H10	167	United States	2020
GCA_014494365.1	A	O89:H5	167	India	2019
GCA_014494375.1	F	O8:H4	648	India	2019
GCA_014495005.1	A	-:H9	167	India	2019
GCA_014682905.1	A	O8:H9	167	Singapore	2015
GCA_014682945.1	B1	O9:H9	162	Singapore	2014
GCA_014775815.1	D	O102:H6	405	Pakistan	2019
GCA_014777775.1	F	-:H6	648	Pakistan	2019
GCA_014778055.1	D	O2/O50:H18	2659	Pakistan	2019
GCA_014816745.1	C	O8:H21	410	Israel	2014
GCA_014816845.1	C	O8:H21	410	Israel	2014
GCA_014816875.1	C	O8:H21	410	Israel	2014
GCA_015013635.1	D	O102:H6	405	United States	2016
GCA_015285705.1	B1	-:H31	101	Nigeria	2020
GCA_015327365.1	A	O9:H9	10	Spain	2016
GCA_015528645.1	A	-:H5	167	United States	2020
GCA_015884385.1	C	-:H9	410	United States	2019
GCA_015888125.1	A	O89:H9	-	United States	2018
GCA_015962165.2	D	-:H6	405	United States	2018
GCA_017134875.1	B1	O156:H8	13	Qatar	2019
GCA_017729035.1	F	O45:H6	354	Thailand	2015
GCA_017729055.1	C	O8:H9	410	Thailand	2015
GCA_017729075.1	A	O9:H30	361	Thailand	2015
GCA_017733355.1	A	O89:H21	-	Myanmar	2018
GCA_017896545.1	D	O102:H6	405	India	2019
GCA_017900635.1	F	O1:H6	2011	Thailand	2016
GCA_017901355.1	C	-:H9	410	Thailand	2017
GCA_017901815.1	D	O102:H6	405	Thailand	2016
GCA_017902155.1	C	-:H9	410	Thailand	2016
GCA_017902175.1	D	O102:H6	405	Thailand	2016
GCA_017902575.1	A	O9:H30	361	Thailand	2016
GCA_017902675.1	C	-:H9	410	Thailand	2016
GCA_018018175.1	cladeI	O8:H33	3910	Thailand	2016
GCA_018018195.1	A	O9:H10	46	Thailand	2015
GCA_018046965.1	D	O2/O50:H18	2659	Pakistan	2019
GCA_018118045.1	A	O9:H30	361	Qatar	2021
GCA_018423425.1	A	O9:H9	1284	Germany	2019
GCA_019060955.1	B2	O4:H5	12	France	2016/2018
GCA_019215365.1	D	O102:H6	405	Australia	2019
GCA_019215485.1	A	O9:H30	361	Australia	2019
GCA_019215665.1	A	O89:H9	167	Australia	2019
GCA_019216205.1	D	O102:H6	405	Australia	2017
GCA_019216225.1	F	-:H6	648	Australia	2020
GCA_019217265.1	A	O9:H10	46	Australia	2020
GCA_019229005.1	A	O9:H10	46	Australia	2017
GCA_019230055.1	D	O102:H6	405	Australia	2017
GCA_019230505.1	C	-:H9	410	Australia	2018
GCA_019297445.1	C	O8:H9	90	China	2015
GCA_019431415.1	A	-:H10	617	-	2019
GCA_019710415.1	C	O9:H19	88	China	2021
GCA_019772075.1	A	O89:H17	167	China	2013
GCA_019844035.1	A	O89:H5	167	Tanzania	2018
GCA_020540985.1	D	O102:H6	405	United Kingdom	2021
GCA_020541025.1	A	O89:H9	1702	United Kingdom	2020
GCA_020693885.1	A	O27:H34	1415	United States	2021
GCA_020825015.1	A	O89:H10	167	United States	2020
GCA_021342895.1	A	-:H6	6756	China	2018
GCA_021370435.1	A	O89:H9	167	Switzerland	2019
GCA_021370575.1	D	O183:H34	1588	Switzerland	2019
GCA_021371415.1	B1	O89:H38	154	Switzerland	2020
GCA_021485915.1	B1	O156:H7	180	China	2017
GCA_021492985.2	F	O8:H4	648	United States	2021
GCA_021493085.2	F	O8:H4	648	United States	2021
GCA_021503275.1	D	O102:H6	405	Bangladesh	2016
GCA_021528275.1	A	O9:H30	361	Nepal	2013
GCA_021528415.1	B1	O40:H31	101	Nepal	2013
GCA_021529135.1	B1	-:H31	101	Nepal	2013
GCA_021538415.1	A	O89:H10	167	United States	2021
GCA_021542055.1	C	O8:H9	410	United Kingdom	2016
GCA_021543375.1	A	O89:H5	167	United Kingdom	2014
GCA_021544915.1	A	O9:H30	540	United Kingdom	2014
GCA_021751825.1	C	-:H21	410	United States	2021
GCA_021902215.1	D	O102:H6	405	India	2019
GCA_021908835.1	B1	O174:H10	8346	India	2018
GCA_022102395.1	D	O60:H30	-	United Kingdom	2016
GCA_022103155.1	B2	O25:H4	131	United Kingdom	2015
GCA_022107115.1	A	O89:H10	167	United States	2021
GCA_022109615.1	B1	-:H5	940	United Kingdom	2014
GCA_022120785.1	A	O9:H30	361	United Kingdom	2016
GCA_022140405.1	B1	-:H32	448	United Kingdom	2015
GCA_022148145.1	D	O102:H6	405	United Kingdom	2016
GCA_022152185.1	D	O102:H6	405	United Kingdom	2016
GCA_022159485.1	D	O102:H6	405	United Kingdom	2016
GCA_022432605.1	B2	O6:H31	127	United Kingdom	2015
GCA_022444065.1	B2	O16:H5	131	United States	2021
GCA_022444685.1	F	O1:H6	648	United States	2021
GCA_022546435.1	C	O8:H9	90	China	2015
GCA_022559245.1	B2	O75:H5	1193	China	2016
GCA_022759725.1	A	O8:H9	167	Switzerland	2018
GCA_023071375.1	E	O124/O164:H12	6634	United States	2022
GCA_023115175.1	B2	O6:H31	127	United States	2021
GCA_023169585.1	D	O102:H6	405	Japan	2015
GCA_023466575.1	D	O60:H30	38	Italy	2018
GCA_023473015.1	C	O8:H9	410	United Kingdom	2015
GCA_023531515.2	A	O89:H10	167	United States	2022
GCA_023615805.1	A	-:H10	167	United States	2022
GCA_023758805.1	A	O9:H9	10	United States	2022
GCA_023925265.1	B2	O25:H4	131	Israel	2019
GCA_023932065.1	A	O89:H5	167	Israel	2019
GCA_023999895.1	B2	O1:H7	95	United States	2022
GCA_024189675.1	B1	O54:H28	156	United States	2022
GCA_024273615.1	A	O89:H9	617	Israel	2018
GCA_024385805.1	D	O15:H18	69	Kuwait	2017
GCA_024385985.1	C	-:H9	410	Thailand	2017
GCA_024388015.1	C	O8:H9	410	Egypt	2016
GCA_024388085.1	A	O8:H9	167	Egypt	2016
GCA_024389145.1	A	O89:H9	167	Guatemala	2016
GCA_024419005.1	A	O89:H10	167	United States	2022
GCA_024483925.1	A	O89:H9	-	United States	2022
GCA_024507435.1	D	O102:H6	405	United States	2021
GCA_024507755.1	A	O9:H30	361	United States	2021
GCA_024514035.1	A	O89:H10	617	Spain	2019
GCA_024754505.1	A	O11:H16	1312	Pakistan	2018
GCA_024754515.1	D	O102:H6	405	Pakistan	2018
GCA_024855185.1	B2	O75:H5	404	United States	2022
GCA_024867755.1	A	O89:H9	167	United States	2022
GCA_025033795.1	A	O9:H9	1284	Canada	2020
GCA_025034855.1	B2	O25:H4	131	Canada	2020
GCA_025035745.1	A	O9:H9	167	Canada	2020
GCA_025039735.1	B1	O54:H28	156	Canada	2019
GCA_025039795.1	A	O89:H10	617	Canada	2020
GCA_025443055.1	A	O89/O162/O101:H9	167	United States	2022
GCA_025669765.1	B2	O6:H1	73	Hungary	2014
GCA_025681735.1	A	O89:H9	1702	United Kingdom	2019
GCA_025682775.1	A	O89:H9	167	United Kingdom	2018
GCA_025683705.1	B1	O8:H8	448	-	2018
GCA_025685235.1	A	O89:H9	1702	United Kingdom	2020
GCA_025794555.1	F	O83:H42	1485	China	2015
GCA_025863295.2	A	O89:H10	617	United States	2022
GCA_025875095.1	A	O9:H9	1284	Norway	2021
GCA_025876925.1	A	-:H10	167	Norway	2019
GCA_025878245.1	C	O8:H9	410	Norway	2019
GCA_025878305.1	B1	O174:H28	156	Norway	2019
GCA_025881085.1	D	O102:H6	405	Norway	2015
GCA_026046115.1	B2	O75:H5	1193	United States	2022
GCA_026047215.1	C	-:H9	410	Australia	2018
GCA_026047375.1	C	O100:H18	2851	Australia	2018
GCA_026278855.1	C	-:H9	410	Thailand	2020
GCA_026411545.1	C	O103:H9	90	United States	2017-01/2019-12
GCA_026412305.1	B2	-:-	131	United States	2017-01/2019-12
GCA_026615195.1	F	O83:H42	1485	China	2014
GCA_026681115.1	A	O89:H9	167	France	2014
GCA_026690335.1	D	O102:H6	405	France	2012
GCA_026769605.1	C	-:H9	410	China	2016
GCA_027264035.1	F	O45:H6	354	United States	2022
GCA_027609275.1	C	O8:H9	410	India	2020
GCA_027830135.1	A	O89:H10	167	United States	2022
GCA_027983925.1	A	O9:H30	361	France	2022
GCA_027992565.1	A	-:H10	167	United States	2022
GCA_027992945.1	A	O89:H9	167	United States	2022
GCA_028055155.1	D	O102:H6	405	United States	2022
GCA_028072875.1	D	O86:H2	349	United States	-
GCA_028075475.1	A	O89:H10	167	United States	-
GCA_028547175.1	D	O102:H6	405	United States	2022
GCA_028862855.1	A	O89:H10	167	United States	2023
GCA_029222865.1	B1	-:H31	101	India	2019
GCA_029234935.1	A	O9:H30	361	United States	2023
GCA_029274345.1	A	O89:H4	44	United States	2023
GCA_029428295.1	A	O89:H5	167	Germany	2019
GCA_029428405.1	D	O15:H1	362	Germany	2019
GCA_029429345.1	F	-:H6	648	Germany	2019
GCA_029429455.1	A	O89:H10	617	Germany	2019
GCA_029429685.1	A	O89/O162/O101:H9	167	Germany	2019
GCA_029429855.1	A	O89:H10	744	Germany	2019
GCA_029429885.1	A	O89:H9	167	Germany	2018
GCA_029429985.1	B1	O54:H28	156	Germany	2018
GCA_029430575.1	A	O89:H10	617	Germany	2018
GCA_029431155.1	A	O89:H21	1284	Germany	2018
GCA_029431255.1	A	O9:H10	46	Germany	2017
GCA_029431525.1	B1	O54:H28	156	Germany	2017
GCA_029434705.1	C	O8:H9	410	Germany	2014
GCA_029446075.1	A	O89:H9	744	China	2012
GCA_029446135.1	A	O89:H9	617	China	2014
GCA_029782745.1	A	-:H11	3334	China	-
GCA_029783265.1	B2	O25:H4	131	China	2019
GCA_029824915.1	B1	O108:H2	847	United States	2023
GCA_002142695.1	A	O89:H10	617	China	2016
GCA_002164595.2	D	O102:H6	405	China	2016
GCA_002786655.1	A	O89:H10	167	South Korea	2015
GCA_003007755.1	B1	O64:H10	8346	India	2016
GCA_003261145.1	A	-:H5	167	-	2017
GCA_004122265.1	D	O23:H16	1011	China	2017
GCA_012328945.1	A	O89:H9	167	Italy	2018
GCA_012338475.1	B1	O54:H28	156	United Kingdom	2019
GCA_012452285.1	F	O45:H6	648	Australia	2016
GCA_012481925.1	B1	-:H25	156	Australia	2016
GCA_012524395.1	B1	O100:H12	205	Australia	2014
GCA_012641165.1	B1	O123/O186:H28	156	South Korea	2018
GCA_012921815.1	B1	O54:H23	224	United States	2019
GCA_013006995.1	C	O8:H9	7467	Canada	2014
GCA_013012325.1	C	-:H21	410	Myanmar	2016
GCA_013012545.1	C	O8:H9	410	Myanmar	-
GCA_013012585.1	D	O1:H15	38	Myanmar	-
GCA_013012645.1	A	O89:H5	167	Myanmar	-
GCA_013340805.1	D	O124/O164:H45	1011	-	2018
GCA_013443175.1	A	O9:H10	617	United States	2020
GCA_013513595.1	A	O89:H9	167	Canada	2014
GCA_013765345.1	D	O86:H18	38	Myanmar	2018
GCA_014048105.1	C	-:H9	410	United States	2020
GCA_014494575.1	F	O8:H4	648	India	2019
GCA_014494655.1	A	O89:H10	617	India	2019
GCA_014692145.1	B1	-:H5	940	Singapore	2014
GCA_014774715.1	A	O89:H9	167	Pakistan	2019
GCA_014775215.1	A	O89:H5	167	Pakistan	2019
GCA_014816545.1	C	O8:H21	410	Israel	2014
GCA_014817005.1	C	O8:H21	410	Israel	2015
GCA_014817145.1	C	O8:H21	410	Israel	2015
GCA_015007495.1	A	O89:H10	617	United States	2020
GCA_015245765.1	A	O89:H10	10	Qatar	2015
GCA_015245865.1	A	O9:H30	361	Qatar	2017
GCA_015622065.1	D	O102:H6	405	United States	2019
GCA_016985875.1	A	O9:H30	361	United States	2020
GCA_017728295.1	B1	O8:H8	448	Thailand	2016
GCA_017728395.1	C	-:H9	410	Thailand	2016
GCA_017728435.1	A	O9:H30	361	Thailand	2016
GCA_017733175.1	D	O51:H14	701	Myanmar	2018
GCA_017900595.1	C	-:H9	410	Thailand	2016
GCA_017902095.1	A	O9:H30	361	Thailand	2016
GCA_017902255.1	B1	-:H8	448	Thailand	2015
GCA_017902695.1	C	-:H9	410	Thailand	2016
GCA_017902955.1	C	-:H9	410	Thailand	2017
GCA_017903035.1	C	O8:H9	410	Thailand	2015
GCA_018018475.1	D	O60:H30	38	Myanmar	2018
GCA_018072785.1	C	O8:H9	410	Thailand	2016
GCA_018072805.1	C	O8:H9	410	Thailand	2017
GCA_018097065.1	B1	-:H8	448	Thailand	2015
GCA_018168975.1	B2	O25:H4	131	United States	2021
GCA_018423345.1	A	O9:H9	1284	Germany	2019
GCA_018444175.1	D	O102:H6	405	Germany	2017
GCA_018456485.1	A	O9:H30	361	India	2016
GCA_018798585.1	A	O89:H10	617	United States	2021
GCA_019054465.1	A	O9:H9	167	China	2016
GCA_019201705.1	B1	O154:H51	155	Brazil	2016
GCA_019202555.1	D	O166:H15	349	Brazil	2017
GCA_019215065.1	C	O8:H9	90	Australia	2019
GCA_019216285.1	C	O8:H9	410	Australia	2020
GCA_019217085.1	C	-:H9	410	Australia	2018
GCA_019230085.1	C	O8:H9	410	Australia	2017
GCA_019271595.1	A	O89:H10	167	United States	2021
GCA_019397205.1	A	O89:H9	167	India	2013
GCA_019843995.1	B1	-:H6	2083	Tanzania	2018
GCA_020362685.2	F	O8:H4	648	United States	2021
GCA_020540945.1	C	-:H9	410	United Kingdom	2020
GCA_020680365.3	A	O89:H10	167	United States	2019
GCA_020690665.1	A	O89:H10	617	United States	2020
GCA_020694445.1	A	O9:H30	361	United States	2021
GCA_020786245.1	D	O102:H6	405	-	-
GCA_020824495.1	A	O89:H10	167	United States	2020
GCA_020824575.1	D	O2/O50:H6	405	United States	2020
GCA_020824755.1	A	O89:H10	167	United States	2020
GCA_020824955.1	A	O89:H10	167	United States	2020
GCA_020827595.1	A	O89:H17	167	China	2019
GCA_020855655.1	B1	O54:H28	156	United Kingdom	2015
GCA_021095245.1	C	O8:H9	5653	Pakistan	2016
GCA_021272725.1	A	O89:H10	167	United States	2019
GCA_021275565.1	B2	-:H31	127	United States	2021
GCA_021371395.1	C	-:H9	410	Switzerland	2020
GCA_021371635.1	D	O102:H6	405	Switzerland	2020
GCA_021427765.1	F	O8:H4	648	Germany	2018
GCA_021492745.2	C	-:H9	410	United States	2021
GCA_021504935.1	B2	O25:H4	131	United Kingdom	2016
GCA_021528215.1	B1	-:H6	2083	Nepal	2013
GCA_021529095.1	A	O9:H30	361	Nepal	2013
GCA_021542215.1	F	-:H30	648	United Kingdom	2014
GCA_021544855.1	C	O8:H9	410	United Kingdom	2014
GCA_021545885.1	D	O102:H6	405	United Kingdom	2015
GCA_021545905.1	A	O89:H10	617	United Kingdom	2015
GCA_021578915.1	D	-:H6	405	United States	2021
GCA_021751845.1	F	O8:H4	648	United States	2021
GCA_021903075.1	A	O12:H16	450	India	2019
GCA_021905075.1	A	O89:H9	167	India	2019
GCA_022103635.1	A	O89:H9	167	United Kingdom	2016
GCA_022105695.1	A	O9:H30	361	United Kingdom	2016
GCA_022109135.1	A	O21:H10	746	United Kingdom	2015
GCA_022109275.1	A	O89:H21	1284	United Kingdom	2015
GCA_022120015.1	D	O102:H6	405	United Kingdom	2015
GCA_022120745.1	B1	O4:H34	448	United Kingdom	2015
GCA_022122765.1	D	O102:H6	405	United Kingdom	2015
GCA_022132545.1	B2	O25:H4	131	United Kingdom	2014
GCA_022145225.1	B1	-:H19	448	United Kingdom	2015
GCA_022156285.1	D	O15:H18	69	United Kingdom	2015
GCA_022157265.1	C	O8:H9	410	United Kingdom	2014
GCA_022157325.1	F	O86:H30	648	United Kingdom	2014
GCA_022159225.1	C	O29:H9	4108	United Kingdom	2015
GCA_022159805.1	B1	O54:H28	156	United Kingdom	2016
GCA_022307975.1	D	O102:H6	5954	Kenya	2019
GCA_022444205.1	F	O1:H25	1722	United States	2021
GCA_022444245.1	C	-:H9	410	United States	2021
GCA_022444365.1	C	O8:H21	410	United States	2021
GCA_022553255.1	A	O8:H9	167	United States	2017
GCA_022685405.2	A	O89:H10	167	United States	2022
GCA_022877425.1	C	-:H9	410	United States	2021
GCA_022877665.1	B1	-:H28	156	United States	2022
GCA_022890855.1	A	O89:H10	167	United States	2021
GCA_023059995.1	C	-:H9	410	South Korea	2019
GCA_023069195.1	B2	O6:H31	127	United States	2022
GCA_023351875.1	A	-:H10	617	United States	2022
GCA_023595945.1	D	O102:H6	405	Australia	2019
GCA_023925695.1	D	O2/O50:H9	115	Israel	2019
GCA_023934785.1	D	O25:H18	69	Israel	2019
GCA_024104335.1	B1	-:H8	448	Pakistan	2016
GCA_024164265.1	A	O9:H30	361	United States	2022
GCA_024273375.1	A	-:H9	2450	Israel	2018
GCA_024385865.1	D	O102:H6	405	United Kingdom	2017
GCA_024385935.1	C	-:H9	410	Thailand	2017
GCA_024387605.1	B1	-:H32	448	Vietnam	2016
GCA_024387845.1	D	O153:H30	38	Morocco	2016
GCA_024387875.1	B1	O54:H28	156	Lebanon	2015
GCA_024388325.1	C	O8:H9	410	Egypt	2016
GCA_024389245.1	A	O9:H9	167	Egypt	2015
GCA_024418245.1	A	O89:H10	167	United States	2022
GCA_024506215.1	A	O9:H30	361	United States	2022
GCA_024507555.1	A	O9:H9	1284	United States	2021
GCA_024723835.1	B1	O1:H6	2083	Malawi	2018
GCA_024934505.1	F	O45:H6	6870	United States	2022
GCA_024961245.1	B2	-:H4	2556	United States	2018
GCA_024963085.1	C	O8:H21	410	United States	2017
GCA_024979815.1	A	O89:H9	167	Canada	2019
GCA_025033895.1	A	O9:H10	46	Canada	2019
GCA_025034575.1	B1	O174:H28	156	Canada	2019
GCA_025036525.1	A	O89:H10	167	Canada	2020
GCA_025666395.1	C	O8:H9	410	Hungary	2017
GCA_025681755.1	B1	O64:H10	8346	United Kingdom	2019
GCA_025682735.1	A	O89:H9	1702	United Kingdom	2020
GCA_025683795.1	A	O89:H9	1702	United Kingdom	2019
GCA_025684235.1	A	O89:H9	167	-	2019
GCA_025684735.1	D	O102:H6	405	-	2018
GCA_025717165.1	F	O83:H42	1485	China	2015
GCA_025725805.1	D	O1:H15	38	United States	2022
GCA_025778715.2	F	O1:H25	1722	United States	2022
GCA_025794525.1	B2	O2/O50:H6	998	China	2015
GCA_025794745.1	A	O11:H4	-	China	2015
GCA_025874905.1	B1	-:H6	2083	Norway	2021
GCA_025875805.1	F	-:H6	648	Norway	2020
GCA_025876565.1	A	O9:H30	361	Norway	2020
GCA_025877745.1	D	O86:H18	38	Norway	2019
GCA_025878865.1	B1	-:H12	205	Norway	2018
GCA_025880245.1	F	O1:H6	648	Norway	2017
GCA_025880345.1	B1	O174:H2	1148	Norway	2016
GCA_025880865.1	D	O102:H6	405	Norway	2016
GCA_025886705.1	B2	O75:H5	1193	United States	2022
GCA_026047235.1	A	O89:H10	617	Australia	2018
GCA_026107315.1	B1	-:H8	448	Thailand	2015
GCA_026109425.1	A	O89:H9	167	United States	2022
GCA_026300195.1	B1	-:H8	448	Pakistan	2020
GCA_026412045.1	A	O9:H9	10	United States	2017-01/2019-12
GCA_026619595.1	C	O8:H9	410	China	2014
GCA_026619875.1	B1	O8:H23	224	China	2013
GCA_026619935.1	D	O7:H18	3052	China	2015
GCA_026684615.1	D	O153:H9	38	France	2015
GCA_026687695.1	B1	O131:H31	101	France	2014
GCA_026689775.1	B1	O9:H10	1431	France	2014
GCA_027605385.1	B2	O25:H4	131	United States	2022
GCA_027888995.1	A	O89:H9	167	China	2015
GCA_027982945.1	A	O9:H30	361	France	2022
GCA_027983825.1	A	O9:H30	361	France	2022
GCA_027983985.1	A	O9:H30	361	France	2021
GCA_027988225.1	A	O9:H30	361	France	2022
GCA_027988305.1	A	O9:H30	361	France	2021
GCA_027988585.1	A	O9:H30	361	France	2020
GCA_028060455.1	D	O15:H18	69	United States	2022
GCA_028192705.1	A	O89:H10	167	United States	2023
GCA_028307685.1	A	O89:H10	167	United States	2022
GCA_028572565.1	A	O89:H10	167	United States	2023
GCA_028609765.1	D	O77/O17/O44/O106:H18	69	China	2018
GCA_028792755.1	D	O130:H26	349	China	2013
GCA_029070395.1	F	-:H6	648	Lebanon	2020
GCA_029070425.1	A	O89:H10	167	Lebanon	2020
GCA_029194865.1	A	O89:H10	167	Iran	2020
GCA_029222725.1	A	O89:H9	167	India	-
GCA_029223105.1	B1	-:H6	2083	India	2022
GCA_029223125.1	D	O102:H6	405	India	2022
GCA_029276085.1	D	O77/O17/O44/O106:H18	69	United States	2022
GCA_029428595.1	C	O8:H21	410	Germany	2019
GCA_029430375.1	A	O89:H21	1284	Germany	2018
GCA_029431995.1	A	O8:H9	167	Germany	2016
GCA_029432115.1	C	O8:H21	410	Germany	2016
GCA_029432255.1	D	O102:H6	405	Germany	2016
GCA_029434655.1	C	O8:H9	410	Germany	2014
GCA_029434715.1	B1	-:H19	448	Germany	2014
GCA_029510195.1	D	O153:H9	38	United States	2023
GCA_029517455.1	D	O102:H6	405	United States	2023
GCA_029598155.1	C	-:H9	410	United States	2023
GCA_029715455.1	D	O102:H6	405	Lebanon	2020
GCA_929614925.1	D	O102:H6	405	United Kingdom	2017
GCA_001713555.1	B1	O171:H31	101	India	2009
GCA_002153055.1	C	O8:H9	90	United States	2015
GCA_002257685.1	B1	-:H5	940	France	2015
GCA_003007895.1	D	O102:H6	5954	India	2016
GCA_003007915.1	D	O102:H6	405	India	2015
GCA_003008145.1	A	O89:H9	167	India	2015
GCA_003031795.1	D	O102:H6	405	United States	2015
GCA_003355175.1	B1	O8:H49	2350	United Kingdom	2018
GCA_004804115.1	A	O9:H30	361	Bangladesh	2018
GCA_004804175.1	B1	-:H19	448	Bangladesh	2018
GCA_009394525.1	A	O174:H4	195	China	2015
GCA_009909735.1	C	O8:H9	-	France	2014
GCA_011029635.1	B1	-:H5	940	Lebanon	2017
GCA_012329005.1	A	O89:H9	167	Italy	2018
GCA_012425425.1	F	O45:H6	648	Australia	2016
GCA_012453225.1	A	O185:H26	189	Australia	2014
GCA_012529955.1	D	O102:H6	405	Germany	2016
GCA_012561165.1	B1	O8:H8	448	Australia	2016
GCA_012773155.1	B2	O25:H4	131	Denmark	2014
GCA_013011885.1	B1	O160:H31	101	Myanmar	2016
GCA_013037985.1	B1	-:H10	156	China	2016
GCA_013170885.1	D	O77/O17/O44/O106:H18	69	Egypt	2014
GCA_013376575.1	B1	-:H8	7505	New Zealand	2009
GCA_013513495.1	F	O86:H30	648	Canada	2013
GCA_013513575.1	B1	-:H5	940	Canada	2015
GCA_013716645.1	A	O9:H10	46	United States	2018
GCA_013716845.1	D	O15:H18	69	United States	2018
GCA_014234145.1	A	O89:H10	167	United States	2019
GCA_014490155.1	A	O9:H9	10	France	2016
GCA_014493895.1	D	O102:H6	405	India	2019
GCA_014494385.1	F	O8:H4	648	India	2019
GCA_014495165.1	D	O102:H6	405	India	2019
GCA_014683465.1	D	O15:H1	69	Singapore	2014
GCA_014692215.1	F	-:H30	648	Singapore	2014
GCA_014775395.1	A	O53:H18	3541	Pakistan	2019
GCA_014776195.1	A	O89:H9	167	Pakistan	2019
GCA_014793885.1	D	O102:H6	405	Pakistan	2019
GCA_014793945.1	A	-:H9	2450	Pakistan	2019
GCA_014816425.1	C	O8:H21	410	Israel	2014
GCA_014816485.1	C	O8:H21	410	Israel	2014
GCA_014817245.1	C	O8:H21	410	Israel	2015
GCA_014817325.1	C	O8:H21	410	Israel	2014
GCA_014817345.1	C	O8:H21	410	Israel	2015
GCA_015178385.1	C	O8:H21	410	Israel	2014
GCA_015245315.1	A	O89:H17	1487	Qatar	2016
GCA_015283675.1	C	-:H9	410	Nigeria	2020
GCA_015595845.2	D	O102:H6	405	United States	2019
GCA_015697005.1	C	-:H9	410	United States	2020
GCA_015697025.1	B1	O160/O8:H23	224	United States	2020
GCA_015740705.1	A	O89:H10	167	United States	2020
GCA_015862105.1	B1	O54:H28	156	United States	2018
GCA_015887605.1	D	O102:H6	405	United States	2019
GCA_015962245.2	A	O89:H10	617	United States	2018
GCA_016446065.1	A	O9:H4	3014	Singapore	2016
GCA_017135465.1	C	O8:H9	410	Qatar	2019
GCA_017320105.1	B2	O25:H4	131	Thailand	2013
GCA_017536035.1	B2	O25:H4	131	Thailand	2013
GCA_017729135.1	A	O9:H30	361	Thailand	2015
GCA_017733215.1	C	O8:H9	410	Myanmar	2018
GCA_017901395.1	C	-:H9	410	Thailand	2017
GCA_017901415.1	C	-:H9	410	Thailand	2017
GCA_017901595.1	D	O102:H6	405	Thailand	2017
GCA_017902475.1	C	-:H12	88	Thailand	2017
GCA_017902595.1	C	-:H9	410	Thailand	2016
GCA_017902765.1	D	O102:H6	405	Thailand	2016
GCA_018072565.1	A	O9:H10	46	Thailand	2017
GCA_018358645.1	D	O1:H15	38	United States	2016
GCA_018421875.1	A	O9:H30	361	Germany	2019
GCA_018456405.1	A	O89:H10	167	India	2017
GCA_018921905.1	C	O8:H9	410	Germany	2019
GCA_019214825.1	D	O102:H6	405	Australia	2018
GCA_019215025.1	B1	-:H10	8346	Australia	2019
GCA_019215265.1	B2	O25:H4	131	Australia	2019
GCA_019215705.1	A	O89:H10	617	Australia	2019
GCA_019215805.1	A	O9:H9	10	Australia	2019
GCA_019228705.1	A	O89:H5	167	Australia	2017
GCA_019228965.1	A	O89:H9	167	Australia	2019
GCA_019229265.1	A	O89:H9	1702	Australia	2019
GCA_019231245.1	D	-:H18	38	Australia	2018
GCA_019259005.1	D	O153:H30	38	United States	2021
GCA_019660785.1	C	O8:H9	410	China	2014
GCA_020149685.1	A	O89:H10	167	United States	2020
GCA_020362605.2	D	O102:H6	405	United States	2021
GCA_020362645.3	F	O8:H4	648	United States	2021
GCA_020541005.1	B1	O64:H10	8346	United Kingdom	2020
GCA_020679765.3	C	O131:H9	410	United States	2021
GCA_020786155.1	D	O102:H6	405	-	-
GCA_020824635.1	D	O102:H6	405	United States	2020
GCA_020824855.1	A	-:H10	167	United States	2020
GCA_020825115.1	B1	-:H6	2083	United States	2020
GCA_021105915.1	A	O89:H10	167	United States	2021
GCA_021167105.1	A	O8:H21	746	Argentina	2017
GCA_021167655.1	B1	O8:H19	1431	Argentina	2015
GCA_021302655.1	B1	O100:H12	205	Singapore	2013
GCA_021371495.1	C	O8:H9	410	Switzerland	2020
GCA_021371535.1	A	O89:H10	167	Switzerland	2019
GCA_021371715.1	F	-:H6	648	Switzerland	2019
GCA_021372985.1	A	O9:H30	361	Switzerland	2019
GCA_021526185.1	B2	O25:H4	131	Canada	2016
GCA_021528095.1	D	O2/O50:H18	2659	Nepal	2013
GCA_021541915.1	A	O89:H9	167	United Kingdom	2015
GCA_021542455.1	C	O8:H9	410	United Kingdom	2014
GCA_021543535.1	C	O8:H9	410	United Kingdom	2014
GCA_021543655.1	B1	O64:H10	8346	United Kingdom	2016
GCA_021543835.1	A	-:H9	2450	United Kingdom	2016
GCA_021544795.1	A	O9:H9	-	United Kingdom	2014
GCA_021545515.1	A	O89:H9	-	United Kingdom	2015
GCA_021578875.1	B2	O25:H4	131	United States	2021
GCA_022101695.1	B2	O25:H4	131	United Kingdom	-
GCA_022115635.1	C	O8:H21	410	United Kingdom	2016
GCA_022120095.1	D	O102:H6	405	United Kingdom	2016
GCA_022124165.1	A	O9:H10	46	United Kingdom	2015
GCA_022142025.1	D	O102:H6	405	United Kingdom	2015
GCA_022143585.1	A	O89:H21	1284	United Kingdom	2015
GCA_022162885.1	D	O102:H6	405	United Kingdom	2015
GCA_022301615.1	D	O102:H6	5954	Kenya	2019
GCA_022417315.2	B1	O54:H28	156	United States	2021
GCA_022877805.1	B1	-:H32	448	United States	2021
GCA_022890735.1	B1	O84:H28	3054	United States	2020
GCA_022890815.1	A	O89:H10	744	United States	2021
GCA_023563065.1	C	-:H9	410	United States	2022
GCA_023590485.1	D	O102:H6	405	Australia	2018
GCA_023601825.1	A	O89:H9	167	Australia	2018
GCA_023684345.1	D	O15:H18	69	Australia	2020
GCA_023924745.1	A	O89:H5	167	Israel	2018
GCA_023925285.1	D	O88:H18	38	Israel	2018
GCA_023925305.1	F	-:H6	648	Israel	2018
GCA_023925375.1	D	O145:-	137	Israel	2019
GCA_023929725.1	C	O8:H21	410	Israel	2018
GCA_023932385.1	A	O89:H9	167	Israel	2018
GCA_024189635.1	D	O102:H6	405	United States	2022
GCA_024273595.1	A	-:H10	167	Israel	2018
GCA_024350625.2	B2	O75:H5	1193	United States	2022
GCA_024376335.1	B2	O16:H5	131	United States	2022
GCA_024385645.1	B2	O25:H4	131	Canada	2016
GCA_024387265.1	B2	O25:H4	131	Russia	2015
GCA_024388285.1	C	O8:H9	410	Egypt	2016
GCA_024506835.1	A	O89:H10	167	United States	2022
GCA_024848385.1	B1	O8:H8	448	United States	2022
GCA_024886835.1	B1	-:H31	101	-	2019
GCA_025034175.1	D	O102:H6	405	Canada	2019
GCA_025035405.1	C	O131:H9	410	Canada	2019
GCA_025036705.1	F	-:H6	648	Canada	2020
GCA_025244445.1	A	O9:H30	361	United States	2022
GCA_025311215.1	B1	O54:H28	156	United States	2022
GCA_025443155.1	B1	O8:H30	1431	United States	2022
GCA_025601115.1	A	O89:H10	617	United States	2022
GCA_025666705.1	F	-:H30	648	Hungary	2017
GCA_025681815.1	C	O8:H9	410	United Kingdom	2020
GCA_025863535.2	A	O89:H10	167	United States	2022
GCA_025876985.1	D	O77/O17/O44/O106/O73:H18	69	Norway	2019
GCA_025877145.1	F	-:H6	648	Norway	2019
GCA_025877385.1	F	O1:H6	648	Norway	2019
GCA_025878985.1	A	O89:H21	167	Norway	2018
GCA_025888655.1	A	O9:H10	46	Germany	2022
GCA_025963555.1	F	O9:H4	648	United States	2022
GCA_026014115.1	A	O89/O162/O101:H21	1284	Germany	2019
GCA_026278585.1	A	O89:H9	1702	Thailand	2020
GCA_026278745.1	C	O8:H17	410	Thailand	2020
GCA_026412535.1	A	O89:H10	167	United States	2017-01/2019-12
GCA_026413015.1	B2	O6:H1	73	United States	2017-01/2019-12
GCA_026615375.1	A	O89:H9	167	China	2015
GCA_026619475.1	A	O9:H9	167	China	2015
GCA_026681255.1	A	O89:H9	167	France	2014
GCA_026684435.1	A	O8:H9	167	France	2015
GCA_026735485.1	A	O9:H30	361	United States	2022
GCA_026769275.1	D	O86:H18	38	China	2016
GCA_027129005.1	A	O9:H10	46	Netherlands	2022
GCA_027888475.1	A	O9:H30	361	China	2018
GCA_027895495.1	C	-:H9	410	India	2020
GCA_027983025.1	A	O9:H30	361	France	2022
GCA_027988915.1	A	O9:H30	361	France	2020
GCA_028052795.1	A	-:H10	167	United States	2022
GCA_028052895.1	A	O9:H30	361	United States	2022
GCA_028075555.1	A	O9:H10	-	United States	-
GCA_028216675.1	B1	O8:H8	448	United States	2022
GCA_028461885.1	B2	O4:H14	1444	United States	2022
GCA_028543595.1	A	O89:H9	167	United States	2022
GCA_028636745.1	A	O8:H9	167	United States	2022
GCA_028760425.1	A	O89:H10	167	United States	2023
GCA_029048785.1	D	O102:H6	405	United States	2022
GCA_029316535.1	B1	O9:H10	155	United States	2023
GCA_029427655.1	B2	O131:H45	491	Germany	2019
GCA_029428485.1	A	O89:H10	167	Germany	2019
GCA_029429475.1	A	-:H10	167	Germany	2019
GCA_029430615.1	A	O89:H9	167	Germany	2018
GCA_029430635.1	A	O9:H21	120	Germany	2018
GCA_029430915.1	F	O11:H25	1722	Germany	2018
GCA_029431185.1	A	O89:H10	617	Germany	2018
GCA_029431235.1	A	O9:H10	46	Germany	2018
GCA_029431795.1	C	-:H9	410	Germany	2017
GCA_029432225.1	A	O89:H9	167	Germany	2016
GCA_029432375.1	A	O9:H9	10	Germany	2016
GCA_029432465.1	D	O102:H6	405	Germany	2015
GCA_029432555.1	A	O89:H4	44	Germany	2015
GCA_029434765.1	B2	O21:H7	636	Germany	2013
GCA_029436515.1	A	O89:H10	167	United States	2023
GCA_029599225.1	A	O89:H10	167	United States	2023
GCA_929618755.1	D	O102:H6	405	United Kingdom	2017
GCA_947390195.1	A	O9:H21	1284	United Kingdom	2017
GCA_001463195.1	B2	O25:H4	131	Norway	2012
GCA_002142675.1	D	O102:H6	405	China	2014
GCA_002591135.1	D	O102:H6	405	Canada	2014
GCA_002834345.1	B1	-:H51	155	Peru	2017
GCA_003031815.1	C	O8:H9	90	United States	2016
GCA_003628185.1	A	O9:H9	1284	India	2017
GCA_003967455.1	A	O89:H10	617	-	2017
GCA_004135815.1	B1	-:H8	448	Thailand	2014
GCA_004831015.1	C	-:H9	410	Thailand	2017
GCA_011029505.1	A	O89:H5	167	Lebanon	2018
GCA_011029555.1	A	O89:H5	167	Lebanon	2018
GCA_012302065.1	B1	O8:H7	1304	Spain	2015
GCA_012452265.1	C	O29:H9	4108	Australia	2016
GCA_012453125.1	D	O102:H6	405	Australia	2016
GCA_012914685.1	A	O89:H10	617	United States	2019
GCA_012925745.1	A	O89:H21	1284	United States	2019
GCA_013011845.1	A	O89:H21	-	Myanmar	2016
GCA_013012375.1	A	O89:H10	167	Myanmar	2016
GCA_013155015.1	A	O89:H10	617	China	2016
GCA_013363335.1	B1	-:H31	101	United Kingdom	2003/2009
GCA_013717025.1	A	O89:H5	167	United States	2019
GCA_013765385.1	D	O86:H18	38	Myanmar	2018
GCA_014117635.2	C	-:H9	410	Thailand	2018
GCA_014117645.2	D	O7:H18	3052	Thailand	2017
GCA_014490185.1	A	-:H5	206	France	2016
GCA_014490255.1	A	-:H5	206	France	2017
GCA_014490265.1	A	-:-	167	France	2017
GCA_014490335.1	A	O89:H9	744	France	2016
GCA_014494315.1	A	O53:H18	4450	India	2019
GCA_014494815.1	A	O9:H30	361	India	2019
GCA_014682885.1	B1	-:H31	101	Singapore	2014
GCA_014775835.1	D	O102:H6	405	Pakistan	2019
GCA_014816865.1	C	O8:H21	410	Israel	2014
GCA_014817045.1	C	O8:H21	410	Israel	2015
GCA_015178405.1	C	O8:H21	410	Israel	2014
GCA_015245405.1	B1	-:H5	940	Qatar	2016
GCA_015245495.1	A	O89:H5	167	Qatar	2017
GCA_015245725.1	A	O89:H10	617	Qatar	2016
GCA_015528345.1	B1	O54:H28	156	United States	2020
GCA_015530025.1	D	O102:H6	405	United States	2020
GCA_015599545.2	D	O102:H6	405	United States	2014
GCA_015823845.1	A	O89:H10	167	United States	2020
GCA_015824125.1	A	O89:H10	167	United States	2020
GCA_015887865.1	A	O89:H9	-	United States	2018
GCA_015922985.1	B2	-:H4	2556	United States	2018
GCA_015959745.2	D	O102:H6	405	United States	2019
GCA_015962385.2	A	O89:H10	167	United States	2019
GCA_016242675.1	D	O15:H18	69	Australia	2014
GCA_016598635.1	F	O11:H25	1722	China	2019
GCA_016809975.1	B1	O159:H12	162	Qatar	2018
GCA_017134915.1	A	O9:H30	361	Qatar	2019
GCA_017728915.1	A	O9:H30	361	Thailand	2015
GCA_017779525.1	A	O21:H33	401	Ireland	2016
GCA_017900555.1	A	O89:H10	744	Thailand	2017
GCA_017901375.1	C	-:H9	410	Thailand	2017
GCA_017902035.1	C	-:H9	-	Thailand	2016
GCA_017902135.1	C	-:H9	410	Thailand	2016
GCA_017902425.1	C	-:H9	410	Thailand	2017
GCA_017902715.1	C	O8:H9	410	Thailand	2016
GCA_017906315.2	A	O89:H10	744	United States	2020
GCA_018421815.1	B1	-:H5	-	Germany	2019
GCA_018444425.1	A	O89:H9	617	Germany	2017
GCA_018452185.1	B1	-:H19	448	United States	2021
GCA_018456555.1	B1	-:H8	-	India	2015
GCA_018771465.1	C	O100:H18	2851	Germany	2019
GCA_018771585.1	D	O102:H6	405	Germany	2019
GCA_018922545.1	A	-:H27	10	Germany	2019
GCA_019202435.1	A	O89:H10	744	Brazil	2017
GCA_019214945.1	D	O102:H6	405	Australia	2017
GCA_019215545.1	A	O9:H30	361	Australia	2019
GCA_019215685.1	B1	-:H5	940	Australia	2019
GCA_019217165.1	A	O9:H30	361	Australia	2019
GCA_019228745.1	C	-:H9	410	Australia	2019
GCA_019230025.1	D	O102:H6	405	Australia	2020
GCA_019271355.1	A	O89:H9	-	United States	2021
GCA_019271515.1	B2	O18:H7	95	United States	2021
GCA_019271715.1	A	O89:H10	167	United States	2021
GCA_019942715.1	A	O89:H10	167	United States	2021
GCA_020149625.1	A	O89:H10	167	United States	2020
GCA_020274185.1	F	-:H6	648	Canada	2016
GCA_020362725.2	D	O102:H6	405	United States	2021
GCA_020824785.1	D	O102:H6	405	United States	2020
GCA_021031385.1	B1	-:H23	224	Pakistan	2016
GCA_021167285.1	A	O8:H17	10	Argentina	2016
GCA_021167575.1	B1	O153:H10	1049	Argentina	2015
GCA_021371075.1	A	O89:H5	167	Switzerland	2019
GCA_021419305.1	D	O11:H30	38	Germany	2020
GCA_021473865.1	B1	-:H10	156	China	2017
GCA_021503195.1	D	O153:H18	315	Nigeria	2016
GCA_021542955.1	A	O89:H10	167	United Kingdom	2014
GCA_021543335.1	C	O29:H9	4108	United Kingdom	2014
GCA_021543475.1	A	O89:H9	1702	United Kingdom	2016
GCA_021543995.1	A	O89:H21	1284	United Kingdom	-
GCA_021544415.1	B1	O54:H28	156	United Kingdom	2015
GCA_021545075.1	A	O9:H9	10	United Kingdom	2014
GCA_022100095.1	C	O8:H9	410	United Kingdom	2014
GCA_022100925.1	A	O89:H5	167	United Kingdom	2016
GCA_022102275.1	A	O89:H9	167	United Kingdom	2015
GCA_022104135.1	B1	-:H5	940	United Kingdom	2015
GCA_022107575.1	A	O89:H9	167	United Kingdom	2014
GCA_022111075.1	D	O102:H6	405	United Kingdom	2015
GCA_022114435.1	C	-:H9	410	United Kingdom	-
GCA_022115475.1	D	O2/O50:H18	2659	United Kingdom	2015
GCA_022139685.1	A	O89:H21	167	United Kingdom	2016
GCA_022141225.1	F	-:H30	648	United Kingdom	2016
GCA_022141745.1	F	-:H30	648	United Kingdom	2016
GCA_022141945.1	B1	O54:H28	156	United Kingdom	2016
GCA_022161125.1	B1	-:H5	940	United Kingdom	2016
GCA_022217265.1	B1	O113:H23	224	United States	2022
GCA_022383595.1	A	O9:H30	361	United States	2022
GCA_022420145.1	D	O2/O50:H18	2659	United States	2022
GCA_022444145.1	F	-:H6	-	United States	2020
GCA_022444345.1	A	O89:H9	167	United States	2021
GCA_022444385.1	A	-:H10	617	United States	2021
GCA_022444585.1	B2	O16:H5	131	United States	2021
GCA_022444665.1	A	O89:H9	-	United States	2021
GCA_022474595.1	A	O89:H10	167	United States	2022
GCA_023563045.1	A	O89:H10	167	United States	2022
GCA_023585025.1	B1	O8:H7	4088	Australia	2019
GCA_023674985.1	A	O89/O162/O101:H5	167	Australia	2018
GCA_023926045.1	A	O89:H9	167	Israel	2018
GCA_023932145.1	A	O89:H5	167	Israel	2019
GCA_023932265.1	C	O8:H21	410	Israel	2018
GCA_024024355.1	F	O153:H34	354	Israel	2019
GCA_024104315.1	B1	-:H8	448	Pakistan	2016
GCA_024108255.1	A	O8/O133:H20	398	United States	2022
GCA_024264945.1	A	O86:H5	7122	Vietnam	2020
GCA_024290485.1	D	O11:H15	973	United States	2022
GCA_024302465.1	A	O162/O89/O101:H5	167	Cambodia	-
GCA_024386025.1	C	O8:H9	410	Philippines	2016
GCA_024386205.1	B1	O153:H5	156	Philippines	2016
GCA_024386615.1	A	O9:H30	361	Thailand	2015
GCA_024388065.1	C	O8:H9	410	Egypt	2016
GCA_024388345.1	C	O8:H9	410	Egypt	2016
GCA_024388565.1	A	O89:H4	44	Vietnam	2015
GCA_024388605.1	F	O8:H4	648	Jordan	2016
GCA_024389545.1	A	O89:H9	617	Morocco	2015
GCA_024507075.1	A	O9:H30	361	United States	2022
GCA_024507355.1	A	O9:H30	361	United States	2022
GCA_024538215.1	A	O9:H9	167	United States	2022
GCA_024755825.1	B1	O131:H31	101	Pakistan	2018
GCA_024865705.1	C	-:H11	410	United States	2022
GCA_024922405.1	A	O89:H10	167	United States	2022
GCA_024962505.1	A	-:H30	361	United States	2018
GCA_024963125.1	B2	O25:H4	131	United States	2018
GCA_024963525.1	A	O9:H10	617	United States	2018
GCA_025035945.1	A	O89:H10	617	Canada	2019
GCA_025038575.1	D	O15:H18	7401	Canada	2020
GCA_025668565.1	B1	O9:H10	155	United States	2022
GCA_025682915.1	D	O102:H6	405	United Kingdom	2019
GCA_025683735.1	B2	O25:H4	131	-	2018
GCA_025683815.1	D	O102:H6	405	United Kingdom	2019
GCA_025684475.1	A	O89:H9	167	United Kingdom	2019
GCA_025684555.1	D	O102:H6	405	United Kingdom	2021
GCA_025685375.1	A	O89:H9	1702	United Kingdom	2020
GCA_025775125.1	B1	O174:H28	156	United States	2022
GCA_025794485.1	B1	O100:H25	6388	China	2015
GCA_025795005.1	A	O9:H9	167	China	2015
GCA_025814935.1	C	O8:H9	410	United States	2022
GCA_025875025.1	A	O89:H9	167	Norway	2021
GCA_025876845.1	A	O9:H30	361	Norway	2019
GCA_025878525.1	C	-:H9	410	Norway	2018
GCA_025880665.1	B1	O54:H28	156	Norway	2016
GCA_025881205.1	A	O89:H9	167	Norway	2015
GCA_026014045.1	D	-:H9	3268	Germany	2016
GCA_026014085.1	E	O167:H9	1011	Germany	2014
GCA_026046915.1	A	O89:H9	167	Australia	2019
GCA_026107355.1	D	O102:H6	405	Thailand	2016
GCA_026180185.1	A	O8:H9	-	United States	2022
GCA_026182785.1	A	O8:H9	167	United States	2022
GCA_026278595.1	D	O102:H6	405	Thailand	2016
GCA_026368815.1	D	O102:H6	405	United States	2022
GCA_026615055.1	B2	O25:H4	131	China	2015
GCA_026681235.1	A	O89:H9	167	France	2014
GCA_026682715.1	B2	O4:H5	12	France	2015
GCA_026685655.1	D	O1:H15	38	France	2015
GCA_026688525.1	D	O102:H6	405	France	2014
GCA_026689645.1	B1	-:H19	448	France	2014
GCA_026690795.1	B1	O173:H5	101	France	2012
GCA_027830715.1	A	O89:H10	617	United States	2020
GCA_027889175.1	C	-:H9	410	China	2014
GCA_027983905.1	A	-:H30	361	France	2021
GCA_027988145.1	A	O9:H30	361	France	2018
GCA_027988985.1	A	O9:H30	361	France	2018
GCA_028055795.1	D	O102:H6	405	United States	2022
GCA_028081775.1	A	O9:H9	744	United States	2022
GCA_028216535.1	F	-:H6	648	United States	2022
GCA_028760565.1	B2	O158:H34	-	United States	2022
GCA_028796885.1	D	O130:H26	349	China	2013
GCA_029049405.1	A	O89:H9	167	United States	2023
GCA_029419015.1	D	O102:H6	405	United States	2023
GCA_029428315.1	A	O89:H21	1284	Germany	2019
GCA_029428795.1	C	O8:H9	410	Germany	2019
GCA_029429055.1	A	O89:H9	1702	Germany	2019
GCA_029429315.1	B1	-:H5	940	Germany	2019
GCA_029429955.1	F	O8:H4	648	Germany	2019
GCA_029430315.1	C	-:H9	410	Germany	2018
GCA_029430495.1	A	-:H9	167	Germany	2018
GCA_029430825.1	C	O8:H9	410	Germany	2018
GCA_029430925.1	D	O2/O50:H18	2659	Germany	2018
GCA_029431055.1	A	O89:H9	167	Germany	2018
GCA_029431645.1	A	O8:H9	167	Germany	2017
GCA_029431875.1	A	O89:H10	617	Germany	2017
GCA_029432335.1	C	O8:H21	410	Germany	2016
GCA_029432535.1	A	O89:H9	167	Germany	2015
GCA_029432595.1	A	O89:H9	167	Germany	2015
GCA_029434575.1	C	O8:H9	410	Germany	2015
GCA_029616865.1	A	O89:H10	167	United States	2023
GCA_029643605.1	A	O89:H10	167	United States	2023
GCA_029783165.1	A	O8:H19	46	China	2019
GCA_029832575.1	F	O1:H6	2011	United States	2022
GCA_916160375.1	F	-:H30	648	Netherlands	2012
GCA_929616755.1	A	O45:H11	10	United Kingdom	2017
GCA_002588385.1	A	O89:H10	617	Canada	2015
GCA_002589795.1	C	O8:H21	410	Canada	2015
GCA_003007825.1	B1	O160:H31	101	India	2016
GCA_003031775.1	A	O89:H9	167	United States	2016
GCA_003346835.1	B2	O2/O50:H7	80	United Kingdom	2017
GCA_003546165.1	A	O9:H30	361	Egypt	2016
GCA_004122445.1	C	-:H9	410	China	2016
GCA_007954215.2	B1	O81:H14	1081	United States	2019
GCA_009394595.1	A	O12:H11	-	China	2015
GCA_009720465.1	A	O89:H9	167	United States	2017
GCA_011030155.1	F	O45:H6	648	Lebanon	2019
GCA_012529435.1	A	O89:H9	744	Germany	2017
GCA_012529465.1	A	O89:H9	744	Germany	2016
GCA_012925805.1	A	O9:H30	540	United States	2019
GCA_013128775.1	D	O15:H18	69	United States	2019
GCA_013363225.1	B1	-:H31	101	India	2003/2009
GCA_013363345.1	B1	O84:H31	101	United Kingdom	2003/2009
GCA_013447795.1	A	O89:H21	167	United States	2020
GCA_014117545.2	A	-:H12	10	Thailand	2017
GCA_014490285.1	A	O89/O162/O101:H10	167	France	2017
GCA_014490385.1	A	-:H26	190	France	2015
GCA_014490475.1	A	O8:H19	226	France	2017
GCA_014680885.1	B2	O75:H5	1193	Singapore	2015
GCA_014680905.1	B1	O111:H31	101	Singapore	2015
GCA_014680925.1	D	O25:H4	69	Singapore	2015
GCA_014683085.1	B2	O75:H5	1193	Singapore	2014
GCA_014692165.1	B1	O18:H49	212	Singapore	2015
GCA_014692245.1	E	O71:H46	-	Singapore	2014
GCA_014775115.1	B1	-:H5	940	Pakistan	2019
GCA_014775875.1	A	O9:H9	167	Pakistan	2019
GCA_014816705.1	C	O8:H21	410	Israel	2014
GCA_014903835.1	A	O89:H9	167	United States	-
GCA_015178245.1	C	O8:H21	410	Israel	2014
GCA_015888425.1	A	O89:H10	167	United States	2019
GCA_015892675.1	D	O102:H6	405	United States	2019
GCA_015962305.2	D	-:H6	405	United States	2019
GCA_016482885.1	C	O100:H18	2851	Germany	2019
GCA_017135135.1	A	O89:H10	617	Qatar	2019
GCA_017143415.1	A	-:H11	5909	United States	2020
GCA_017728855.1	A	O9:H30	361	Thailand	2015
GCA_017728955.1	A	O9:H30	361	Thailand	2015
GCA_017779805.1	A	O89:H9	1702	Ireland	2016
GCA_017901235.1	C	O8:H9	410	Thailand	2017
GCA_017901275.1	C	-:H9	410	Thailand	2017
GCA_017901335.1	F	O45:H6	354	Thailand	2017
GCA_017901915.1	C	-:H9	410	Thailand	2016
GCA_017902735.1	D	O102:H6	405	Thailand	2016
GCA_017902935.1	C	O8:H9	410	Thailand	2016
GCA_017903255.1	D	O102:H6	405	Thailand	2016
GCA_018018235.1	F	O45:H6	354	Thailand	2015
GCA_018024355.1	F	-:H6	648	Qatar	2019
GCA_018024415.1	D	O86:H30	315	Qatar	2019
GCA_018072625.1	D	O102:H6	405	Thailand	2016
GCA_018072705.1	C	-:H9	410	Thailand	2016
GCA_018553435.1	A	O53:H18	4450	Australia	2014
GCA_019178175.2	A	O9:H9	1284	United States	2021
GCA_019202475.1	A	O9:H9	167	Brazil	2018
GCA_019215845.1	F	O8:H4	648	Australia	2020
GCA_019217625.1	D	O102:H6	405	Australia	2019
GCA_019228985.1	F	O11:H25	457	Australia	2019
GCA_019230045.1	D	O102:H6	405	Australia	2017
GCA_019230525.1	A	O89:H9	167	Australia	2018
GCA_019230645.1	C	O8:H9	410	Australia	2018
GCA_019324335.1	A	O9:H30	361	Canada	2018
GCA_020286965.1	B2	O25:H4	131	United States	2021
GCA_020321675.1	B2	O25:H4	131	United States	2021
GCA_020424045.1	F	O83:H42	1485	China	2020
GCA_020607815.1	A	O9:H30	361	United States	2021
GCA_020677065.1	A	O89:H10	167	United States	2019
GCA_020677345.1	A	O9:H10	46	United States	2019
GCA_020680785.2	A	O89:H10	617	United States	2019
GCA_021028275.1	D	O102:H6	405	United States	2021
GCA_021369875.1	C	-:H9	410	Switzerland	2019
GCA_021370335.1	A	O89:H5	167	Switzerland	2020
GCA_021370535.1	A	O89:H9	167	Switzerland	2020
GCA_021426845.1	B1	O160:H31	101	Germany	2020
GCA_021470065.1	A	O86:H21	-	China	2017
GCA_021528235.1	D	O102:H6	405	Nepal	2013
GCA_021528435.1	F	-:H30	648	Nepal	2013
GCA_021529795.1	D	O102:H6	405	Nepal	2013
GCA_021538395.1	D	O183:H34	1588	United States	2021
GCA_021543555.1	D	O102:H6	405	United Kingdom	2015
GCA_021545015.1	D	O77/O17/O44/O106/O73:H18	69	United Kingdom	2014
GCA_022015565.1	C	-:H9	410	India	2020
GCA_022099535.1	B1	O54:H28	156	United Kingdom	2015
GCA_022101515.1	B1	-:H9	940	United Kingdom	2015
GCA_022101575.1	A	O8:H9	167	United Kingdom	2016
GCA_022104455.1	D	O102:H6	405	United Kingdom	2016
GCA_022107055.1	A	O89:H9	167	United Kingdom	2015
GCA_022107555.1	B1	O8:H8	448	United Kingdom	2014
GCA_022111475.1	D	O102:H6	405	United Kingdom	2015
GCA_022118695.1	A	O132:H2	10	United Kingdom	2015
GCA_022122485.1	B2	O2/O50:H4	95	United Kingdom	2016
GCA_022148205.1	F	O1:H6	2011	United Kingdom	2016
GCA_022157925.1	A	O11:H12	607	United Kingdom	2015
GCA_022159975.1	A	O89:H9	167	United Kingdom	2015
GCA_022445725.1	B2	O25:H4	131	United States	2021
GCA_022759785.1	A	O8:H9	167	Switzerland	2018
GCA_022890795.1	A	O89:H10	167	United States	2020
GCA_022964135.1	A	O89:H4	44	United States	2022
GCA_023107615.1	A	O89:H10	167	United States	2021
GCA_023476425.1	D	O102:H6	-	United Kingdom	2015
GCA_023686825.1	C	O100:H18	2851	Australia	2020
GCA_023760775.1	A	O89:H5	167	Australia	2020
GCA_023829595.1	C	O8:H9	410	Thailand	2017
GCA_023925395.1	A	O89:H9	167	Israel	2018
GCA_023927565.1	A	O89:H9	167	Israel	2018
GCA_024165225.1	F	O45:H6	6870	United States	2022
GCA_024377795.1	A	O9:H10	46	United States	2022
GCA_024387245.1	B2	O25:H4	131	Russia	2015
GCA_024387645.1	B1	-:H32	448	Vietnam	2016
GCA_024388705.1	F	O8:H4	648	Jordan	2016
GCA_024389565.1	A	O89:H9	617	Morocco	2015
GCA_024506815.1	A	O9:H30	361	United States	2022
GCA_024507015.1	A	O9:H30	361	United States	2022
GCA_024507255.1	A	O89:H10	167	United States	2022
GCA_024507375.1	G	-:H23	1163	United States	2022
GCA_024507515.1	A	O9:H30	361	United States	2022
GCA_024507535.1	A	O9:H10	46	United States	2021
GCA_024560005.1	B2	O25:H4	131	United States	2022
GCA_024753105.1	A	O9:H30	361	France	2021
GCA_024754605.1	D	O102:H6	405	Pakistan	2018
GCA_024962485.1	D	O102:H6	405	United States	2018
GCA_024980255.1	D	O102:H6	405	Canada	2019
GCA_025033835.1	D	-:H18	69	Canada	2019
GCA_025034985.1	D	O102:H6	405	Canada	2020
GCA_025035045.1	A	O89:H5	167	Canada	2019
GCA_025035185.1	B1	O64:H10	8346	Canada	2019
GCA_025036065.1	A	O89:H10	167	Canada	2019
GCA_025038755.1	A	O89:H9	167	Canada	2019
GCA_025039295.1	D	O15:H18	69	Canada	2020
GCA_025039715.1	D	O102:H6	405	Canada	2020
GCA_025711125.1	C	-:H11	410	United Kingdom	2022
GCA_025775405.1	F	O8:H4	648	United States	2022
GCA_025777235.1	A	-:H10	167	United States	2022
GCA_025777265.1	B2	O25:H4	131	United States	2022
GCA_025790605.1	A	O89:H10	617	United States	2022
GCA_025863335.2	A	O89:H10	617	United States	2022
GCA_025863355.2	A	-:H10	167	United States	2022
GCA_025875085.1	A	O9:H10	46	Norway	2021
GCA_025875705.1	A	O9:H30	361	Norway	2021
GCA_025875985.1	A	O89:H9	167	Norway	2020
GCA_025877165.1	A	O89:H9	167	Norway	2019
GCA_025877865.1	A	O89:H10	167	Norway	2019
GCA_025880465.1	A	O89:H9	167	Norway	2016
GCA_026150945.1	A	O89:H10	617	Australia	2019
GCA_026411665.1	A	O89:H9	167	United States	2017-01/2019-12
GCA_026412745.1	D	O102:H6	405	United States	2017-01/2019-12
GCA_026421065.1	B2	O2:H6	998	Greece	2017
GCA_026531475.1	C	O100:H18	2851	Australia	2015
GCA_026647395.1	F	-:H6	648	United States	2022
GCA_026687945.1	B1	-:H19	448	France	2014
GCA_026689855.1	D	O102:H6	405	France	2014
GCA_026690275.1	A	O89:H9	10	France	2013
GCA_026690695.1	B1	O160:H31	101	France	2013
GCA_026769635.1	D	O102:H6	405	China	2016
GCA_026805405.1	B2	O19:H4	1851	United States	2022
GCA_027830815.1	A	O6:H10	43	United States	2020
GCA_027885265.1	A	O8:H9	167	United States	2019
GCA_027887705.1	D	O1:H15	1177	China	2021
GCA_027982965.1	A	O9:H30	361	France	2020
GCA_027983065.1	A	O9:H30	361	France	2022
GCA_027983535.1	A	O9:H30	361	France	2021
GCA_027983585.1	A	O9:H30	361	France	2021
GCA_027988635.1	A	O9:H30	361	France	2020
GCA_028080815.1	C	-:H9	410	United States	2022
GCA_028080835.1	B2	O25:H4	131	United States	2022
GCA_028083575.1	B2	O1:H7	95	United States	2022
GCA_028114895.1	C	-:H9	410	United States	2023
GCA_028170345.1	A	O9:H30	361	United States	2022
GCA_028170365.1	A	O9:H30	361	United States	2022
GCA_028630115.1	D	O102:H6	405	United States	2023
GCA_029428105.1	A	O89:H21	1284	Germany	2019
GCA_029428175.1	D	O15:H18	69	Germany	2019
GCA_029428185.1	A	O9:H30	361	Germany	2019
GCA_029429115.1	B1	-:H5	940	Germany	2019
GCA_029429735.1	A	O89:H5	167	Germany	2019
GCA_029429875.1	A	O89:H9	167	Germany	2018
GCA_029430505.1	B1	O5:H20	6448	Germany	2018
GCA_029430535.1	D	O102:H6	405	Germany	2018
GCA_029430755.1	A	O9:H30	361	Germany	2018
GCA_029430795.1	F	O8:H4	648	Germany	2018
GCA_029430975.1	A	O89:H9	167	Germany	2018
GCA_029431175.1	A	O89:H9	167	Germany	2018
GCA_029431275.1	D	O102:H6	405	Germany	2017
GCA_029431335.1	C	O8:H9	410	Germany	2017
GCA_029431885.1	A	O8:H9	167	Germany	2017
GCA_029432215.1	A	O89:H5	167	Germany	2016
GCA_029580515.1	F	-:H6	648	United States	2023
GCA_029587675.1	A	O9:H30	361	United States	2023
GCA_029595605.1	B1	O1:H8	224	United States	2023
GCA_029598055.1	D	O102:H6	405	United States	2023
GCA_029722055.1	F	O123/O186:H12	457	China	2020
GCA_029782645.1	A	O81:H27	7111	China	-
GCA_916159645.1	B2	O21:H7	636	Netherlands	2013
GCA_002155845.1	D	O102:H6	405	Lebanon	2016
GCA_003008345.1	A	O89:H5	167	India	2016
GCA_003709075.1	D	O102:H6	405	Lebanon	-
GCA_003925895.1	A	O89:H9	167	Myanmar	2015
GCA_004122525.1	A	O89:H10	617	China	2016
GCA_004135775.1	B1	-:H8	448	Thailand	2014
GCA_009394625.1	A	O9:H4	46	China	2015
GCA_009653625.1	A	O89:H10	617	South Korea	2017
GCA_012301985.1	A	O125:H30	399	Spain	2015
GCA_012328965.1	A	O8:H9	167	Italy	2018
GCA_012347575.1	B1	-:H21	-	Spain	2014
GCA_012433915.1	D	O102:H6	405	Australia	2016
GCA_012452185.1	A	O89:H9	1702	Australia	2016
GCA_012478875.1	B1	O51:H19	448	Australia	2015
GCA_012529595.1	C	O8:H21	6332	Germany	2016
GCA_013012145.1	C	-:H9	410	Myanmar	2016
GCA_013012305.1	D	O102:H6	405	Myanmar	2016
GCA_013012365.1	D	O102:H6	405	Myanmar	2016
GCA_013012565.1	D	O102:H6	405	Myanmar	2016
GCA_013515115.1	D	O102:H6	405	Canada	2013
GCA_013717085.1	A	O9:H30	361	United States	2019
GCA_014490365.1	A	O170:H4	8149	France	2015
GCA_014494805.1	B1	O160:H8	448	India	2018
GCA_014495135.1	D	O102:H6	405	India	2019
GCA_014682665.1	B1	O82:H8	101	Singapore	2013
GCA_014774755.1	A	O89:H10	167	Pakistan	2019
GCA_014775555.1	A	O9:H4	-	Pakistan	2019
GCA_014793865.1	A	O8:H9	167	Pakistan	2019
GCA_014816985.1	C	O8:H21	410	Israel	2015
GCA_014817065.1	C	O8:H21	410	Israel	2015
GCA_014817185.1	C	O8:H21	410	Israel	2015
GCA_014817285.1	C	O8:H21	410	Israel	2015
GCA_015000745.1	A	O9:H9	10	United States	2020
GCA_015153375.1	F	O1:H6	648	Australia	2013
GCA_015178225.1	C	O8:H21	410	Israel	2014
GCA_015178305.1	C	O8:H21	410	Israel	2014
GCA_015178365.1	C	O8:H21	410	Israel	2014
GCA_015330065.1	F	-:H6	648	India	2018
GCA_015741205.1	A	O89:H10	167	United States	2020
GCA_015862245.1	A	O147:H21	6701	United States	2018
GCA_015884325.1	D	O102:H6	405	United States	2019
GCA_015909945.1	F	O8:H4	648	United States	2020
GCA_016446245.1	A	O89:H9	1702	Singapore	2015
GCA_016483015.1	D	O102:H6	405	Switzerland	2019
GCA_017135155.1	D	O102:H6	405	Qatar	2018
GCA_017142995.1	B2	O75:H5	1193	United States	2020
GCA_017168985.1	A	O89:H5	167	Kenya	2018
GCA_017535795.1	B2	O175:H4	4219	Thailand	2016
GCA_017728315.1	A	O89:H5	167	Thailand	2016
GCA_017728335.1	C	O8:H9	410	Thailand	2016
GCA_017902115.1	C	-:H9	410	Thailand	2016
GCA_017902375.1	C	O8:H9	410	Thailand	2017
GCA_017902555.1	D	O102:H6	405	Thailand	2016
GCA_017977425.1	B1	-:H6	2083	Myanmar	2018
GCA_018040265.1	F	-:H6	648	United States	2020
GCA_018072365.1	C	-:H12	88	Thailand	2017
GCA_018072605.1	D	O102:H6	405	Thailand	2016
GCA_018357765.1	B2	O16:H5	131	Saudi Arabia	2014
GCA_018421005.1	B1	-:H5	940	Germany	2019
GCA_018423155.1	A	O9:H9	1284	Germany	2019
GCA_018456515.1	A	O9:H30	361	India	2015
GCA_019054375.1	C	O8:H9	410	China	2016
GCA_019060995.1	D	O102:H6	405	France	2016/2018
GCA_019215585.1	A	O89:H9	167	Australia	2019
GCA_019216105.1	B2	-:H5	1236	Australia	2020
GCA_019227425.1	D	O17/O77/O44/O106/O73:H18	394	Australia	2017
GCA_019229305.1	F	-:H6	2011	Australia	2019
GCA_019229915.1	B1	-:H12	515	Australia	2020
GCA_019230705.1	D	O102:H6	405	Australia	2018
GCA_019231045.1	F	-:H30	648	Australia	2018
GCA_019463655.1	D	O25:H6	68	United States	2021
GCA_019492145.1	D	O88:H18	38	Brazil	2016
GCA_020272485.1	D	O2/O50:H18	2659	United States	2020
GCA_020362625.2	D	O102:H6	405	United States	2021
GCA_020535345.2	A	O89:H10	167	United States	2021
GCA_020546865.1	A	O9:H10	46	United States	2021
GCA_020606315.1	A	O89:H10	167	United States	2021
GCA_020678385.1	F	-:H6	648	United States	2019
GCA_020824695.1	A	O9:H21	1284	United States	2020
GCA_021167595.1	A	O19:H4	10	Argentina	2015
GCA_021167875.1	A	O123/O186:H36	10	Argentina	2014
GCA_021343315.1	B2	O25:H4	131	China	2020
GCA_021343695.1	B2	O25:H4	131	China	2018
GCA_021371575.1	D	O102:H6	405	Switzerland	2019
GCA_021371695.1	B1	-:H9	940	Switzerland	2019
GCA_021372195.1	A	O99:H33	34	Switzerland	2020
GCA_021373295.1	A	O9:H30	361	Switzerland	2020
GCA_021485055.1	A	O4:H16	4537	China	2017
GCA_021487475.1	B1	-:H10	711	China	2017
GCA_021503055.1	C	-:H9	410	Pakistan	2016
GCA_021503145.1	B1	O93:H28	4038	Pakistan	2016
GCA_021528335.1	A	O9:H9	167	Nepal	2013
GCA_021528455.1	D	O102:H6	405	Nepal	2013
GCA_021529775.1	F	-:H30	648	Nepal	2013
GCA_021541955.1	A	O89:H9	167	United Kingdom	2014
GCA_021543275.1	A	O89:H5	167	United Kingdom	2015
GCA_021543635.1	B1	O8:H17	359	United Kingdom	2015
GCA_021544535.1	A	O9:H9	10	United Kingdom	2015
GCA_021544595.1	A	O8:H9	167	United Kingdom	2015
GCA_021545565.1	A	O8:H9	167	United Kingdom	2015
GCA_021896675.1	A	O89:H10	167	United States	2022
GCA_021904255.1	F	O8:H4	648	India	2019
GCA_022011355.1	A	O89:H9	167	India	2019
GCA_022099235.1	A	O9:H30	361	United Kingdom	2015
GCA_022100655.1	A	O89:H10	617	United Kingdom	2015
GCA_022101375.1	B1	-:H32	448	United Kingdom	2015
GCA_022122305.1	D	O102:H6	405	United Kingdom	2015
GCA_022124505.1	A	O89:H9	167	United Kingdom	2015
GCA_022124585.1	C	O8:H9	410	United Kingdom	2015
GCA_022139425.1	B1	-:H5	940	United Kingdom	2015
GCA_022146085.1	A	O89:H9	167	United Kingdom	2016
GCA_022148085.1	A	O21:H38	1316	United Kingdom	2015
GCA_022155025.1	C	O8:H9	410	United Kingdom	2016
GCA_022156385.1	B2	O4:H31	372	United Kingdom	-
GCA_022351605.1	D	O60:H30	38	Italy	2018
GCA_022444105.1	D	O17/O77/O44/O106/O73:H18	394	United States	2019
GCA_022444505.1	F	O1:H25	1722	United States	2021
GCA_022444565.1	A	O9:H30	361	United States	2021
GCA_022446745.1	C	-:H9	410	United States	2021
GCA_022638835.1	B2	O25:H4	131	United States	2021
GCA_022877605.1	C	-:H9	410	United States	2022
GCA_023059975.1	C	-:H9	410	South Korea	2019
GCA_023384815.1	B1	O136:H40	1081	United Kingdom	2015
GCA_023472795.1	D	O102:H6	405	United Kingdom	2015
GCA_023587905.1	A	O9:H9	167	Australia	2019
GCA_023758765.1	D	O2/O50:H18	2659	United States	2022
GCA_023829015.1	C	O8:H9	410	Thailand	2018
GCA_023924605.1	A	O89:H9	167	Israel	2017
GCA_023924665.1	A	O89:H9	167	Israel	2018
GCA_023927325.1	A	-:H9	167	Israel	2018
GCA_023930385.1	A	O89:H9	617	Israel	2018
GCA_023932315.1	C	O8:H21	410	Israel	2018
GCA_023932345.1	A	O89:H9	167	Israel	2018
GCA_024024375.1	A	O89:H9	617	Israel	2018
GCA_024273575.1	B2	O75:H5	1193	Israel	2018
GCA_024287635.1	B1	O54:H28	156	United States	2022
GCA_024387535.1	D	O1:H15	2003	Vietnam	2016
GCA_024388105.1	A	O89:H9	167	Egypt	2016
GCA_024391545.1	B2	O25:H4	131	Egypt	2016
GCA_024428795.1	D	O102:H6	405	United States	-
GCA_024499775.1	B1	O156:H37	7593	Israel	2022
GCA_024506515.1	A	O9:H30	361	United States	2021
GCA_024506955.1	A	O9:H30	361	United States	2022
GCA_024755765.1	A	O89:H9	167	Pakistan	2018
GCA_024962405.1	C	-:H9	410	United States	2018
GCA_025036505.1	A	O89:H9	-	Canada	2020
GCA_025037325.1	A	O89:H10	167	Canada	2019
GCA_025038025.1	F	-:H6	648	Canada	2020
GCA_025039835.1	A	O185:H21	6756	Canada	2019
GCA_025378865.1	B2	O25:H4	131	United States	2022
GCA_025670345.1	C	O8:H9	410	Hungary	2020
GCA_025681795.1	A	O89:H9	167	United Kingdom	2020
GCA_025682875.1	D	O1:H15	38	United Kingdom	2021
GCA_025777735.1	A	O89:H9	-	United States	2022
GCA_025778775.2	A	O89:H10	167	United States	2022
GCA_025876125.1	A	O89:H10	617	Norway	2020
GCA_025876585.1	C	O100:H18	2851	Norway	2020
GCA_025877465.1	A	O89:H10	167	Norway	2019
GCA_025877885.1	D	O102:H6	405	Norway	2019
GCA_025878445.1	D	O102:H6	405	Norway	2018
GCA_025881065.1	B1	-:H5	940	Norway	2015
GCA_025963595.1	D	O2/O50:H18	2659	United States	2022
GCA_026182825.1	F	O45:H6	648	United States	2022
GCA_026236925.1	C	O8:H9	410	Italy	2018
GCA_026330815.1	C	-:H9	410	Pakistan	2020
GCA_026411455.1	F	O45:H6	6870	United States	2017-01/2019-12
GCA_026420885.1	B2	O4:H5	12	Greece	2021
GCA_026615515.1	A	O89:H10	617	China	2015
GCA_026619725.1	A	O8:H10	46	China	2013
GCA_026681815.1	B1	O9:H17	58	France	2015
GCA_026682955.1	A	O89:H5	167	France	2015
GCA_026686935.1	B1	O131:H31	101	France	2014
GCA_026687905.1	F	-:H25	457	France	2014
GCA_026688755.1	B2	-:H7	636	France	2014
GCA_027133015.1	A	O9:H10	46	Netherlands	2022
GCA_027830735.1	D	O15:H18	69	United States	2020
GCA_027888735.1	C	O8:H21	410	China	2017
GCA_027983665.1	A	O9:H30	361	France	2022
GCA_027983755.1	A	O9:H30	361	France	2022
GCA_028016155.1	B2	O8:H10	-	United States	2023
GCA_028053615.1	B1	O91:H28	1196	United States	2022
GCA_028072815.1	A	O89:H9	167	United States	-
GCA_028307605.1	D	O102:H6	405	United States	2022
GCA_028461585.1	B2	O75:H5	1193	United States	2023
GCA_028641505.1	A	O89:H9	167	Finland	2015
GCA_028955345.1	A	O89:H10	167	United States	2023
GCA_029075405.1	B1	-:H6	2083	Lebanon	2020
GCA_029235015.1	A	O9:H30	361	United States	2023
GCA_029235255.1	A	O89:H10	167	United States	2023
GCA_029427765.1	A	O9:H30	361	Germany	2019
GCA_029428355.1	D	O102:H6	405	Germany	2019
GCA_029428395.1	A	O89:H10	167	Germany	2019
GCA_029428535.1	D	O102:H6	405	Germany	2019
GCA_029429525.1	A	O9:H10	46	Germany	2019
GCA_029429575.1	A	O8:H9	167	Germany	2019
GCA_029429975.1	A	O89:H9	744	Germany	2018
GCA_029430075.1	F	-:H6	648	Germany	2018
GCA_029430105.1	D	O102:H6	405	Germany	2018
GCA_029431285.1	A	O89:H21	1284	Germany	2017
GCA_029431455.1	A	O89:H10	617	Germany	2017
GCA_029431675.1	A	O89:H9	167	Germany	2017
GCA_029431685.1	B1	O100:H12	205	Germany	2017
GCA_029431755.1	A	O89:H10	617	Germany	2017
GCA_029431935.1	D	O102:H6	405	Germany	2016
GCA_029432015.1	A	-:H9	2450	Germany	2016
GCA_029432035.1	D	O102:H6	405	Germany	2016
GCA_029622875.1	B1	-:H19	448	India	2016
GCA_029738675.1	D	O15:H18	69	United States	2022
GCA_029828495.1	A	O89:H10	167	United States	2022
GCA_929608395.1	F	O8:H4	648	United Kingdom	2018
GCA_929608665.1	A	O19:H4	10	United Kingdom	2019
GCA_000814145.2	A	O9:H9	10	Colombia	2012
GCA_002588135.1	B1	O160:H31	101	Canada	2014
GCA_012298405.1	D	O102:H6	405	Australia	2016
GCA_012302005.1	D	O102:H6	405	Spain	2015
GCA_012433935.1	B1	O9:H30	224	Australia	2016
GCA_012452935.1	B1	-:H25	156	Australia	2016
GCA_013011725.1	D	O102:H6	405	Myanmar	2015
GCA_013011865.1	D	O102:H6	405	Myanmar	2015
GCA_013012605.1	A	O89:H5	167	Myanmar	2016
GCA_013078705.1	A	O89:H4	44	Thailand	2015
GCA_013317085.1	B1	-:H31	101	India	2003/2009
GCA_013390695.1	A	O89:H9	-	South Korea	2019
GCA_013781685.1	A	O89:H9	1702	Oman	2015
GCA_014490375.1	A	O89/O162/O101:H10	744	France	2015
GCA_014490435.1	A	-:H5	206	France	2017
GCA_014493845.1	D	O102:H6	405	India	2019
GCA_014494895.1	A	O89:H5	167	India	2019
GCA_014495045.1	D	O102:H6	405	India	2019
GCA_014495175.1	A	O89:H9	167	India	2018
GCA_014495405.1	C	O8:H9	410	India	2019
GCA_014683005.1	B1	O9:H9	162	Singapore	2014
GCA_014775575.1	A	O89:H9	167	Pakistan	2019
GCA_014793845.1	B1	-:H5	940	Pakistan	2019
GCA_014793905.1	D	O102:H6	405	Pakistan	2019
GCA_014816725.1	C	O8:H21	410	Israel	2014
GCA_014816805.1	C	O8:H21	410	Israel	2014
GCA_014817385.1	C	O8:H21	410	Israel	2015
GCA_014863885.1	B1	O160:H31	101	India	2011
GCA_015000725.1	C	O8:H21	410	United States	2020
GCA_015245745.1	D	O102:H6	-	Qatar	2015
GCA_015621905.1	A	O89:H21	1284	United States	2019
GCA_015623645.1	C	-:H9	410	United States	2018
GCA_015643595.1	C	-:H9	410	South Korea	2017
GCA_015653645.1	B1	O54:H23	224	United States	2019
GCA_015888265.1	C	-:H9	410	United States	2019
GCA_015892705.1	A	O9:H9	167	United States	2018
GCA_015923105.1	A	O89:H9	-	United States	2018
GCA_015959085.1	C	O8:H9	410	Qatar	2018
GCA_015959845.2	B1	O160:H8	448	United States	2019
GCA_015962145.2	D	O102:H6	405	United States	2018
GCA_016445045.1	B2	O25:H4	131	Singapore	2015
GCA_017134455.1	A	O89:H10	617	Qatar	2019
GCA_017134855.1	B1	-:H28	156	Qatar	2019
GCA_017134895.1	A	O8:H9	167	Qatar	2019
GCA_017142325.1	B1	O46:H31	420	United States	2020
GCA_017143575.1	C	O8:H9	410	United States	2020
GCA_017728355.1	C	O8:H9	410	Thailand	2016
GCA_017733095.1	B1	O177:H25	156	Myanmar	2018
GCA_017733255.1	A	O89:H10	617	Myanmar	2018
GCA_017896425.1	A	O89:H9	167	India	2019
GCA_017896555.1	C	O8:H9	410	India	2019
GCA_017901935.1	C	-:H9	410	Thailand	2016
GCA_017902195.1	D	O102:H6	405	Thailand	2016
GCA_017902235.1	D	O102:H6	405	Thailand	2016
GCA_017902455.1	C	O8:H9	410	Thailand	2017
GCA_017902495.1	A	O9:H10	46	Thailand	2016
GCA_017902515.1	C	O8:H9	410	Thailand	2017
GCA_017902615.1	F	O11:H25	-	Thailand	2016
GCA_017902975.1	C	O8:H9	410	Thailand	2016
GCA_017906295.2	D	O102:H6	405	United States	2021
GCA_018046845.1	D	O2/O50:H18	2659	Pakistan	2019
GCA_018046885.1	B1	-:H18	443	Pakistan	2019
GCA_018072305.1	C	O8:H9	410	Thailand	2017
GCA_018072745.1	C	-:H9	410	Thailand	2016
GCA_018097245.1	B2	O25:H4	131	Thailand	2016
GCA_018117985.1	A	O9:H10	6690	Qatar	2020
GCA_018413495.1	B2	O25:H4	131	Russia	2017
GCA_018922505.1	A	-:H27	10	Germany	2019
GCA_019054535.1	C	O8:H9	410	China	2016
GCA_019060155.1	B1	O15:H2	20	France	2016/2018
GCA_019060435.1	B2	O16:H5	131	France	2016/2018
GCA_019215115.1	D	O102:H6	405	Australia	2019
GCA_019216245.1	D	O2/O50:H18	2659	Australia	2020
GCA_019217685.1	D	O102:H6	405	Australia	2020
GCA_019228345.1	D	O15:H18	69	Australia	2019
GCA_019230765.1	D	O102:H6	405	Australia	2018
GCA_019231195.1	B1	-:H10	8346	Australia	2018
GCA_019463635.1	A	O89:-	167	United States	2021
GCA_020362705.2	A	O9:H30	361	United States	2021
GCA_020535505.2	B2	O39:H4	-	United States	2021
GCA_020536355.2	A	O89:H10	617	United States	2021
GCA_020547815.1	B2	O25:H4	131	United States	2021
GCA_020607775.1	A	O89:H10	167	United States	2021
GCA_020678105.1	D	O2/O50:H18	2659	United States	2019
GCA_020678345.1	F	-:H6	648	United States	2019
GCA_020824875.1	C	O8:H9	410	United States	2020
GCA_020824915.1	A	-:H9	1702	United States	2020
GCA_021035205.1	B1	-:H5	940	Pakistan	2016
GCA_021370375.1	B1	O9:H10	1431	Switzerland	2020
GCA_021372955.1	A	O9:H30	361	Switzerland	2020
GCA_021373095.1	A	O9:H30	361	Switzerland	2020
GCA_021451565.1	D	O102:H6	405	United States	2021
GCA_021500935.1	B2	O25:H4	131	United Kingdom	2016
GCA_021503015.1	B1	O59:H20	-	Pakistan	2016
GCA_021529395.1	D	O102:H6	405	Nepal	2013
GCA_021542075.1	A	O89:H9	167	United Kingdom	2016
GCA_021544585.1	C	-:H9	410	United Kingdom	2016
GCA_021751805.1	A	O9:H30	361	United States	2021
GCA_022099455.1	A	O8:H9	167	United Kingdom	2015
GCA_022099925.1	A	O21:H11	401	United Kingdom	2015
GCA_022100615.1	A	O9:H10	46	United Kingdom	2016
GCA_022101475.1	C	O8:H21	410	United Kingdom	2015
GCA_022103015.1	F	-:H30	648	United Kingdom	2014
GCA_022106435.1	B2	O21:H7	636	United Kingdom	2015
GCA_022109255.1	A	O89:H9	167	United Kingdom	2014
GCA_022136185.1	A	O89:H9	167	United Kingdom	2016
GCA_022139325.1	D	O102:H6	405	United Kingdom	2016
GCA_022157765.1	A	O89:H21	617	United Kingdom	2016
GCA_022158245.1	B1	-:H10	424	United Kingdom	2016
GCA_022420245.1	D	O102:H6	405	United States	2022
GCA_022444025.1	A	O9:H30	361	United States	2021
GCA_022444625.1	A	O89:H10	617	United States	2021
GCA_022444705.1	D	O102:H6	405	United States	2021
GCA_022452565.1	D	O15:H1	69	United States	2021
GCA_022558805.1	B1	O8:H17	359	China	2016
GCA_022949095.1	B2	O25:H4	131	United States	2022
GCA_023476105.1	A	O89:H9	167	United Kingdom	2015
GCA_023476485.1	D	O102:H6	405	United Kingdom	2015
GCA_023525795.1	A	O89:H10	167	United States	2022
GCA_023572185.1	A	O89:H9	167	Bangladesh	2019
GCA_023597685.1	F	-:H6	648	Australia	2019
GCA_023598105.1	F	O45:H6	354	Australia	2018
GCA_023924525.1	B2	O2/O50:H7	95	Israel	2018
GCA_023927815.1	D	-:H30	38	Israel	2019
GCA_023932125.1	B1	O9:H30	224	Israel	2018
GCA_024167505.1	A	O9:H30	361	United States	2022
GCA_024273295.1	B1	O23:H16	453	Israel	2019
GCA_024273735.1	D	O102:H6	405	Israel	2018
GCA_024386105.1	A	O89:H5	167	Thailand	2016
GCA_024387145.1	B2	O25:H4	131	Philippines	2017
GCA_024387735.1	D	-:H6	-	Vietnam	2016
GCA_024388145.1	A	O8:H9	167	Egypt	2016
GCA_024389045.1	F	O83:H42	4553	Thailand	2016
GCA_024417605.1	D	-:H6	405	United States	2022
GCA_024418305.1	A	O89:H9	-	United States	2022
GCA_024418505.1	B2	-:H4	-	United States	2022
GCA_024507035.1	A	O89:H10	167	United States	2022
GCA_024507335.1	A	O9:H30	361	United States	2022
GCA_024754385.1	D	O102:H6	405	Pakistan	2018
GCA_024754845.1	D	O102:H6	405	Pakistan	2018
GCA_025030755.1	A	O89:H9	167	Canada	2020
GCA_025034655.1	A	O89:H4	44	Canada	2020
GCA_025038105.1	D	O102:H6	405	Canada	2020
GCA_025039015.1	F	-:H6	648	Canada	2020
GCA_025039855.1	A	O89:H17	167	Canada	2019
GCA_025243885.1	D	O102:H6	405	United States	2022
GCA_025243945.1	A	O9:H30	361	United States	2022
GCA_025443215.1	B1	O54:H28	156	United States	2022
GCA_025444415.1	B1	-:H10	8346	United States	2022
GCA_025666745.1	B1	-:H8	-	Hungary	2016
GCA_025681775.1	A	O8:H9	-	United Kingdom	2019
GCA_025681875.1	A	O89:H9	167	United Kingdom	2020
GCA_025682935.1	D	O102:H6	405	United Kingdom	2019
GCA_025683775.1	A	O89:H9	167	United Kingdom	2019
GCA_025684855.1	A	O8:H9	167	-	2019
GCA_025794615.1	B2	O75:H5	1193	China	2015
GCA_025794865.1	A	O153:H2	10	China	2015
GCA_025875965.1	B2	-:H45	1643	Norway	2020
GCA_025877485.1	A	O89:H9	167	Norway	2019
GCA_025877505.1	B1	-:H19	448	Norway	2019
GCA_026046625.1	D	O77/O17/O44/O106/O73:H18	394	Australia	2017
GCA_026046755.1	A	O89:H10	617	Australia	2017
GCA_026150785.1	A	O89:H9	617	Australia	2019
GCA_026150925.1	C	O8:H9	410	Australia	2018
GCA_026372115.1	C	O131:H9	410	United States	2022
GCA_026411565.1	D	-:H18	69	United States	2017-01/2019-12
GCA_026411915.1	A	O89:H9	167	United States	2017-01/2019-12
GCA_026681915.1	A	O8:H9	167	France	2015
GCA_026682075.1	A	O9:H30	540	France	2015
GCA_026684295.1	D	O153:H9	38	France	2015
GCA_027131575.1	A	O9:H10	46	Netherlands	2022
[truncated: 2,074 more rows]

## Sheet: Table S4
Feature information of assembled genomes carrying blaNDM genes from this study
ID	Sample accession	Species	MLST	Serotype	Numbers of virulence genes	Source location	Source	Numbers of contigs	Total length	Average length	GC value
MSH-14-1	CNS1310176	Enterobacter cloacae	1		20	Yangzhou	Environmental	297	5392419	18156.3	0.5451
MSW-12-2	CNS1310177	Enterobacter cloacae	1146		20	Yangzhou	Water	293	4876148	16642.1	0.5496
MSW-13-1	CNS1310178	Enterobacter cloacae	1373		19	Yangzhou	Water	359	4809668	13397.4	0.5491
MSW-4-1	CNS1310179	klebsiella pneumoniae	1919		71	Yangzhou	Water	441	5260004	11927.4	0.5736
MSW-7-1	CNS1310180	Escherichia coli	2973	O8:H16	108	Yangzhou	Water	1210	5629813	4652.7	0.4986
MSW-7-2	CNS1310181	klebsiella pneumoniae	789		69	Yangzhou	Water	284	5577021	19637.4	0.5683
MSY-14-2	CNS1310182	Escherichia coli	5252	O38:-	51	Yangzhou	Duck feces	291	4929576	16940.1	0.4976
MSY-9-2	CNS1310183	Escherichia coli	206	-:H5	80	Yangzhou	Duck feces	655	5081350	7757.8	0.5053
MSYCC-54-2	CNS1310184	Proteus mirabilis	-		0	Yancheng	Chicken feces	817	4195803	5135.6	0.3922
MSYCC-57-1	CNS1310185	Escherichia coli	602	-:H21	92	Yancheng	Chicken feces	399	5149843	12906.9	0.5048
MSYCC-6-2	CNS1310186	Escherichia coli	224	O36:H28	85	Yancheng	Chicken feces	491	5441583	11082.7	0.5043
MTAHC-13-2	CNS1310187	Escherichia coli	1630	O16:H48	72	Anhui	Chicken feces	2699	5560554	2060.2	0.5015
MTAHC-2-1	CNS1310188	Escherichia coli	648	O153:H2	122	Anhui	Chicken feces	322	5562556	17275	0.5022
MTAHC-6-3	CNS1310189	Escherichia coli	1630	O16:H48	72	Anhui	Chicken feces	539	5041664	9353.7	0.5057
MTH-11-2	CNS1310190	Escherichia coli	7848	O55:H11	61	Yangzhou	Environmental	742	4794102	6461.1	0.5068
MTH-12-2	CNS1310191	Escherichia coli	10	O81:H27	77	Yangzhou	Environmental	355	4886053	13763.5	0.5071
MTH-12-3	CNS1310192	Escherichia coli	10	O81:H27	77	Yangzhou	Environmental	408	4900969	12012.2	0.5068
MTH-16-1	CNS1310193	Escherichia coli	5947	O8:H4	59	Yangzhou	Environmental	991	5136769	5183.4	0.5056
MTH-16-3	CNS1310194	Escherichia coli	5947	O8:H4	59	Yangzhou	Environmental	649	5057840	7793.3	0.5047
MTH-24-2-1	CNS1310195	Escherichia coli	156	O159:H28	73	Yangzhou	Environmental	1009	5271997	5225	0.5054
MTH-29-1-1	CNS1310196	Enterobacter cloacae	-		20	Yangzhou	Environmental	423	4762011	11257.7	0.5552
MTH-29-1-2	CNS1310197	Escherichia coli	46	O8:H4	60	Yangzhou	Environmental	524	4866562	9287.3	0.5041
MTH-6-2-1	CNS1310198	Escherichia coli	226	O4:H19	57	Yangzhou	Environmental	351	4803973	13686.5	0.5054
MTH-6-2-2	CNS1310199	Escherichia coli	3696	-:H38	44	Yangzhou	Environmental	795	4989850	6276.5	0.5063
MTH-6-3-1	CNS1310200	Klebsiella aerogenes	116		37	Yangzhou	Environmental	581	5371060	9244.5	0.5471
MTH-7-2-2	CNS1310201	Klebsiella aerogenes	-		34	Yangzhou	Environmental	1748	5973472	3417.3	0.5424
MTHAC-14-1	CNS1310202	Escherichia coli	6858	O1:H45	89	Huai'an	Chicken feces	380	5358840	14102.2	0.5021
MTHAC-15-1	CNS1310203	Escherichia coli	6858	O1:H45	88	Huai'an	Chicken feces	419	5279120	12599.3	0.5021
MTHAC-31-2	CNS1310204	Escherichia coli	226	O18:H10	65	Huai'an	Chicken feces	337	5069750	15043.8	0.5049
MTHAC-4-1	CNS1310205	Escherichia coli	48	O184:H11	65	Huai'an	Chicken feces	465	5167597	11113.1	0.505
MTHAC-9-1	CNS1310206	Escherichia coli	46	O8:H4	60	Huai'an	Chicken feces	363	4837077	13325.3	0.5045
MTHAC-9-2	CNS1310207	Escherichia coli	6858	O1:H45	89	Huai'an	Chicken feces	343	5378146	15679.7	0.502
MTW-3-2	CNS1310208	Escherichia coli	1630	O16:H48	72	Yangzhou	Water	524	5060925	9658.3	0.5054
MTW-4-2	CNS1310209	Escherichia coli	226	O40:H19	54	Yangzhou	Water	2541	5660461	2227.7	0.4898
MTW-8-1	CNS1310210	Escherichia coli	746	-:H37	67	Yangzhou	Water	410	4948626	12069.8	0.5074
MTW-8-2	CNS1310211	Escherichia coli	6858	O1:H45	83	Yangzhou	Water	375	5250337	14000.9	0.502
MTW-8-3	CNS1310212	Escherichia coli	226	O40:H19	54	Yangzhou	Water	536	5075511	9469.2	0.503
MTW-9-1	CNS1310213	Escherichia coli	117	-:H4	95	Yangzhou	Water	1228	5642787	4595.1	0.4996

## Sheet: Table S5
Feature information of blaNDM-positive Klebsiella pneumoniae strains
ID	Collection date	Host	Country	Species	Isolation source
GCA_022106595.1_PDT001244829.1	2015-09-04	Homo sapiens	United Kingdom	Klebsiella pneumoniae	-
GCA_030372645.1_ASM3037264v1	2018	Homo sapiens	Peru	Klebsiella pneumoniae	-
GCA_026128375.1_ASM2612837v1	2020-12-07	Homo sapiens	China	Klebsiella pneumoniae	-
GCA_013134515.1_ASM1313451v1	2017	Homo sapiens	Poland	Klebsiella pneumoniae	clinical sample
GCA_028450985.2_PDT001601423.2	2022-12-15	Homo sapiens	USA	Klebsiella pneumoniae	blood
GCA_022864425.1_ASM2286442v1	2017	Homo sapiens	China	Klebsiella pneumoniae	-
GCA_003432645.1_ASM343264v1	Jan-2017	Homo sapiens	South Africa	Klebsiella pneumoniae	Rectum
GCA_021944055.1_PDT001042176.1	2019-12-04	Homo sapiens	Italy	Klebsiella pneumoniae subsp. pneumoniae	Surveillance
GCA_021988255.2_PDT001002764.3	2020	Homo sapiens	USA	Klebsiella pneumoniae	blood
GCA_031209375.1_PDT001876294.1	2023-05-01	Homo sapiens	USA	Klebsiella pneumoniae	blood
GCA_021932055.1_PDT001087415.1	2019	Homo sapiens	Australia	Klebsiella pneumoniae	Blood (whole)
GCA_033547495.1_ASM3354749v1	2022-04-22	-	Saudi Arabia	Klebsiella pneumoniae	-
GCA_022038875.2_PDT000893749.2	2019	Homo sapiens	USA	Klebsiella pneumoniae	urine isolate
GCA_016652065.1_ASM1665206v1	-	Homo sapiens	Egypt	Klebsiella pneumoniae	-
GCA_033032875.1_ASM3303287v1	2017	-	Pakistan	Klebsiella pneumoniae	hospital surface
GCA_033878015.1_PDT001994867.1	2023	Homo sapiens	USA	Klebsiella pneumoniae	wound
GCA_030388425.1_ASM3038842v1	2021-03-14	Homo sapiens	China	Klebsiella pneumoniae	Patient blood
GCA_021814765.3_PDT001223219.4	2021	Homo sapiens	USA	Klebsiella pneumoniae	blood
GCA_031212605.1_PDT001876189.1	2023-04-15	Homo sapiens	USA	Klebsiella pneumoniae	urine
GCA_024609345.1_ASM2460934v1	2016	-	Tunisia	Klebsiella pneumoniae	seafood
GCA_022986865.1_PDT001286581.1	2020	Homo sapiens	South Korea	Klebsiella pneumoniae	patient
GCA_020294765.1_ASM2029476v1	2017-07/2018-07	Homo sapiens	China	Klebsiella pneumoniae	sputum
GCA_011044575.1_ASM1104457v1	2019-02-07	Homo sapiens	Russia	Klebsiella pneumoniae	broncho-alveolar lavage
GCA_022446265.2_PDT001257460.2	2021	Homo sapiens	USA	Klebsiella pneumoniae	rectal swab
GCA_033032895.1_ASM3303289v1	2017	-	Pakistan	Klebsiella pneumoniae	hospital surface
GCA_022024615.3_PDT000932233.4	2020	Homo sapiens	USA	Klebsiella pneumoniae	blood
GCA_022142125.1_PDT001244087.1	2015-11-23	Homo sapiens	United Kingdom	Klebsiella pneumoniae	-
GCA_900180665.1_14893_8_84	2010/2012	-	Pakistan	Klebsiella pneumoniae subsp. pneumoniae	Urine
GCA_032601205.1_PDT001925768.1	2023	Homo sapiens	USA	Klebsiella pneumoniae	urine
GCA_022144665.1_PDT001244951.1	2015-02-12	Homo sapiens	United Kingdom	Klebsiella pneumoniae	-
GCA_033114545.1_PDT001958899.1	2017-12-31	Homo sapiens	China	Klebsiella pneumoniae	sputum
GCA_031046815.1_PDT001729184.2	2023	Homo sapiens	USA	Klebsiella pneumoniae	-
GCA_025102285.1_PDT001411396.1	2018	Homo sapiens	Singapore	Klebsiella pneumoniae	URINARY
GCA_024419345.2_PDT001367689.2	2022	Homo sapiens	USA	Klebsiella pneumoniae	urine
GCA_021942255.1_PDT001042224.1	2020-07-11	Homo sapiens	Italy	Klebsiella pneumoniae subsp. pneumoniae	Surveillance
GCA_023367795.1_PDT001307915.1	-	-	Singapore	Klebsiella pneumoniae	-
GCA_014834275.1_ASM1483427v1	13-Apr-2017	Homo sapiens	USA	Klebsiella pneumoniae	clinical
GCA_022295395.1_PDT000423670.1	-	-	-	Klebsiella pneumoniae	-
GCA_002853395.1_ASM285339v1	2017	Homo sapiens	China	Klebsiella pneumoniae subsp. pneumoniae	-
GCA_022283145.1_PDT000431904.1	2016-11-21	Homo sapiens	Myanmar	Klebsiella pneumoniae	human blood
GCA_029173145.1_PDT001659235.1	2022-11	-	USA	Klebsiella pneumoniae	skin (Capra aegagrus hircus)
GCA_025443675.2_PDT001435117.2	2022	Homo sapiens	USA	Klebsiella pneumoniae	urine
GCA_003693335.1_ASM369333v1	Mar-2017	Homo sapiens	Italy	Klebsiella pneumoniae	urine
GCA_023826855.1_PDT001325717.1	2017-08-02	Homo sapiens	Thailand	Klebsiella pneumoniae	urine
GCA_023563725.2_PDT001315715.2	2022-03-12	Homo sapiens	USA	Klebsiella pneumoniae	urine
GCA_025775615.2_PDT001456619.2	2022	Homo sapiens	USA	Klebsiella pneumoniae	urine
GCA_031047955.1_PDT001725765.1	2020-09-23	Homo sapiens	Egypt	Klebsiella pneumoniae subsp. pneumoniae	MiniBAL
GCA_023465535.1_PDT001289816.1	2018-06-06	Homo sapiens	Turkey	Klebsiella pneumoniae	bloodstream
GCA_025113665.1_PDT001410990.1	2015	Homo sapiens	Singapore	Klebsiella pneumoniae	urinary
GCA_031209015.1_PDT001876303.1	2023-04-27	Homo sapiens	USA	Klebsiella pneumoniae	Swab (Site:)
GCA_031176125.1_PDT001873459.1	2022	Homo sapiens	Greece	Klebsiella pneumoniae	-
GCA_002246695.1_ASM224669v1	2016-01-08	Homo sapiens	Thailand	Klebsiella pneumoniae subsp. pneumoniae	Rectal swab
GCA_959610985.1_CRESA-KP275-220822_contigs_filtered.fa.gz	-	-	-	Klebsiella pneumoniae	clinical material
GCA_004831255.1_ASM483125v1	2018-04-05	Homo sapiens	Thailand	Klebsiella pneumoniae	stool
GCA_031211825.1_PDT001876224.1	2023-04-06	Homo sapiens	USA	Klebsiella pneumoniae	Tissue (Specify:)
GCA_013134735.1_ASM1313473v1	2016	Homo sapiens	Poland	Klebsiella pneumoniae	clinical sample
GCA_026888055.2_PDT001525305.2	2022-11-08	Homo sapiens	USA	Klebsiella pneumoniae	urine
GCA_031043035.1_PDT001756239.1	2023-04-12	Homo sapiens	USA	Klebsiella pneumoniae	Rectal specimen
GCA_021904015.1_PDT001149771.1	2021	Homo sapiens	USA	Klebsiella pneumoniae	urine
GCA_026223205.1_ASM2622320v1	2017	Homo sapiens	Brazil	Klebsiella pneumoniae	urine
GCA_030381345.1_ASM3038134v1	2021-07-11	Homo sapiens	Italy	Klebsiella pneumoniae	blood
GCA_023776395.1_PDT001325694.1	2017-08-02	Homo sapiens	Thailand	Klebsiella pneumoniae	urine
GCA_031213065.1_PDT001876166.1	2023-06-07	Homo sapiens	USA	Klebsiella pneumoniae	Wound Swab
GCA_022445865.1_PDT001257462.1	2021	Homo sapiens	USA	Klebsiella pneumoniae	rectal swab
GCA_021788125.1_PDT001227635.1	2014-05-29	Homo sapiens	United Kingdom	Klebsiella pneumoniae	-
GCA_021895655.1_PDT001189082.1	2016	Homo sapiens	Pakistan	Klebsiella pneumoniae	-
GCA_004830605.1_ASM483060v1	2016-01-11	Homo sapiens	Thailand	Klebsiella pneumoniae	stool
GCA_021905515.1_PDT001141102.1	2017-05	Homo sapiens	Viet Nam	Klebsiella pneumoniae	tracheal aspirate
GCA_030294365.1_ASM3029436v1	2020-02-21	Homo sapiens	Australia	Klebsiella pneumoniae	urine
GCA_021789035.1_PDT001227603.1	2014-06-10	Homo sapiens	United Kingdom	Klebsiella pneumoniae	-
GCA_027617245.1_PDT001558172.1	2019-11-23	Homo sapiens	Bangladesh	Klebsiella pneumoniae	-
GCA_018350455.1_ASM1835045v1	14-Aug-2016	Homo sapiens	Spain	Klebsiella pneumoniae	Rectum
GCA_021946175.1_PDT001025448.1	2018	Homo sapiens	USA	Klebsiella pneumoniae	stool
GCA_026326475.1_PDT001494782.1	2020-04-18	Homo sapiens	Nigeria	Klebsiella pneumoniae	blood
GCA_021937215.1_PDT001078602.1	2016/2018	Homo sapiens	France	Klebsiella pneumoniae	clinical or screening sample
GCA_021948175.1_PDT001025287.1	2016	Homo sapiens	USA	Klebsiella pneumoniae	rectal
GCA_028655015.1_ASM2865501v1	2022	Homo sapiens	France	Klebsiella pneumoniae	-
GCA_032466255.1_PDT001922161.1	2023	Homo sapiens	USA	Klebsiella pneumoniae	abscess
GCA_022864095.1_ASM2286409v1	2018	Homo sapiens	China	Klebsiella pneumoniae	-
GCA_022855985.1_ASM2285598v1	2019	Homo sapiens	China	Klebsiella pneumoniae	-
GCA_016136065.1_ASM1613606v1	2015	Homo sapiens	Russia	Klebsiella pneumoniae	clinical sample
GCA_031211585.1_PDT001876238.1	2023-03-31	Homo sapiens	USA	Klebsiella pneumoniae	blood
GCA_947575625.1_NRZ-78731	-	-	-	Klebsiella pneumoniae	respiratory
GCA_900513195.1_18174_5_136	-	-	-	Klebsiella pneumoniae	-
GCA_022116275.1_PDT001244504.1	2015-08-04	Homo sapiens	United Kingdom	Klebsiella pneumoniae	-
GCA_030372685.1_ASM3037268v1	2018	Homo sapiens	Peru	Klebsiella pneumoniae	-
GCA_002786755.1_ASM278675v1	2014	Homo sapiens	South Korea	Klebsiella pneumoniae	Bronchial washing
GCA_022327925.1_PDT000535676.1	2016-03-16	Homo sapiens	Spain	Klebsiella pneumoniae	-
GCA_027830315.2_PDT001550925.2	2022-12-04	Homo sapiens	USA	Klebsiella pneumoniae	urine
GCA_020292705.1_ASM2029270v1	2017-07/2018-07	Homo sapiens	China	Klebsiella pneumoniae	sputum
GCA_022351435.1_PDT001118292.2	2019-04-24	Homo sapiens	Italy	Klebsiella pneumoniae	blood
GCA_021823725.2_PDT001221211.2	2021	Homo sapiens	USA	Klebsiella pneumoniae	-
GCA_029492585.1_PDT001672891.1	-	-	Singapore	Klebsiella pneumoniae	-
GCA_021904975.1_PDT001141125.1	2017-04	Homo sapiens	Viet Nam	Klebsiella pneumoniae	feces
GCA_022876835.2_PDT001280868.2	2021	Homo sapiens	USA	Klebsiella pneumoniae	urine
GCA_031017545.1_PDT001794384.1	-	Homo sapiens	USA	Klebsiella pneumoniae	urine
GCA_024961195.2_PDT001391306.2	2018	Homo sapiens	USA	Klebsiella pneumoniae	rectal swab
GCA_023455555.1_PDT001307956.1	-	-	Singapore	Klebsiella pneumoniae	-
GCA_026334575.1_PDT001494317.1	2020-03-31	Homo sapiens	Ghana	Klebsiella pneumoniae	urine
GCA_031212845.1_PDT001876177.1	2023-04-18	Homo sapiens	USA	Klebsiella pneumoniae	urine
GCA_028364475.3_ASM2836447v3	2022-12-21	Homo sapiens	USA	Klebsiella pneumoniae	urine
GCA_031213755.1_PDT001876157.1	2023-01-08	Homo sapiens	USA	Klebsiella pneumoniae	urine
GCA_024419075.2_PDT001367717.2	2022	Homo sapiens	USA	Klebsiella pneumoniae	blood
GCA_031212145.1_PDT001876214.1	2023-05-31	Homo sapiens	USA	Klebsiella pneumoniae	blood
GCA_027867085.2_PDT001561910.2	2022	Homo sapiens	USA	Klebsiella pneumoniae	blood
GCA_025378725.2_PDT001428693.2	2022-07-31	Homo sapiens	USA	Klebsiella pneumoniae	urine
GCA_023023825.1_PDT001289686.1	2018-10-23	Homo sapiens	Turkey	Klebsiella pneumoniae	bloodstream
GCA_021789635.1_PDT001227591.1	2014-12-20	Homo sapiens	United Kingdom	Klebsiella pneumoniae	-
GCA_027617625.1_PDT001558147.1	2021-09-07	Homo sapiens	Bangladesh	Klebsiella pneumoniae	-
GCA_033031615.1_ASM3303161v1	2016	-	Pakistan	Klebsiella pneumoniae	hospital surface
GCA_027616905.1_PDT001558189.1	2021-08-05	Homo sapiens	Bangladesh	Klebsiella pneumoniae	-
GCA_021938095.2_PDT001072678.2	2021-04-08	Homo sapiens	USA	Klebsiella pneumoniae	urine
GCA_031175995.1_PDT001873466.1	2022	Homo sapiens	Greece	Klebsiella pneumoniae	-
GCA_024165285.1_PDT001352946.1	2022	Homo sapiens	USA	Klebsiella pneumoniae	rectal swab
GCA_926281425.1_67676	-	-	-	Klebsiella pneumoniae	Blood
GCA_028037145.1_PDT001577109.1	2022-11-05	Homo sapiens	USA	Klebsiella pneumoniae	urine
GCA_022304755.1_PDT001250613.1	2019-04-16	Homo sapiens	Kenya	Klebsiella pneumoniae	-
GCA_026615625.1_ASM2661562v1	2016-01-30	Homo sapiens	China	Klebsiella pneumoniae	Ulcer; decubitis
GCA_902156175.1_17870_3_48	-	-	-	Klebsiella pneumoniae	Wound Secretion
GCA_022327105.1_PDT000535696.1	2016-07-27	Homo sapiens	Spain	Klebsiella pneumoniae	-
GCA_021933535.1_PDT001087326.1	2017	Homo sapiens	Australia	Klebsiella pneumoniae	swab
GCA_015831425.1_ASM1583142v1	2012	Homo sapiens	Sweden	Klebsiella pneumoniae	-
GCA_025582925.1_ASM2558292v1	2022-05-24	chicken	China	Klebsiella pneumoniae	feces
GCA_019053935.1_ASM1905393v1	2015-10-23	Homo sapiens	China	Klebsiella pneumoniae	blood
GCA_022034155.2_PDT000899197.2	2019	Homo sapiens	USA	Klebsiella pneumoniae	rectal swab
GCA_025886725.2_PDT001468775.2	2022	Homo sapiens	USA	Klebsiella pneumoniae	rectal swab
GCA_013134965.1_ASM1313496v1	2016	Homo sapiens	Poland	Klebsiella pneumoniae	clinical sample
GCA_028432625.2_PDT001600965.2	2022	Homo sapiens	USA	Klebsiella pneumoniae	urine
GCA_002853465.1_ASM285346v1	2017	Homo sapiens	China	Klebsiella pneumoniae	-
GCA_020293585.1_ASM2029358v1	2017-07/2018-07	Homo sapiens	China	Klebsiella pneumoniae	sputum
GCA_024855705.2_PDT001407811.2	2022	Homo sapiens	USA	Klebsiella pneumoniae	urine
GCA_031205935.1_PDT001876354.1	2023-02-27	Homo sapiens	USA	Klebsiella pneumoniae	Swab (Site:)
GCA_030236165.1_ASM3023616v1	2020-03	Homo sapiens	Lebanon	Klebsiella pneumoniae	Fluid
GCA_023450705.1_PDT001308089.1	-	-	Singapore	Klebsiella pneumoniae	-
GCA_033585215.1_PDT001981985.1	2022-11-26	Homo sapiens	Netherlands	Klebsiella pneumoniae	-
GCA_022037435.2_PDT000897962.2	2018	Homo sapiens	USA	Klebsiella pneumoniae	rectal swab isolate
GCA_021809785.3_PDT001223343.4	2021	Homo sapiens	USA	Klebsiella pneumoniae	sputum
GCA_022170065.1_PDT000814303.1	-	Homo sapiens	Indonesia	Klebsiella pneumoniae	-
GCA_021945935.1_PDT001025474.1	2018	Homo sapiens	USA	Klebsiella pneumoniae	groin
GCA_959612965.1_CRESA-KP336-220725_contigs_filtered.fa.gz	-	-	-	Klebsiella pneumoniae	clinical material
GCA_000958965.1_matepair4	Jun-2014	Homo sapiens	USA	Klebsiella pneumoniae	respiratory secretions
GCA_026062235.2_PDT001480812.2	2022-07-30	Homo sapiens	USA	Klebsiella pneumoniae	urine
GCA_027908835.1_PDT001551529.1	2022-08-22	Homo sapiens	Germany	Klebsiella pneumoniae	rectal swab
GCA_021943635.1_PDT001042195.1	2016-03-23	Homo sapiens	-	Klebsiella pneumoniae subsp. pneumoniae	urine
GCA_033878035.1_PDT001994866.1	2023	Homo sapiens	USA	Klebsiella pneumoniae	wound
GCA_022209485.1_PDT000636124.1	2018-08-01	Homo sapiens	Brazil	Klebsiella pneumoniae	-
GCA_028019175.1_PDT001573385.1	2023	Homo sapiens	USA	Klebsiella pneumoniae	Rectal Swab
GCA_021907675.1_PDT001216107.1	2018-05	Homo sapiens	India	Klebsiella pneumoniae	sputum
GCA_021999555.1_PDT000987032.1	2016-04-26	Homo sapiens	Thailand	Klebsiella pneumoniae	-
GCA_023025965.1_PDT001289592.1	2019-04-29	Homo sapiens	Turkey	Klebsiella pneumoniae	bloodstream
GCA_022005275.1_PDT000986945.1	2015-11-09	Homo sapiens	Thailand	Klebsiella pneumoniae	-
GCA_031043055.1_PDT001756170.1	2023	Homo sapiens	USA	Klebsiella pneumoniae	urine
GCA_025038955.1_PDT001386005.1	2019	Homo sapiens	Canada	Klebsiella pneumoniae	-
GCA_028216735.1_PDT001594940.1	2023	Homo sapiens	USA	Klebsiella pneumoniae	urine
GCA_027612205.1_PDT001558198.1	2021-09-15	Homo sapiens	Bangladesh	Klebsiella pneumoniae	-
GCA_021837625.1_PDT001216513.1	2020	Homo sapiens	Switzerland	Klebsiella pneumoniae	-
GCA_026223005.1_ASM2622300v1	2020	Homo sapiens	Brazil	Klebsiella pneumoniae	Tracheal secretion
GCA_014840315.1_ASM1484031v1	2016	Homo sapiens	Pakistan	Klebsiella pneumoniae	throat
GCA_016651405.1_ASM1665140v1	-	Homo sapiens	Egypt	Klebsiella pneumoniae	blood
GCA_031010815.1_PDT001839627.1	2023	Homo sapiens	USA	Klebsiella pneumoniae	-
GCA_022856035.1_ASM2285603v1	2019	Homo sapiens	China	Klebsiella pneumoniae	-
GCA_022042775.3_PDT000892794.4	2019	Homo sapiens	USA	Klebsiella pneumoniae	sputum
GCA_030195385.1_ASM3019538v1	2021-05	-	China	Klebsiella pneumoniae	In-house environment
GCA_026062075.2_PDT001480848.2	2022-09-10	Homo sapiens	USA	Klebsiella pneumoniae	urine
GCA_021956445.1_PDT001020273.1	2017	Homo sapiens	China	Klebsiella pneumoniae	urine
GCA_027611705.1_PDT001558249.1	2012-06-07	Homo sapiens	Bangladesh	Klebsiella pneumoniae	-
GCA_028655615.1_ASM2865561v1	2021	Homo sapiens	France	Klebsiella pneumoniae	-
GCA_022636035.2_PDT001271230.2	2022-03-02	Homo sapiens	USA	Klebsiella pneumoniae	Rectal Swab
GCA_947572805.1_NRZ-75444	-	-	-	Klebsiella pneumoniae	catheter
GCA_023003845.1_ASM2300384v1	-	Homo sapiens	-	Klebsiella pneumoniae	-
GCA_004831385.1_ASM483138v1	2018-05-22	Homo sapiens	Thailand	Klebsiella pneumoniae	sputum
GCA_959610395.1_CRESA-KP091-220708_contigs_filtered.fa.gz	-	-	-	Klebsiella pneumoniae	clinical material
GCA_022055905.1_PDT000879519.1	2015-10-20	Homo sapiens	Qatar	Klebsiella pneumoniae	other
GCA_027610585.1_PDT001558391.1	2020-08-23	Homo sapiens	Bangladesh	Klebsiella pneumoniae	-
GCA_025378785.2_PDT001428690.2	2022-08-28	Homo sapiens	USA	Klebsiella pneumoniae	urine
GCA_021933175.1_PDT001087349.1	2020	Homo sapiens	Australia	Klebsiella pneumoniae	Urine catheter
GCA_032461685.1_ASM3246168v1	2020-10-24	Homo sapiens	China	Klebsiella pneumoniae	urine
GCA_031047455.1_PDT001737180.1	2023-04-23	Homo sapiens	USA	Klebsiella pneumoniae	Rectal Swab
GCA_021796755.1_PDT001227491.1	2015-07-06	Homo sapiens	United Kingdom	Klebsiella pneumoniae	-
GCA_022295315.1_PDT000423673.1	-	-	-	Klebsiella pneumoniae	-
GCA_021943355.1_PDT001042212.1	2019-03-10	Homo sapiens	Italy	Klebsiella pneumoniae subsp. pneumoniae	Surveillance
GCA_947576855.1_NRZ-78541b	-	-	-	Klebsiella pneumoniae	ka
GCA_022235265.1_PDT000442301.1	2016	Homo sapiens	Ireland	Klebsiella pneumoniae	-
GCA_025378965.2_PDT001428682.2	2022-08-22	Homo sapiens	USA	Klebsiella pneumoniae	urine
GCA_016617225.1_ASM1661722v1	-	-	-	Klebsiella pneumoniae	blood
GCA_026360715.1_PDT001492670.1	2020-03-01	Homo sapiens	Algeria	Klebsiella pneumoniae	urine
GCA_019927805.1_ASM1992780v1	2018-01-19	Homo sapiens	Thailand	Klebsiella pneumoniae	urine
GCA_021903435.2_PDT001157503.5	2021-01-01	Homo sapiens	USA	Klebsiella pneumoniae	Bacterial isolate specimen
GCA_015290985.1_ASM1529098v1	Mar-2017	Homo sapiens	China	Klebsiella pneumoniae	sputum
GCA_022171385.1_PDT000785642.1	-	Homo sapiens	-	Klebsiella pneumoniae	-
GCA_021837005.1_PDT001216535.1	2019	Homo sapiens	Switzerland	Klebsiella pneumoniae	-
GCA_026326195.1_PDT001494801.1	2020-11-10	Homo sapiens	Nigeria	Klebsiella pneumoniae	swab (wound)
GCA_022635735.2_PDT001271247.2	2022-03-02	Homo sapiens	USA	Klebsiella pneumoniae	Rectal Swab
GCA_024848285.2_PDT001407822.2	2022	Homo sapiens	USA	Klebsiella pneumoniae	urine
GCA_022024395.3_PDT000932243.4	2020	Homo sapiens	USA	Klebsiella pneumoniae	urine
GCA_030164785.1_ASM3016478v1	2023	Homo sapiens	USA	Klebsiella pneumoniae	rectal
GCA_028450925.2_PDT001601417.2	2022-12-23	Homo sapiens	USA	Klebsiella pneumoniae	urine
GCA_022185945.1_PDT000716587.1	2019	-	Germany	Klebsiella pneumoniae	-
GCA_033132775.1_PDT001961264.1	2023	Homo sapiens	USA	Klebsiella pneumoniae	urine
GCA_022233365.1_PDT000442989.1	2014-04-18	Homo sapiens	Viet Nam	Klebsiella pneumoniae	blood
GCA_021904615.3_PDT001143439.4	2021	Homo sapiens	USA	Klebsiella pneumoniae	urine
GCA_032760295.1_PDT001941370.1	2023	Homo sapiens	USA	Klebsiella pneumoniae	urine
GCA_956481915.1_SP03076-SP-KP-190225_contigs_filtered.fa.gz	-	-	-	Klebsiella pneumoniae	clinical material
GCA_015666685.1_ASM1566668v1	2020-01-16	Homo sapiens	Brazil	Klebsiella pneumoniae	blood
GCA_022185625.1_PDT000716608.1	2018	-	France	Klebsiella pneumoniae	-
GCA_029953135.1_ASM2995313v1	2020-01-04	Homo sapiens	Italy	Klebsiella pneumoniae	Rectal swab
GCA_027264075.1_PDT001544214.1	2022	Homo sapiens	USA	Klebsiella pneumoniae	wound isolate
GCA_028527395.1_ASM2852739v1	2020	Homo sapiens	China	Klebsiella pneumoniae	-
GCA_023080705.1_PDT001289738.1	2018-12-25	Homo sapiens	Turkey	Klebsiella pneumoniae	bloodstream
GCA_000763935.1_CDPH3823-4	Jun-2014	Homo sapiens	USA	Klebsiella pneumoniae	respiratory secretions
GCA_020293905.1_ASM2029390v1	2017-07/2018-07	Homo sapiens	China	Klebsiella pneumoniae	bronchoalveolar lavage fluid
GCA_002246285.1_ASM224628v1	2016-05-11	Homo sapiens	Thailand	Klebsiella pneumoniae subsp. pneumoniae	Rectal swab
GCA_001709275.1_ASM170927v1	14-Mar-2013	Homo sapiens	USA	Klebsiella pneumoniae	Urine
GCA_025116145.1_PDT001411337.1	2020	Homo sapiens	Singapore	Klebsiella pneumoniae	RECTAL
GCA_033034415.1_ASM3303441v1	2016	-	Pakistan	Klebsiella pneumoniae	hospital surface
GCA_021456885.1_ASM2145688v1	2018-08-23	Homo sapiens	China	Klebsiella pneumoniae	blood
GCA_027717505.1_ASM2771750v1	2020-02	-	Brazil	Klebsiella pneumoniae	river water
GCA_004832005.1_ASM483200v1	2017-11-23	Homo sapiens	Thailand	Klebsiella pneumoniae	stool
GCA_022169805.1_PDT000847255.1	2018-12	Homo sapiens	Myanmar	Klebsiella pneumoniae	human sputum
GCA_030443795.1_ASM3044379v1	2018	-	China	Klebsiella pneumoniae	wastewater
GCA_027616865.1_PDT001558192.1	2021-08-07	Homo sapiens	Bangladesh	Klebsiella pneumoniae	-
GCA_031525705.1_PDT001884759.1	2013	Homo sapiens	Singapore	Klebsiella pneumoniae	RECTAL
GCA_030190515.1_ASM3019051v1	2018-11	-	China	Klebsiella pneumoniae	In-house environment
GCA_027610865.1_PDT001558356.1	2021-11-03	Homo sapiens	Bangladesh	Klebsiella pneumoniae	-
GCA_025887025.2_PDT001468782.2	2022	Homo sapiens	USA	Klebsiella pneumoniae	rectal swab
GCA_004803235.1_ASM480323v1	-	Homo sapiens	Egypt	Klebsiella pneumoniae subsp. pneumoniae	-
GCA_022327625.1_PDT000535689.1	2016-04-20	Homo sapiens	Spain	Klebsiella pneumoniae	-
GCA_004803095.1_ASM480309v1	-	Homo sapiens	Egypt	Klebsiella pneumoniae subsp. pneumoniae	-
GCA_028216755.1_PDT001594942.1	2023	Homo sapiens	USA	Klebsiella pneumoniae	sputum
GCA_021798585.1_PDT001227458.1	2015-12-22	Homo sapiens	United Kingdom	Klebsiella pneumoniae	-
GCA_959612535.1_CRESA-KP431-220820_contigs_filtered.fa.gz	-	-	-	Klebsiella pneumoniae	clinical material
GCA_024472445.1_PDT001370552.1	2019-10/2020-09	Homo sapiens	Ethiopia	Klebsiella pneumoniae	Human blood sample
GCA_025883635.1_PDT001468650.1	2017	Homo sapiens	Australia	Klebsiella pneumoniae	-
GCA_034196275.1_PDT002019018.1	2021	-	Kenya	Klebsiella pneumoniae	wastewater
GCA_025078035.1_PDT001411088.1	2017	Homo sapiens	Singapore	Klebsiella pneumoniae	urinary
GCA_030551695.1_ASM3055169v1	2023-03-28	Homo sapiens	Slovakia	Klebsiella pneumoniae	punctate from the abdomen
GCA_020178355.1_ASM2017835v1	2018	-	China	Klebsiella pneumoniae	wastewater from WWTP
GCA_026265195.1_PDT001491183.1	2022-09-23	Homo sapiens	USA	Klebsiella pneumoniae	urine
GCA_021907575.2_PDT001105021.2	2021-05-13	Homo sapiens	USA	Klebsiella pneumoniae	blood
GCA_033801205.1_ASM3380120v1	2020-12-19	-	Saudi Arabia	Klebsiella pneumoniae	-
GCA_004127495.1_ASM412749v1	2014-11	chicken	China	Klebsiella pneumoniae	cloaca swabs from commercial farm
GCA_017161485.1_ASM1716148v1	2015	chicken	Egypt	Klebsiella pneumoniae	chicken-internal organs from poultry
GCA_027830035.2_PDT001550938.2	2022-11-28	Homo sapiens	USA	Klebsiella pneumoniae	urine
GCA_025101805.1_PDT001411180.1	2016	Homo sapiens	Singapore	Klebsiella pneumoniae	respiratory
GCA_014840415.1_ASM1484041v1	2015	Homo sapiens	Pakistan	Klebsiella pneumoniae	cerebrospinal fluid (CSF)
GCA_028358935.2_PDT001598028.2	2023	Homo sapiens	USA	Klebsiella pneumoniae	urine
GCA_032596155.1_ASM3259615v1	2019-10-24	Homo sapiens	Russia	Klebsiella pneumoniae	endotracheal aspirate
GCA_028089615.1_PDT001585606.1	2017	Homo sapiens	Greece	Klebsiella pneumoniae	clinical material
GCA_031033885.1_PDT001774458.1	2023	Homo sapiens	USA	Klebsiella pneumoniae	urine
GCA_021987035.1_PDT001003112.1	2017-06-16	Homo sapiens	Thailand	Klebsiella pneumoniae	-
GCA_025103885.1_PDT001410993.1	2015	Homo sapiens	Singapore	Klebsiella pneumoniae	urinary
GCA_014876905.1_ASM1487690v1	2017	Homo sapiens	Poland	Klebsiella pneumoniae	clinical sample
GCA_947576665.1_NRZ-75306	-	-	-	Klebsiella pneumoniae	rectal
GCA_022274495.1_PDT000433141.1	05-Jul-2015	Homo sapiens	Russia	Klebsiella pneumoniae	blood
GCA_022327705.1_PDT000535686.1	2016-05-19	Homo sapiens	Spain	Klebsiella pneumoniae	-
GCA_021971055.2_PDT001019316.2	2021	Homo sapiens	USA	Klebsiella pneumoniae	Urine specimen
GCA_031209965.1_PDT001876273.1	2022-12-30	Homo sapiens	USA	Klebsiella pneumoniae	urine
GCA_024998255.1_ASM2499825v1	2020	-	India	Klebsiella pneumoniae	hospital sewage
GCA_028433165.2_PDT001600948.2	2022	Homo sapiens	USA	Klebsiella pneumoniae	urine
GCA_029731755.2_PDT001688995.2	2023	Homo sapiens	USA	Klebsiella pneumoniae	rectal swab
GCA_023274195.1_ASM2327419v1	2019	Homo sapiens	France	Klebsiella pneumoniae	-
GCA_022108255.1_PDT001244854.1	-	Homo sapiens	United Kingdom	Klebsiella pneumoniae	-
GCA_947576375.1_NRZ-77274a	-	-	-	Klebsiella pneumoniae	not assigned
GCA_025582955.1_ASM2558295v1	2022-05-24	chicken	China	Klebsiella pneumoniae	feces
GCA_900512285.1_18174_4_18	-	-	-	Klebsiella pneumoniae	-
GCA_031241035.1_PDT001874789.1	2023	Homo sapiens	USA	Klebsiella pneumoniae	blood
GCA_016137165.1_ASM1613716v1	2015	Homo sapiens	Russia	Klebsiella pneumoniae	clinical sample
GCA_959612175.1_CRESA-KP386-220727_contigs_filtered.fa.gz	-	-	-	Klebsiella pneumoniae	clinical material
GCA_020294925.1_ASM2029492v1	2017-07/2018-07	Homo sapiens	China	Klebsiella pneumoniae	sputum
GCA_027885165.2_PDT001550919.2	2022-11-24	Homo sapiens	USA	Klebsiella pneumoniae	sputum
GCA_022006715.1_PDT000986910.1	2016-03-25	Homo sapiens	Thailand	Klebsiella pneumoniae	-
GCA_947390345.1_17-8104601_assembly	-	-	-	Klebsiella pneumoniae	NHS Scotland
GCA_022328565.1_PDT000535630.1	2014-10-14	Homo sapiens	Spain	Klebsiella pneumoniae	-
GCA_019149385.1_ASM1914938v1	2017	Homo sapiens	India	Klebsiella pneumoniae	Blood sample from neonates
GCA_956477495.1_SE41192-UR-KP-191204_contigs_filtered.fa.gz	-	-	-	Klebsiella pneumoniae	clinical material
GCA_016137055.1_ASM1613705v1	2015	Homo sapiens	Russia	Klebsiella pneumoniae	clinical sample
GCA_022171465.1_PDT000785636.1	-	Homo sapiens	-	Klebsiella pneumoniae	-
GCA_022008835.1_PDT000986858.1	2015-12-21	Homo sapiens	Thailand	Klebsiella pneumoniae	-
GCA_023925765.1_PDT001345488.1	2018	Homo sapiens	Israel	Klebsiella pneumoniae	clinical material
GCA_030410325.1_ASM3041032v1	2023	Homo sapiens	USA	Klebsiella pneumoniae	urine
GCA_031014965.1_PDT001819564.1	2023	Homo sapiens	USA	Klebsiella pneumoniae	Rectal Swab
GCA_959610445.1_CRESA-KP10500-220816_contigs_filtered.fa.gz	-	-	-	Klebsiella pneumoniae	clinical material
GCA_021981855.1_PDT001008081.1	2016-07-02	Homo sapiens	Thailand	Klebsiella pneumoniae	-
GCA_021838125.1_PDT001216479.1	2019	Homo sapiens	Switzerland	Klebsiella pneumoniae	-
GCA_021880355.2_PDT001195975.2	2021-10-08	Homo sapiens	USA	Klebsiella pneumoniae	urine
GCA_029339955.1_PDT001665417.1	2021	Homo sapiens	Denmark	Klebsiella pneumoniae	-
GCA_021946875.1_PDT001025373.1	2019	Homo sapiens	USA	Klebsiella pneumoniae	rectal
GCA_022055245.1_PDT000879586.1	2017-02-18	Homo sapiens	Qatar	Klebsiella pneumoniae	respiratory
GCA_022144045.2_PDT000868614.2	2020	Homo sapiens	USA	Klebsiella pneumoniae	-
GCA_022472695.2_PDT001257837.2	2021	Homo sapiens	USA	Klebsiella pneumoniae	urine
GCA_031017585.1_PDT001794380.1	-	Homo sapiens	USA	Klebsiella pneumoniae	urine
GCA_027611825.1_PDT001558243.1	2013-04-10	Homo sapiens	Bangladesh	Klebsiella pneumoniae	-
GCA_023787155.1_PDT001325662.1	2018-07-13	Homo sapiens	Thailand	Klebsiella pneumoniae	sputum
GCA_033585155.1_PDT001981991.1	2022-10-12	Homo sapiens	Netherlands	Klebsiella pneumoniae	-
GCA_023977535.1_PDT001347584.1	2021-02-20	Homo sapiens	China	Klebsiella pneumoniae	tracheal intubation
GCA_031008565.1_PDT001860451.1	2023	Homo sapiens	USA	Klebsiella pneumoniae	sputum
GCA_021136695.1_ASM2113669v1	2018	Homo sapiens	Switzerland	Klebsiella pneumoniae	-
GCA_030519755.1_ASM3051975v1	2023-04-18	Homo sapiens	Russia	Klebsiella pneumoniae	Bronchoalveolar lavage fluid
GCA_021875215.1_PDT001197766.1	2013	Homo sapiens	Singapore	Klebsiella pneumoniae	URINARY
GCA_014655635.1_ASM1465563v1	2019-05-11	Homo sapiens	China	Klebsiella pneumoniae	-
GCA_021943555.1_PDT001042198.1	2020-01-02	Homo sapiens	Italy	Klebsiella pneumoniae subsp. pneumoniae	Surveillance
GCA_004831815.1_ASM483181v1	2016-04-11	Homo sapiens	Thailand	Klebsiella pneumoniae	stool
GCA_021875355.2_PDT001197760.2	2013	Homo sapiens	Singapore	Klebsiella pneumoniae	wound
GCA_022320795.1_ASM2232079v1	2009	Homo sapiens	India	Klebsiella pneumoniae	-
GCA_004127685.1_ASM412768v1	2015-05	fly	China	Klebsiella pneumoniae	commercial chicken farm
GCA_027616225.1_PDT001558261.1	2017-09-06	Homo sapiens	Bangladesh	Klebsiella pneumoniae	-
GCA_027865425.1_PDT001558097.1	2019-10-26	Homo sapiens	Bangladesh	Klebsiella pneumoniae	-
GCA_022043255.3_PDT000892767.4	2019	Homo sapiens	USA	Klebsiella pneumoniae	sputum
GCA_031902425.1_PDT001892586.1	2023	Homo sapiens	USA	Klebsiella pneumoniae	blood
GCA_022170465.1_PDT000814302.1	-	Homo sapiens	Indonesia	Klebsiella pneumoniae	-
GCA_033585135.1_PDT001981993.1	2022-10-12	Homo sapiens	Netherlands	Klebsiella pneumoniae	-
GCA_027616125.1_PDT001558274.1	2018-08-18	Homo sapiens	Bangladesh	Klebsiella pneumoniae	-
GCA_021982455.1_PDT001008035.1	2016-01-30	Homo sapiens	Thailand	Klebsiella pneumoniae	-
GCA_031212945.1_PDT001876172.1	2023-04-25	Homo sapiens	USA	Klebsiella pneumoniae	sputum
GCA_031009065.1_PDT001852617.1	2023	Homo sapiens	USA	Klebsiella pneumoniae	blood
GCA_021956345.1_PDT001020277.1	2018	Homo sapiens	Lebanon	Klebsiella pneumoniae	blood
GCA_024845285.1_PDT001407531.1	2022	-	USA	Klebsiella pneumoniae	Canine feces
GCA_025071695.1_PDT001214374.1	2013	Homo sapiens	Singapore	Klebsiella pneumoniae	RECTAL
GCA_031624855.1_ASM3162485v1	2020	Homo sapiens	India	Klebsiella pneumoniae	sputum
GCA_021907135.1_PDT001110124.1	2017-05	Homo sapiens	Viet Nam	Klebsiella pneumoniae	feces
GCA_027884885.1_PDT001558010.1	2021-04-20	Homo sapiens	Bangladesh	Klebsiella pneumoniae	-
GCA_022446285.1_PDT001257459.1	2021	Homo sapiens	USA	Klebsiella pneumoniae	rectal swab
GCA_026354715.1_PDT001493213.1	2020-11-24	Homo sapiens	Paraguay	Klebsiella pneumoniae	swab (wound)
GCA_021783955.1_PDT001227715.1	2014-09-03	Homo sapiens	United Kingdom	Klebsiella pneumoniae	-
GCA_022341465.1_ASM2234146v1	2015	cattle	Egypt	Klebsiella pneumoniae	feces from livestock farm
GCA_004831485.1_ASM483148v1	2018-05-22	Homo sapiens	Thailand	Klebsiella pneumoniae	sputum
GCA_021904855.1_PDT001141128.1	2017-04	Homo sapiens	Viet Nam	Klebsiella pneumoniae	feces
GCA_030443405.1_ASM3044340v1	2018	-	China	Klebsiella pneumoniae	wastewater
GCA_022699325.1_ASM2269932v1	2016-03-03	Homo sapiens	Iraq	Klebsiella pneumoniae	ear swab
GCA_900181115.1_14936_2_2	2010/2012	-	Pakistan	Klebsiella pneumoniae subsp. pneumoniae	Blood
GCA_028913905.2_PDT001645624.2	2023	Homo sapiens	USA	Klebsiella pneumoniae	urine
GCA_024798885.2_PDT001404028.2	2022-07-29	Homo sapiens	USA	Klebsiella pneumoniae	sputum
GCA_021906375.1_PDT001139000.1	2015-06-18	Homo sapiens	Thailand	Klebsiella pneumoniae	-
GCA_014673025.1_ASM1467302v1	2019-04-24	Homo sapiens	China	Klebsiella pneumoniae	sputum
GCA_024582455.1_ASM2458245v1	2020	Homo sapiens	China	Klebsiella pneumoniae	sputum
GCA_022261615.1_PDT000436103.1	2016-09-23	Homo sapiens	China	Klebsiella pneumoniae	rectal swab
GCA_022001095.1_PDT000987010.1	2016-05-16	Homo sapiens	Thailand	Klebsiella pneumoniae	-
GCA_033585375.1_PDT001981974.1	2022-12-28	Homo sapiens	Netherlands	Klebsiella pneumoniae	-
GCA_024392405.2_PDT001366627.2	2022	Homo sapiens	USA	Klebsiella pneumoniae	rectal swab
GCA_025877665.1_PDT001467963.1	2019	Homo sapiens	Norway	Klebsiella pneumoniae	Rectal sample
GCA_021870975.2_PDT001204883.2	2021-11-16	Homo sapiens	USA	Klebsiella pneumoniae	Rectal Swab
GCA_000763925.1_CDPH5262-4	Jun-2014	Homo sapiens	USA	Klebsiella pneumoniae	respiratory secretions
GCA_021137675.1_ASM2113767v1	2018	Homo sapiens	Switzerland	Klebsiella pneumoniae	rectal swab
GCA_021944135.1_PDT001042166.1	-	Homo sapiens	-	Klebsiella pneumoniae subsp. pneumoniae	-
GCA_959613195.1_CRESA-KP289-220725_contigs_filtered.fa.gz	-	-	-	Klebsiella pneumoniae	clinical material
GCA_029276045.1_PDT001663418.1	2022	Homo sapiens	USA	Klebsiella pneumoniae	urine
GCA_032263645.1_PDT001908929.1	2023	Homo sapiens	USA	Klebsiella pneumoniae	urine
GCA_025108725.1_PDT001410988.1	2015	Homo sapiens	Singapore	Klebsiella pneumoniae	wound
GCA_031214365.1_PDT001876132.1	2023-01-26	Homo sapiens	USA	Klebsiella pneumoniae	urine
GCA_031047795.1_PDT001725774.1	2020-11-19	Homo sapiens	Egypt	Klebsiella pneumoniae subsp. pneumoniae	sputum
GCA_030376945.1_ASM3037694v1	2021	Homo sapiens	Gaza Strip	Klebsiella pneumoniae	urine
GCA_019928005.1_ASM1992800v1	2016-05-04	Homo sapiens	Jordan	Klebsiella pneumoniae	-
GCA_030192485.1_ASM3019248v1	2018-11	Gallus gallus	China	Klebsiella pneumoniae	feces
GCA_031212525.1_PDT001876193.1	2023-04-10	Homo sapiens	USA	Klebsiella pneumoniae	urine
GCA_026354355.1_PDT001493234.1	2020-11-30	Homo sapiens	Paraguay	Klebsiella pneumoniae	aspirate
GCA_025883935.1_PDT001468662.1	2017	Homo sapiens	Australia	Klebsiella pneumoniae	-
GCA_031213205.1_PDT001876158.1	2023-06-11	Homo sapiens	USA	Klebsiella pneumoniae	blood
GCA_023590005.1_PDT001317383.1	2018-12-31	Homo sapiens	Australia	Klebsiella pneumoniae	Rectal Swab
GCA_021788535.1_PDT001227626.1	2014-03-30	Homo sapiens	United Kingdom	Klebsiella pneumoniae	-
GCA_031176505.1_PDT001873448.1	2022	Homo sapiens	Greece	Klebsiella pneumoniae	-
GCA_022185645.1_PDT000716609.1	2018	-	France	Klebsiella pneumoniae	-
GCA_021962155.1_PDT001020003.1	2018	Homo sapiens	Lebanon	Klebsiella pneumoniae	-
GCA_018492895.1_ASM1849289v1	2018-11-16	Homo sapiens	China	Klebsiella pneumoniae	-
GCA_022185805.1_PDT000716596.1	2017	-	Denmark	Klebsiella pneumoniae	-
GCA_022328525.1_PDT000535631.1	2014-02-25	Homo sapiens	Spain	Klebsiella pneumoniae	-
GCA_019661105.1_ASM1966110v1	2013	Homo sapiens	China	Klebsiella pneumoniae	bile
GCA_027460645.1_ASM2746064v1	16-Mar-2016	Homo sapiens	India	Klebsiella pneumoniae	blood
GCA_023978755.1_PDT001347569.1	2018-10-23	Homo sapiens	China	Klebsiella pneumoniae	blood
GCA_022025955.1_PDT000929584.1	2019-09-19	-	Germany	Klebsiella pneumoniae	rectal swab
GCA_016762195.1_ASM1676219v1	2019-09-30	Homo sapiens	Bangladesh	Klebsiella pneumoniae	urine
GCA_014877855.1_ASM1487785v1	2018	Homo sapiens	Poland	Klebsiella pneumoniae	clinical sample
GCA_000958955.1_matepair02	Jun-2014	Homo sapiens	USA	Klebsiella pneumoniae	respiratory secretion
GCA_023892855.1_ASM2389285v1	2020-08-10	Homo sapiens	China	Klebsiella pneumoniae	rectal swab
GCA_023338755.1_PDT001306061.1	2022	Homo sapiens	USA	Klebsiella pneumoniae	-
GCA_023408455.1_PDT001307967.1	-	-	Singapore	Klebsiella pneumoniae	-
GCA_022186485.1_PDT000716545.1	2014	-	United Kingdom	Klebsiella pneumoniae	-
GCA_003069525.1_ASM306952v1	-	-	-	Klebsiella pneumoniae	-
GCA_023977935.1_PDT001347597.1	2020-05-14	Homo sapiens	China	Klebsiella pneumoniae	abdominal drainage
GCA_029492505.1_PDT001672901.1	-	-	Singapore	Klebsiella pneumoniae	-
GCA_900513975.1_18174_5_73	-	-	-	Klebsiella pneumoniae	-
GCA_026252195.2_PDT001488203.2	2022-10-12	Homo sapiens	USA	Klebsiella pneumoniae	sputum
GCA_021789125.1_PDT001227602.1	2014-06-17	Homo sapiens	United Kingdom	Klebsiella pneumoniae	-
GCA_028655195.1_ASM2865519v1	2022	Homo sapiens	France	Klebsiella pneumoniae	-
GCA_900500735.1_18489_5_53	-	-	-	Klebsiella pneumoniae	-
GCA_014655235.1_ASM1465523v1	2019-04-08	Homo sapiens	China	Klebsiella pneumoniae	-
GCA_033094025.1_PDT001954050.1	2016-07-05	Homo sapiens	Iran	Klebsiella pneumoniae	BC
GCA_031040155.1_PDT000926397.2	2020-06-18	Homo sapiens	USA	Klebsiella pneumoniae	urine
GCA_947574205.1_NRZ-77092	-	-	-	Klebsiella pneumoniae	wound
GCA_025071655.1_PDT001214404.1	2013	Homo sapiens	Singapore	Klebsiella pneumoniae	URINARY
GCA_027608795.1_PDT001558056.1	2021-01-18	Homo sapiens	Bangladesh	Klebsiella pneumoniae	-
GCA_022294295.1_PDT000423738.1	-	-	-	Klebsiella pneumoniae	-
GCA_022039495.1_PDT000893653.1	2019	Homo sapiens	USA	Klebsiella pneumoniae	wound isolate
GCA_947574945.1_NRZ-77977	-	-	-	Klebsiella pneumoniae	skin
GCA_031008925.1_PDT001854846.1	2023	Homo sapiens	USA	Klebsiella pneumoniae	whole blood
GCA_022293735.1_PDT000423772.1	-	-	-	Klebsiella pneumoniae	-
GCA_019053975.1_ASM1905397v1	2016-07-29	Homo sapiens	China	Klebsiella pneumoniae	urine
GCA_929607145.1_cpe001	-	-	-	Klebsiella pneumoniae	bronchoalveolar lavage
GCA_030542865.1_ASM3054286v1	2023-01-20	Homo sapiens	China	Klebsiella pneumoniae	patient
GCA_021957585.1_PDT001020223.1	2018	Homo sapiens	Colombia	Klebsiella pneumoniae	-
GCA_022295675.1_PDT000423654.1	-	-	-	Klebsiella pneumoniae	-
GCA_033547185.1_ASM3354718v1	2022-05-25	-	Saudi Arabia	Klebsiella pneumoniae	-
GCA_025106285.1_PDT001411441.1	2017	Homo sapiens	Singapore	Klebsiella pneumoniae	RECTAL
GCA_023573585.1_ASM2357358v1	2020-08-27	-	China	Klebsiella pneumoniae	hospital
GCA_021814025.3_PDT001223344.4	2021	Homo sapiens	USA	Klebsiella pneumoniae	rectal swab
GCA_021944375.1_PDT001042158.1	2019-10-29	Homo sapiens	Italy	Klebsiella pneumoniae subsp. pneumoniae	Surveillance
GCA_959612845.1_CRESA-KP820-220830_contigs_filtered.fa.gz	-	-	-	Klebsiella pneumoniae	clinical material
GCA_021517975.1_ASM2151797v1	2018-08-23	Homo sapiens	China	Klebsiella pneumoniae	blood
GCA_022208105.1_PDT000650105.1	2017	Homo sapiens	Myanmar	Klebsiella pneumoniae	-
GCA_025377485.1_ASM2537748v1	2019	Homo sapiens	India	Klebsiella pneumoniae	blood
GCA_023455355.1_PDT001307969.1	-	-	Singapore	Klebsiella pneumoniae	-
GCA_029172745.1_PDT001659256.1	2022-10	-	USA	Klebsiella pneumoniae	trachea (canis lupus familiaris)
GCA_031012665.1_PDT001837571.1	2019-01-25	patient	China	Klebsiella pneumoniae	sputum
GCA_031015365.1_PDT001816939.1	2023	Homo sapiens	USA	Klebsiella pneumoniae	tracheal aspirate
GCA_031176555.1_PDT001873444.1	2022	Homo sapiens	Greece	Klebsiella pneumoniae	-
GCA_031009045.1_PDT001852619.1	2023	Homo sapiens	USA	Klebsiella pneumoniae	-
GCA_028060115.1_PDT001359579.1	2022	Homo sapiens	USA	Klebsiella pneumoniae	urine
GCA_026784865.1_PDT001519629.1	2022	-	USA	Klebsiella pneumoniae	canine feces
GCA_023563765.2_PDT001315708.2	2022-03-21	Homo sapiens	USA	Klebsiella pneumoniae	urine
GCA_030444295.1_ASM3044429v1	2018	-	China	Klebsiella pneumoniae	sludge
GCA_024757245.1_ASM2475724v1	2018-10-12	Homo sapiens	China	Klebsiella pneumoniae	patient
GCA_025071615.1_PDT001214427.1	2014	Homo sapiens	Singapore	Klebsiella pneumoniae	RECTAL
GCA_031205035.1_PDT001876383.1	2023-05-18	Homo sapiens	USA	Klebsiella pneumoniae	blood
GCA_027865345.1_PDT001558082.1	2013-08-17	Homo sapiens	Bangladesh	Klebsiella pneumoniae	-
GCA_023553795.2_PDT001315274.2	2022-02-11	Homo sapiens	USA	Klebsiella pneumoniae	Wound Swab
GCA_022466475.2_PDT001257640.2	2021	Homo sapiens	USA	Klebsiella pneumoniae	rectal swab
GCA_033202625.1_PDT001825866.3	2023	Homo sapiens	USA	Klebsiella pneumoniae	-
GCA_959612985.1_CRESA-KP322-220725_contigs_filtered.fa.gz	-	-	-	Klebsiella pneumoniae	clinical material
GCA_021788395.1_PDT001227627.1	2014-05-31	Homo sapiens	United Kingdom	Klebsiella pneumoniae	-
GCA_020293825.1_ASM2029382v1	2017-07/2018-07	Homo sapiens	China	Klebsiella pneumoniae	sputum
GCA_003115035.2_ASM311503v2	2016	Homo sapiens	Viet Nam	Klebsiella pneumoniae	-
GCA_024487245.1_PDT001371866.1	-	Homo sapiens	Bangladesh	Klebsiella pneumoniae	blood
GCA_016137205.1_ASM1613720v1	2015	Homo sapiens	Russia	Klebsiella pneumoniae	clinical sample
GCA_033195035.1_ASM3319503v1	2021-10-27	Homo sapiens	China	Klebsiella pneumoniae	sputum
GCA_022283305.1_PDT000431878.1	2016-05-24	Homo sapiens	Myanmar	Klebsiella pneumoniae	human wound
GCA_013603185.1_ASM1360318v1	-	Homo sapiens	Spain	Klebsiella pneumoniae	-
GCA_032461925.1_ASM3246192v1	2022-07	Homo sapiens	Portugal	Klebsiella pneumoniae	urine
GCA_023368595.1_PDT001307840.1	-	-	Singapore	Klebsiella pneumoniae	-
GCA_027614985.1_PDT001558400.1	2020-12-16	Homo sapiens	Bangladesh	Klebsiella pneumoniae	-
GCA_002246635.1_ASM224663v1	2016-01-05	Homo sapiens	Thailand	Klebsiella pneumoniae subsp. pneumoniae	Rectal swab
GCA_029222185.1_ASM2922218v1	2020-10-20	Homo sapiens	China	Klebsiella pneumoniae	sputum
GCA_026222845.1_ASM2622284v1	2021	Homo sapiens	Brazil	Klebsiella pneumoniae	Surveillance swab
GCA_959613155.1_CRESA-KP400-220822_contigs_filtered.fa.gz	-	-	-	Klebsiella pneumoniae	clinical material
GCA_022265615.1_PDT000435317.1	20-Aug-2014	Homo sapiens	Singapore	Klebsiella pneumoniae	-
GCA_022293375.1_PDT000423789.1	-	-	-	Klebsiella pneumoniae	-
GCA_022308335.1_PDT001250612.1	2019-04-17	Homo sapiens	Kenya	Klebsiella pneumoniae	-
GCA_021516455.1_ASM2151645v1	2019-08-07	Homo sapiens	China	Klebsiella pneumoniae	blood
GCA_015774895.1_ASM1577489v1	15-Jun-2017	-	China	Klebsiella pneumoniae	river
GCA_021980395.1_PDT001008691.1	2016-07-13	Homo sapiens	Thailand	Klebsiella pneumoniae	-
GCA_028662815.1_PDT001616935.1	2023	Homo sapiens	USA	Klebsiella pneumoniae	rectal swab
GCA_022185575.1_PDT000716613.1	2019	-	France	Klebsiella pneumoniae	-
GCA_014655055.1_ASM1465505v1	-	Homo sapiens	China	Klebsiella pneumoniae	-
GCA_021902775.1_PDT001163962.1	2019-02-25	Homo sapiens	USA	Klebsiella pneumoniae	Bacterial isolate specimen
GCA_014764345.1_ASM1476434v1	10-Aug-2019	Homo sapiens	China	Klebsiella pneumoniae	infant sputum
GCA_004320565.1_ASM432056v1	2016	Migratory bird	China	Klebsiella pneumoniae	feces
GCA_024943565.1_PDT001392961.1	2014-03-24	Homo sapiens	Thailand	Klebsiella pneumoniae	-
GCA_023776435.1_PDT001325600.1	2017-04-15	Homo sapiens	Thailand	Klebsiella pneumoniae	Rectal Swab
GCA_002205015.1_ASM220501v1	2015	Homo sapiens	Nigeria	Klebsiella pneumoniae	urine
GCA_032149765.1_PDT001906957.1	2023	Homo sapiens	USA	Klebsiella pneumoniae	-
GCA_022245505.1_PDT000441083.1	2012	Homo sapiens	Nepal	Klebsiella pneumoniae	UVC tip
GCA_021958525.1_PDT001020177.1	2018	Homo sapiens	China	Klebsiella pneumoniae	-
GCA_022171005.1_PDT000786741.1	2012-02-29	Homo sapiens	Canada	Klebsiella pneumoniae	urine
GCA_002811335.4_ASM281133v4	2017	Homo sapiens	China	Klebsiella pneumoniae	-
GCA_023368715.1_PDT001308175.1	-	-	Singapore	Klebsiella pneumoniae	-
GCA_028433145.2_PDT001600949.2	2022	Homo sapiens	USA	Klebsiella pneumoniae	other
GCA_903993205.2_AI2898v1_cp	-	-	-	Klebsiella pneumoniae	Hospital Universitario Ramon y Cajal
GCA_025223575.2_PDT001417279.2	2022-07-28	Homo sapiens	USA	Klebsiella pneumoniae	urine
GCA_017976005.1_ASM1797600v1	2018	Homo sapiens	Poland	Klebsiella pneumoniae	anal swab
GCA_022025975.1_PDT000929578.1	2019-09-25	-	Germany	Klebsiella pneumoniae	tracheal secretion
GCA_010598735.1_ASM1059873v1	2015-10-13	Homo sapiens	USA	Klebsiella pneumoniae	lung
GCA_025392495.1_ASM2539249v1	2020-10-21	Homo sapiens	Italy	Klebsiella pneumoniae	BAL
GCA_023146825.1_ASM2314682v1	2020-06-15	Homo sapiens	Lebanon	Klebsiella pneumoniae	clinical
GCA_025589115.1_PDT001442633.1	2020-09-12	Homo sapiens	Russia	Klebsiella pneumoniae	blood
GCA_031039355.1_PDT001693210.2	2022	Homo sapiens	USA	Klebsiella pneumoniae	Urine specimen obtained by clean catch
GCA_023926025.1_PDT001345467.1	2018	Homo sapiens	Israel	Klebsiella pneumoniae	clinical material
GCA_021520235.1_ASM2152023v1	2019-01-11	Homo sapiens	China	Klebsiella pneumoniae	blood
GCA_023463945.1_PDT001307786.1	-	-	Singapore	Klebsiella pneumoniae	-
GCA_014876915.1_ASM1487691v1	2015	Homo sapiens	Poland	Klebsiella pneumoniae	clinical sample
GCA_023081065.1_PDT001289713.1	2018-06-24	Homo sapiens	Turkey	Klebsiella pneumoniae	bloodstream
GCA_031043635.1_PDT001717197.2	2023	Homo sapiens	USA	Klebsiella pneumoniae	Rectal swab
GCA_020177755.1_ASM2017775v1	2019	-	China	Klebsiella pneumoniae	wastewater from WWTP
GCA_022327655.1_PDT000535687.1	2016-05-19	Homo sapiens	Spain	Klebsiella pneumoniae	-
GCA_021981035.1_PDT001008181.1	2017-05-17	Homo sapiens	Thailand	Klebsiella pneumoniae	-
GCA_031015005.1_PDT001821916.1	2023	Homo sapiens	USA	Klebsiella pneumoniae	Rectal Swab
GCA_027617745.1_PDT001558139.1	2021-05-09	Homo sapiens	Bangladesh	Klebsiella pneumoniae	-
GCA_004830815.1_ASM483081v1	2016-11-28	Homo sapiens	Thailand	Klebsiella pneumoniae subsp. pneumoniae	stool
GCA_021938535.2_PDT001071573.2	2020-12-10	Homo sapiens	USA	Klebsiella pneumoniae	urine
GCA_025071155.1_PDT001214479.1	2014	Homo sapiens	Singapore	Klebsiella pneumoniae	RECTAL
GCA_031038475.1_PDT001708722.2	2023	Homo sapiens	USA	Klebsiella pneumoniae	Rectal Swab
GCA_024560825.2_PDT001377712.2	2021	Homo sapiens	USA	Klebsiella pneumoniae	Abscess, Abdominal
GCA_022008255.1_PDT000986876.1	2016-02-08	Homo sapiens	Thailand	Klebsiella pneumoniae	-
GCA_024865525.2_PDT001398091.2	2022	Homo sapiens	USA	Klebsiella pneumoniae	urine
GCA_015476865.1_ASM1547686v1	2017-07-30	Homo sapiens	Hong Kong	Klebsiella pneumoniae	rectal swab
GCA_027610885.1_PDT001558362.1	2013-09-11	Homo sapiens	Bangladesh	Klebsiella pneumoniae	-
GCA_021474825.1_ASM2147482v1	2016-04-05	Homo sapiens	Kenya	Klebsiella pneumoniae	wound
GCA_033109285.1_PDT001959161.1	2015-07-23	Homo sapiens	Iran	Klebsiella pneumoniae	UC
GCA_956479355.1_RO37019-UR-KP-190430_contigs_filtered.fa.gz	-	-	-	Klebsiella pneumoniae	clinical material
GCA_021981795.1_PDT001008084.1	2016-08-18	Homo sapiens	Thailand	Klebsiella pneumoniae	-
GCA_027132345.1_PDT001538063.1	2022-08-04	Homo sapiens	Netherlands	Klebsiella pneumoniae	-
GCA_022208585.1_PDT000650083.1	2016	Homo sapiens	Myanmar	Klebsiella pneumoniae	-
GCA_022185705.1_PDT000716601.1	2018	-	France	Klebsiella pneumoniae	-
GCA_022351905.1_PDT001118296.2	2019-04-19	Homo sapiens	Italy	Klebsiella pneumoniae	blood
GCA_956476515.1_IT24060-BL-KP-190411_contigs_filtered.fa.gz	-	-	-	Klebsiella pneumoniae	clinical material
GCA_029328375.1_PDT001664910.1	2023	Homo sapiens	USA	Klebsiella pneumoniae	rectal swab
GCA_030551775.1_ASM3055177v1	2022-05-22	Homo sapiens	Slovakia	Klebsiella pneumoniae	urine
GCA_029173125.1_PDT001659234.1	2022-12	-	USA	Klebsiella pneumoniae	urine (canis lupus familiaris)
GCA_959611275.1_CRESA-KP576-220824_contigs_filtered.fa.gz	-	-	-	Klebsiella pneumoniae	clinical material
GCA_026162015.1_ASM2616201v1	2019-03-12	Homo sapiens	China	Klebsiella pneumoniae	blood
GCA_947575195.1_NRZ-79797	-	-	-	Klebsiella pneumoniae	rectal
GCA_021944035.1_PDT001042174.1	2019-12-03	Homo sapiens	Italy	Klebsiella pneumoniae subsp. pneumoniae	Surveillance
GCA_030443765.1_ASM3044376v1	2018	-	China	Klebsiella pneumoniae	wastewater
GCA_017161505.1_ASM1716150v1	2015	Homo sapiens	Egypt	Klebsiella pneumoniae	fecal isolate from poultry farm worker
GCA_019053735.1_ASM1905373v1	2015-09-10	Homo sapiens	China	Klebsiella pneumoniae	sputum
GCA_021902915.2_PDT001158047.4	2021	Homo sapiens	USA	Klebsiella pneumoniae	other
GCA_002205025.1_ASM220502v1	2015	Homo sapiens	Nigeria	Klebsiella pneumoniae	urine
GCA_001855315.1_ASM185531v1	2014	Homo sapiens	Singapore	Klebsiella pneumoniae	Hospital
GCA_021837415.1_PDT001216520.1	2020	Homo sapiens	Switzerland	Klebsiella pneumoniae	-
GCA_023873645.2_PDT001328516.2	2022-05-06	Homo sapiens	USA	Klebsiella pneumoniae	urine
GCA_022102555.1_PDT001243635.1	2015-04-29	Homo sapiens	United Kingdom	Klebsiella pneumoniae	-
GCA_002406905.1_ASM240690v1	2017	Homo sapiens	India	Klebsiella pneumoniae	blood
GCA_025582825.1_ASM2558282v1	2022-05-24	chicken	China	Klebsiella pneumoniae	feces
GCA_021942735.1_PDT001042243.1	2019-07-11	Homo sapiens	Italy	Klebsiella pneumoniae subsp. pneumoniae	Surveillance
GCA_025144525.1_ASM2514452v1	2016-04-28	Homo sapiens	Qatar	Klebsiella pneumoniae	pus
GCA_030237245.1_ASM3023724v1	2020-08	Homo sapiens	Lebanon	Klebsiella pneumoniae	urine
GCA_947576805.1_NRZ-78009	-	-	-	Klebsiella pneumoniae	urine
GCA_900508105.1_19646_2_94	-	-	-	Klebsiella pneumoniae	-
GCA_023368835.1_PDT001308099.1	-	-	Singapore	Klebsiella pneumoniae	-
GCA_021988695.2_PDT000997239.2	2020	Homo sapiens	USA	Klebsiella pneumoniae	-
GCA_033863835.1_PDT001992625.1	2018	Homo sapiens	Canada	Klebsiella pneumoniae	-
GCA_022242505.1_PDT000441437.1	-	-	-	Klebsiella pneumoniae	-
GCA_023060255.1_ASM2306025v1	2019-11-01	Homo sapiens	Brazil	Klebsiella pneumoniae	liquor
GCA_020119675.1_ASM2011967v1	2015	Homo sapiens	Switzerland	Klebsiella pneumoniae	-
GCA_003037655.1_ASM303765v1	2017-05-24	Homo sapiens	China	Klebsiella pneumoniae	-
GCA_021944015.1_PDT001042175.1	2019-12-03	Homo sapiens	Italy	Klebsiella pneumoniae subsp. pneumoniae	Surveillance
GCA_021944455.1_PDT001042154.1	2019-10-23	Homo sapiens	Italy	Klebsiella pneumoniae subsp. pneumoniae	Surveillance
GCA_900505435.1_19084_4_158	-	-	-	Klebsiella pneumoniae	-
GCA_947576475.1_NRZ-77499	-	-	-	Klebsiella pneumoniae	rectal
GCA_916162515.1_003934_INSP111	-	-	-	Klebsiella pneumoniae	Clinical sample
GCA_022111675.1_PDT001244118.1	2016-02-17	Homo sapiens	United Kingdom	Klebsiella pneumoniae	-
GCA_021895895.1_PDT001189025.1	2016	Homo sapiens	Pakistan	Klebsiella pneumoniae	-
GCA_033548085.1_ASM3354808v1	2022-06-06	-	Saudi Arabia	Klebsiella pneumoniae	-
GCA_956477425.1_GR18026-BL-KP-190430_contigs_filtered.fa.gz	-	-	-	Klebsiella pneumoniae	clinical material
GCA_025886755.2_PDT001468770.2	2022	Homo sapiens	USA	Klebsiella pneumoniae	sputum
GCA_030284045.1_ASM3028404v1	2019-03-15	Homo sapiens	Australia	Klebsiella pneumoniae	Rectal swab
GCA_947574995.1_NRZ-78430	-	-	-	Klebsiella pneumoniae	blood
GCA_008693405.1_ASM869340v1	-	Homo sapiens	USA	Klebsiella pneumoniae	clinical isolate
GCA_023147015.1_ASM2314701v1	2020-06-15	Homo sapiens	Lebanon	Klebsiella pneumoniae	clinical
GCA_027830335.2_PDT001550924.2	2022-12-06	Homo sapiens	USA	Klebsiella pneumoniae	urine
GCA_021904735.1_PDT001141130.1	2017-04	Homo sapiens	Viet Nam	Klebsiella pneumoniae	feces
GCA_959609485.1_CRESA-KP064-220708_contigs_filtered.fa.gz	-	-	-	Klebsiella pneumoniae	clinical material
GCA_021458415.1_ASM2145841v1	2017-06-09	Homo sapiens	China	Klebsiella pneumoniae	blood
GCA_027131515.1_PDT001538054.1	2022-08-18	Homo sapiens	Netherlands	Klebsiella pneumoniae	-
GCA_004803185.1_ASM480318v1	-	Homo sapiens	Egypt	Klebsiella pneumoniae subsp. pneumoniae	-
GCA_022123705.1_PDT001244381.1	2015-05-17	Homo sapiens	United Kingdom	Klebsiella pneumoniae	-
GCA_021871155.2_PDT001204844.2	2021-11-22	Homo sapiens	USA	Klebsiella pneumoniae	Rectal Swab
GCA_016136225.1_ASM1613622v1	2015	Homo sapiens	Russia	Klebsiella pneumoniae	clinical sample
GCA_029433775.1_ASM2943377v1	2019	Homo sapiens	Morocco	Klebsiella pneumoniae	blood
GCA_959610155.1_CRESA-KP146-220721_contigs_filtered.fa.gz	-	-	-	Klebsiella pneumoniae	clinical material
GCA_030196545.1_ASM3019654v1	2019-12	-	China	Klebsiella pneumoniae	In-house environment
GCA_030499645.1_ASM3049964v1	2021	Homo sapiens	India	Klebsiella pneumoniae	blood
GCA_031212065.1_PDT001876212.1	2023-05-17	Homo sapiens	USA	Klebsiella pneumoniae	sputum
GCA_024507775.2_PDT001376662.2	2022	Homo sapiens	USA	Klebsiella pneumoniae	urine
GCA_022006275.1_PDT000986920.1	2016-05-12	Homo sapiens	Thailand	Klebsiella pneumoniae	-
GCA_026723285.2_PDT001515162.2	2022-10-23	Homo sapiens	USA	Klebsiella pneumoniae	urine
GCA_009380245.1_ASM938024v1	2016-08-16	Homo sapiens	India	Klebsiella pneumoniae	Pus
GCA_900180945.1_14893_8_74	2010/2012	-	Pakistan	Klebsiella pneumoniae subsp. pneumoniae	Endotracheal tube
GCA_021930215.1_PDT001091594.1	2018-09-02	Homo sapiens	Spain	Klebsiella pneumoniae	-
GCA_013135335.1_ASM1313533v1	2013	Homo sapiens	Poland	Klebsiella pneumoniae	clinical sample
GCA_024998475.1_ASM2499847v1	2019	-	India	Klebsiella pneumoniae	hospital sewage
GCA_029411455.2_PDT001667273.2	2023	Homo sapiens	USA	Klebsiella pneumoniae	Rectal Swab
GCA_028655495.1_ASM2865549v1	2022	Homo sapiens	France	Klebsiella pneumoniae	-
GCA_022009115.1_PDT000986844.1	2014-03-24	Homo sapiens	Thailand	Klebsiella pneumoniae	-
GCA_021946915.1_PDT001025356.1	2018	Homo sapiens	USA	Klebsiella pneumoniae	rectal
GCA_022230385.1_PDT000445985.1	2013	Homo sapiens	Canada	Klebsiella pneumoniae	-
GCA_031211125.1_PDT001876255.1	2023-02-22	Homo sapiens	USA	Klebsiella pneumoniae	sputum
GCA_021503395.1_ASM2150339v1	2016	Homo sapiens	Bangladesh	Klebsiella pneumoniae	rectal swab
GCA_018068345.1_ASM1806834v1	2019	Homo sapiens	USA	Klebsiella pneumoniae	Rectal Swab
GCA_021502915.1_ASM2150291v1	2016	Homo sapiens	Pakistan	Klebsiella pneumoniae	rectal swab
GCA_028090815.1_PDT001585543.1	2014	Homo sapiens	Greece	Klebsiella pneumoniae	clinical material
GCA_947573455.1_NRZ-76481	-	-	-	Klebsiella pneumoniae	screening_other_than_rectal
GCA_022110895.1_PDT001244330.1	2014-02-26	Homo sapiens	United Kingdom	Klebsiella pneumoniae	-
GCA_947575615.1_NRZ-79707a	-	-	-	Klebsiella pneumoniae	rectal
GCA_022294075.1_PDT000423752.1	-	-	-	Klebsiella pneumoniae	-
GCA_027617185.1_PDT001558175.1	2019-09-22	Homo sapiens	Bangladesh	Klebsiella pneumoniae	-
GCA_947575185.1_NRZ-79821	-	-	-	Klebsiella pneumoniae	wound
GCA_027608635.1_PDT001558275.1	2018-06-30	Homo sapiens	Bangladesh	Klebsiella pneumoniae	-
GCA_021787745.1_PDT001227646.1	2014-02-18	Homo sapiens	United Kingdom	Klebsiella pneumoniae	-
GCA_026361595.1_PDT001492617.1	2020-03-02	Homo sapiens	Albania	Klebsiella pneumoniae	urine
GCA_004831595.1_ASM483159v1	2017-12-29	Homo sapiens	Thailand	Klebsiella pneumoniae	urine
GCA_021808085.1_PDT001227266.1	2014-06-03	Homo sapiens	United Kingdom	Klebsiella pneumoniae	-
GCA_023553375.2_PDT001315268.2	2022-02-15	Homo sapiens	USA	Klebsiella pneumoniae	urine
GCA_031015865.1_PDT001811669.1	2018-02-15	Homo sapiens	Thailand	Klebsiella pneumoniae	-
GCA_023977595.1_PDT001347574.1	2021-08-06	Homo sapiens	China	Klebsiella pneumoniae	tracheal intubation
GCA_025879325.1_PDT001467871.1	2018	Homo sapiens	Norway	Klebsiella pneumoniae	Rectal sample
GCA_029222055.1_ASM2922205v1	2021-09-10	Homo sapiens	China	Klebsiella pneumoniae	Deep Vein Catheter
GCA_030194615.1_ASM3019461v1	2021-05	-	China	Klebsiella pneumoniae	Out-of-house environment
GCA_021985135.1_PDT001003236.1	2016-07-30	Homo sapiens	Thailand	Klebsiella pneumoniae	-
GCA_004833695.1_ASM483369v1	2017-12-21	Homo sapiens	Thailand	Klebsiella pneumoniae	stool
GCA_027827795.1_PDT001558016.1	2016-11-07	Homo sapiens	Bangladesh	Klebsiella pneumoniae	-
GCA_022016915.1_PDT000948671.1	2019-09-20	Homo sapiens	Qatar	Klebsiella pneumoniae	Rectal swab
GCA_032738185.1_PDT001940691.1	2020-06-27	Homo sapiens	India	Klebsiella pneumoniae	urine
GCA_900493955.1_22036_6_308	-	-	-	Klebsiella pneumoniae	-
GCA_021456045.1_ASM2145604v1	2019-08-07	Homo sapiens	China	Klebsiella pneumoniae	blood
GCA_024375135.2_PDT001366907.2	2022-05-18	Homo sapiens	USA	Klebsiella pneumoniae	urine
GCA_016651815.1_ASM1665181v1	-	Homo sapiens	Egypt	Klebsiella pneumoniae	sputum
GCA_021982175.1_PDT001008054.1	2016-10-17	Homo sapiens	Thailand	Klebsiella pneumoniae	-
GCA_022007145.1_PDT000986901.1	2016-03-21	Homo sapiens	Thailand	Klebsiella pneumoniae	-
GCA_019771985.1_ASM1977198v1	2014	Homo sapiens	China	Klebsiella pneumoniae	urine tube tip
GCA_033245165.1_ASM3324516v1	2023-01	Homo sapiens	United Kingdom	Klebsiella pneumoniae	blood
GCA_000764615.1_ASM76461v1	16-Aug-2011	Homo sapiens	Nepal	Klebsiella pneumoniae	-
GCA_016761915.1_ASM1676191v1	2018-08-23	Homo sapiens	Bangladesh	Klebsiella pneumoniae	Pus
GCA_033194895.1_ASM3319489v1	2021-10-29	Homo sapiens	China	Klebsiella pneumoniae	sputum
GCA_030235745.1_ASM3023574v1	2018-07-19	Homo sapiens	Nigeria	Klebsiella pneumoniae	Blood culture
GCA_022162225.1_PDT001243315.1	2015-12-26	Homo sapiens	United Kingdom	Klebsiella pneumoniae	-
GCA_959611185.1_CRESA-KP242-220722_contigs_filtered.fa.gz	-	-	-	Klebsiella pneumoniae	clinical material
GCA_024583555.1_ASM2458355v1	2019-12-27	Homo sapiens	South Africa	Klebsiella pneumoniae	Blood culture
GCA_024189655.1_PDT001354377.1	2022	Homo sapiens	USA	Klebsiella pneumoniae	urine
GCA_022294715.1_PDT000423711.1	-	-	-	Klebsiella pneumoniae	-
GCA_027617465.1_PDT001558158.1	2019-10-14	Homo sapiens	Bangladesh	Klebsiella pneumoniae	-
GCA_032848805.1_PDT001947770.1	2023	Homo sapiens	USA	Klebsiella pneumoniae	urine
GCA_031846045.1_ASM3184604v1	2023	Homo sapiens	USA	Klebsiella pneumoniae	urine
GCA_032263705.1_PDT001908926.1	2023	Homo sapiens	USA	Klebsiella pneumoniae	urine
GCA_022043495.2_PDT000891519.2	2020	Homo sapiens	USA	Klebsiella pneumoniae	urine
GCA_956481615.1_TU50100-BL-KP-190508_contigs_filtered.fa.gz	-	-	-	Klebsiella pneumoniae	clinical material
GCA_029598365.1_PDT001679546.1	2023	Homo sapiens	USA	Klebsiella pneumoniae	sputum
GCA_002108355.1_ASM210835v1	03-Apr-2013	Homo sapiens	Philippines	Klebsiella pneumoniae	urine
GCA_021898515.2_PDT001170229.2	2021-10-18	Homo sapiens	USA	Klebsiella pneumoniae	Rectal Swab
GCA_030194065.1_ASM3019406v1	2020-11	Gallus gallus	China	Klebsiella pneumoniae	feces
GCA_023553335.2_PDT001315262.2	2022-01-26	Homo sapiens	USA	Klebsiella pneumoniae	urine
GCA_016617055.1_ASM1661705v1	-	-	-	Klebsiella pneumoniae	blood
GCA_022325645.1_PDT000535732.1	2017	Homo sapiens	India	Klebsiella pneumoniae	blood
GCA_025034555.1_PDT001386280.1	2020	Homo sapiens	Canada	Klebsiella pneumoniae	-
GCA_947574695.1_NRZ-78343	-	-	-	Klebsiella pneumoniae	urine
GCA_022039235.2_PDT000893699.2	2019	Homo sapiens	USA	Klebsiella pneumoniae	urine isolate
GCA_026521375.2_PDT001504624.2	2022	Homo sapiens	USA	Klebsiella pneumoniae	Rectal Swab
GCA_027264335.1_PDT001544201.1	2022	Homo sapiens	USA	Klebsiella pneumoniae	rectal swab
GCA_023408235.1_PDT001308081.1	-	-	Singapore	Klebsiella pneumoniae	-
GCA_022327945.1_PDT000535679.1	2016-04-15	Homo sapiens	Spain	Klebsiella pneumoniae	-
GCA_023273255.1_ASM2327325v1	2015-12-07	Homo sapiens	China	Klebsiella pneumoniae	blood
GCA_024582165.1_ASM2458216v1	2021	Homo sapiens	China	Klebsiella pneumoniae	sputum
GCA_029433715.1_ASM2943371v1	2019	Homo sapiens	Morocco	Klebsiella pneumoniae	blood
GCA_025071495.1_PDT001214437.1	2014	Homo sapiens	Singapore	Klebsiella pneumoniae	RECTAL
GCA_022209745.1_PDT000636114.1	2018-08-01	Homo sapiens	Brazil	Klebsiella pneumoniae	-
GCA_020293925.1_ASM2029392v1	2017-07/2018-07	Homo sapiens	China	Klebsiella pneumoniae	sputum
GCA_029617625.2_PDT001681811.2	2023	Homo sapiens	USA	Klebsiella pneumoniae	-
GCA_020295065.1_ASM2029506v1	2017-07/2018-07	Homo sapiens	China	Klebsiella pneumoniae	sputum
GCA_031015705.1_PDT001813820.1	2023	Homo sapiens	USA	Klebsiella pneumoniae	tracheal aspirate
GCA_031211425.1_PDT001876245.1	2023-03-24	Homo sapiens	USA	Klebsiella pneumoniae	blood
GCA_018068525.1_ASM1806852v1	2019	Homo sapiens	USA	Klebsiella pneumoniae	urine
GCA_026182665.2_PDT001485153.2	2022-04-15	Homo sapiens	USA	Klebsiella pneumoniae	urine
GCA_022294395.1_PDT000423734.1	-	-	-	Klebsiella pneumoniae	-
GCA_022053005.1_PDT000881360.1	2016-11-17	Homo sapiens	Hong Kong	Klebsiella pneumoniae	rectal swab
GCA_959612105.1_CRESA-KP427-220820_contigs_filtered.fa.gz	-	-	-	Klebsiella pneumoniae	clinical material
GCA_022122105.1_PDT001245118.1	2014-05-09	Homo sapiens	United Kingdom	Klebsiella pneumoniae	-
GCA_025377425.1_ASM2537742v1	2019	Homo sapiens	India	Klebsiella pneumoniae	blood
GCA_022056245.1_PDT000879482.1	2017-11-28	Homo sapiens	Qatar	Klebsiella pneumoniae	blood
GCA_021906875.2_PDT001131149.2	2021-07-16	Homo sapiens	USA	Klebsiella pneumoniae	urine
GCA_026058835.2_PDT001480844.2	2022-09-13	Homo sapiens	USA	Klebsiella pneumoniae	urine
GCA_021945015.1_PDT001025535.1	2018	Homo sapiens	USA	Klebsiella pneumoniae	rectal
GCA_023022445.1_PDT001289767.1	2018-12-12	Homo sapiens	Turkey	Klebsiella pneumoniae	bloodstream
GCA_033547275.1_ASM3354727v1	2022-05-24	-	Saudi Arabia	Klebsiella pneumoniae	-
GCA_031237265.1_PDT001874960.1	2023-05-05	Homo sapiens	USA	Klebsiella pneumoniae	aspirate
GCA_023025785.1_PDT001289602.1	2018-07-29	Homo sapiens	Turkey	Klebsiella pneumoniae	bloodstream
GCA_022025575.1_PDT000929594.1	2019-10-02	-	Germany	Klebsiella pneumoniae	rectal swab
GCA_022282895.1_PDT000431932.1	2015-07-03	Homo sapiens	Thailand	Klebsiella pneumoniae	-
GCA_001720755.1_ASM172075v1	2013	Homo sapiens	Pakistan	Klebsiella pneumoniae	blood
GCA_013134585.1_ASM1313458v1	2017	Homo sapiens	Poland	Klebsiella pneumoniae	clinical sample
GCA_004831655.1_ASM483165v1	2017-09-27	Homo sapiens	Thailand	Klebsiella pneumoniae subsp. pneumoniae	urine
GCA_014877725.1_ASM1487772v1	2017	Homo sapiens	Poland	Klebsiella pneumoniae	clinical sample
GCA_032741475.1_PDT001940613.1	-	Homo sapiens	India	Klebsiella pneumoniae	-
GCA_023787535.1_PDT001325545.1	2017-04-15	Homo sapiens	Thailand	Klebsiella pneumoniae	Rectal Swab
GCA_033037895.1_PDT001953303.1	2023	-	USA	Klebsiella pneumoniae	Floor drain
GCA_024560905.2_PDT001377708.2	2021	Homo sapiens	USA	Klebsiella pneumoniae	blood
GCA_024756985.1_ASM2475698v1	2019-02-25	Homo sapiens	China	Klebsiella pneumoniae	patient
GCA_029814295.1_ASM2981429v1	2021-11-05	Homo sapiens	Russia	Klebsiella pneumoniae	blood
GCA_031213995.1_PDT001876148.1	2023-01-17	Homo sapiens	USA	Klebsiella pneumoniae	blood
GCA_026223435.1_ASM2622343v1	2019	Homo sapiens	Brazil	Klebsiella pneumoniae	urine
GCA_024756865.1_ASM2475686v1	2019-05-01	Homo sapiens	China	Klebsiella pneumoniae	patient
GCA_947662315.1_13583-200127_contigs_filtered.fa.gz	-	-	-	Klebsiella pneumoniae	clinical material
GCA_002211905.1_ASM221190v1	2016-08-19	Homo sapiens	USA	Klebsiella pneumoniae	wound
GCA_026322515.1_PDT001495143.1	2020	Homo sapiens	Colombia	Klebsiella pneumoniae	blood
GCA_021944265.1_PDT001042164.1	2019-11-08	Homo sapiens	Italy	Klebsiella pneumoniae subsp. pneumoniae	Surveillance
GCA_021930795.1_PDT001087477.1	2018	Homo sapiens	Australia	Klebsiella pneumoniae	urine
GCA_030381405.1_ASM3038140v1	2021-01-21	Homo sapiens	Italy	Klebsiella pneumoniae	blood
GCA_025806735.2_PDT001463235.2	2022	Homo sapiens	USA	Klebsiella pneumoniae	urine
GCA_019928395.1_ASM1992839v1	2016-01-27	Homo sapiens	Thailand	Klebsiella pneumoniae	urine
GCA_025071595.1_PDT001214400.1	2013	Homo sapiens	Singapore	Klebsiella pneumoniae	RECTAL
GCA_027616105.1_PDT001558276.1	2018-10-15	Homo sapiens	Bangladesh	Klebsiella pneumoniae	-
GCA_027827335.1_PDT001558043.1	2020-01-18	Homo sapiens	Bangladesh	Klebsiella pneumoniae	-
GCA_022008055.1_PDT000986881.1	2016-02-02	Homo sapiens	Thailand	Klebsiella pneumoniae	-
GCA_022316485.1_PDT000098356.2	2013	Homo sapiens	Denmark	Klebsiella pneumoniae	-
GCA_022283405.1_PDT000431862.1	2015-06-18	Homo sapiens	Myanmar	Klebsiella pneumoniae	-
GCA_030052915.1_ASM3005291v1	2021-12-21	Homo sapiens	China	Klebsiella pneumoniae	Clinical Microbiology Laboratory
GCA_001884315.1_ASM188431v1	08-Aug-2013	Homo sapiens	Canada	Klebsiella pneumoniae	urine
GCA_033094045.1_PDT001954049.1	2016-02-23	Homo sapiens	Iran	Klebsiella pneumoniae	sputum
GCA_026223065.1_ASM2622306v1	2020	Homo sapiens	Brazil	Klebsiella pneumoniae	Surveillance swab
GCA_022155285.1_PDT001243655.1	2014-10-16	Homo sapiens	United Kingdom	Klebsiella pneumoniae	-
GCA_031008465.1_PDT001860458.1	2023	Homo sapiens	USA	Klebsiella pneumoniae	rectal swab
GCA_005944305.1_ASM594430v1	14-Jan-2019	Homo sapiens	United Kingdom	Klebsiella pneumoniae	rectal swab
GCA_030920745.1_PDT001701464.1	2019-04-08	Homo sapiens	Japan	Klebsiella pneumoniae subsp. pneumoniae	pharyngeal mucus
GCA_900608325.1_kpneu046	-	-	-	Klebsiella pneumoniae	Hospital
GCA_021798805.1_PDT001227454.1	2014-12-24	Homo sapiens	United Kingdom	Klebsiella pneumoniae	-
GCA_021899695.1_PDT001167499.1	2019-11-18	Homo sapiens	China	Klebsiella pneumoniae	sputum
GCA_027612145.1_PDT001558210.1	2021-11-03	Homo sapiens	Bangladesh	Klebsiella pneumoniae	-
GCA_027130695.1_PDT001538050.1	2022-03-26	Homo sapiens	Netherlands	Klebsiella pneumoniae	-
GCA_916161245.1_004200_INSP177	-	-	-	Klebsiella pneumoniae	Blood
GCA_024750575.1_ASM2475057v1	2018-11-28	Dog	Thailand	Klebsiella pneumoniae	Small Animal Hospital, Chulalongkorn
GCA_021935835.3_PDT001084409.4	2021	Homo sapiens	USA	Klebsiella pneumoniae	rectal swab
GCA_018438765.1_ASM1843876v1	2018	Homo sapiens	Germany	Klebsiella pneumoniae	Anal swab
GCA_019053055.1_ASM1905305v1	2018-09-02	Homo sapiens	China	Klebsiella pneumoniae	ascitic fluid
GCA_023025525.1_PDT001289614.1	2018-09-22	Homo sapiens	Turkey	Klebsiella pneumoniae	bloodstream
GCA_022033815.2_PDT000901777.2	2018	Homo sapiens	USA	Klebsiella pneumoniae	-
GCA_023003695.1_ASM2300369v1	-	Homo sapiens	-	Klebsiella pneumoniae	-
GCA_022986805.1_PDT001286579.1	2020	Homo sapiens	South Korea	Klebsiella pneumoniae	patient
GCA_031039435.1_PDT001519455.2	2022-10-26	Homo sapiens	USA	Klebsiella pneumoniae	wound
GCA_023368915.1_PDT001307831.1	-	-	Singapore	Klebsiella pneumoniae	-
GCA_019053595.1_ASM1905359v1	2016-09-18	Homo sapiens	China	Klebsiella pneumoniae	sputum
GCA_024168055.1_PDT001352827.1	2022	Homo sapiens	USA	Klebsiella pneumoniae	rectal swab
GCA_018447215.1_ASM1844721v1	2019	Homo sapiens	Germany	Klebsiella pneumoniae	Abscess pancreatic
GCA_022502705.1_PDT001261542.1	2019	-	Ukraine	Klebsiella pneumoniae	Feces, Gull (Larus cachinnans)
GCA_022244245.1_PDT000441167.1	2012	Homo sapiens	Nepal	Klebsiella pneumoniae	Catheter tip
GCA_023113995.2_PDT001293713.2	2021-12-27	Homo sapiens	USA	Klebsiella pneumoniae	urine
GCA_026274775.1_ASM2627477v1	2022-07-01	mouse	China	Klebsiella pneumoniae	feces
GCA_033585255.1_PDT001981983.1	2022-12-15	Homo sapiens	Netherlands	Klebsiella pneumoniae	-
GCA_021136735.1_ASM2113673v1	2018	Homo sapiens	Switzerland	Klebsiella pneumoniae	rectal swab
GCA_023553675.2_PDT001315260.2	2022-01-19	Homo sapiens	USA	Klebsiella pneumoniae	sputum
GCA_017976035.1_ASM1797603v1	2018	Homo sapiens	Poland	Klebsiella pneumoniae	urine
GCA_947661985.1_15818-200127_contigs_filtered.fa.gz	-	-	-	Klebsiella pneumoniae	clinical material
GCA_021898395.2_PDT001170271.2	2021-10-04	Homo sapiens	USA	Klebsiella pneumoniae	Rectal Swab
GCA_021778195.1_PDT001227771.1	2015-04-08	Homo sapiens	United Kingdom	Klebsiella pneumoniae	-
GCA_022294915.1_PDT000423697.1	-	-	-	Klebsiella pneumoniae	-
GCA_026182945.2_PDT001485122.2	2022	Homo sapiens	USA	Klebsiella pneumoniae	wound
GCA_023924645.1_PDT001345493.1	2019	Homo sapiens	Israel	Klebsiella pneumoniae	clinical material
GCA_956482615.1_TU48067-BL-KP-190423_contigs_filtered.fa.gz	-	-	-	Klebsiella pneumoniae	clinical material
GCA_029916375.1_ASM2991637v1	-	Homo sapiens	China	Klebsiella pneumoniae	-
GCA_023563345.2_PDT001315705.2	2022-03-22	Homo sapiens	USA	Klebsiella pneumoniae	urine
GCA_016812055.1_ASM1681205v1	2020-10-15	Homo sapiens	China	Klebsiella pneumoniae	sputum
GCA_027133855.1_PDT001538089.1	2022-05-17	Homo sapiens	Netherlands	Klebsiella pneumoniae	-
GCA_024260565.1_ASM2426056v1	2020-09	Homo sapiens	China	Klebsiella pneumoniae	sputum
GCA_029834625.1_ASM2983462v1	2020-08-02	Homo sapiens	India	Klebsiella pneumoniae subsp. pneumoniae	Urine of ICU admitted patient
GCA_024582135.1_ASM2458213v1	2021	Homo sapiens	China	Klebsiella pneumoniae	stool
GCA_032635725.1_PDT001923303.1	2017	Homo sapiens	Peru	Klebsiella pneumoniae	blood
GCA_947576025.1_NRZ-74039	-	-	-	Klebsiella pneumoniae	ka
GCA_021904895.1_PDT001141122.1	2017-04	Homo sapiens	Viet Nam	Klebsiella pneumoniae	feces
GCA_016918325.1_ASM1691832v1	Jan-2017	Homo sapiens	India	Klebsiella pneumoniae	urine
GCA_021457585.1_ASM2145758v1	2018-04-11	Homo sapiens	China	Klebsiella pneumoniae	blood
GCA_031211645.1_PDT001876232.1	2023-04-01	Homo sapiens	USA	Klebsiella pneumoniae	Swab (Site:)
GCA_956471375.1_GR11007-UR-KP-190315_contigs_filtered.fa.gz	-	-	-	Klebsiella pneumoniae	clinical material
GCA_023925905.1_PDT001345475.1	2019	Homo sapiens	Israel	Klebsiella pneumoniae	clinical material
GCA_031212545.1_PDT001876190.1	2023-04-14	Homo sapiens	USA	Klebsiella pneumoniae	urine
GCA_022043095.3_PDT000892774.4	2018	Homo sapiens	USA	Klebsiella pneumoniae	foot
GCA_028082695.2_PDT001583647.2	2022	Homo sapiens	USA	Klebsiella pneumoniae	bone
GCA_032601845.1_PDT001925734.1	2023	Homo sapiens	USA	Klebsiella pneumoniae	urine
GCA_033801045.1_ASM3380104v1	2021-01-18	-	Saudi Arabia	Klebsiella pneumoniae	-
GCA_024757225.1_ASM2475722v1	2018-10-30	Homo sapiens	China	Klebsiella pneumoniae	patient
GCA_023025585.1_PDT001289611.1	2018-09-28	Homo sapiens	Turkey	Klebsiella pneumoniae	bloodstream
GCA_022212365.1_PDT000620574.2	2016-09-20	Homo sapiens	Germany	Klebsiella pneumoniae	clinical sample
GCA_022293445.1_PDT000423787.1	-	-	-	Klebsiella pneumoniae	-
GCA_021787095.1_PDT001227666.1	2014-10-16	Homo sapiens	United Kingdom	Klebsiella pneumoniae	-
GCA_004832455.1_ASM483245v1	2017-11-24	Homo sapiens	Thailand	Klebsiella pneumoniae subsp. pneumoniae	stool
GCA_027830175.2_PDT001550937.2	2022-11-30	Homo sapiens	USA	Klebsiella pneumoniae	blood
GCA_031212565.1_PDT001876191.1	2023-04-12	Homo sapiens	USA	Klebsiella pneumoniae	Bronchial Washing
GCA_005146065.1_ASM514606v1	2017-10-27	Homo sapiens	Thailand	Klebsiella pneumoniae	stool
GCA_021898355.1_PDT001171804.2	2021-08-13	Homo sapiens	USA	Klebsiella pneumoniae	wound
GCA_021935895.3_PDT001084406.4	2021	Homo sapiens	USA	Klebsiella pneumoniae	fluid
GCA_029087645.1_ASM2908764v1	2021	-	China	Klebsiella pneumoniae	chicken farm
GCA_022025875.1_PDT000929569.1	2019-08-02	-	Germany	Klebsiella pneumoniae	urine
GCA_023834295.2_PDT001330377.2	2022-05-24	Homo sapiens	USA	Klebsiella pneumoniae	Rectal Swab
GCA_023367015.1_PDT001308135.1	-	-	Singapore	Klebsiella pneumoniae	-
GCA_022146605.1_PDT001245065.1	2016-06-17	Homo sapiens	United Kingdom	Klebsiella pneumoniae	-
GCA_026354335.1_PDT001493235.1	2020-11-27	Homo sapiens	Paraguay	Klebsiella pneumoniae	blood
GCA_021904535.3_ASM2190453v3	2021	Homo sapiens	USA	Klebsiella pneumoniae	sputum
GCA_902155945.1_17870_2_53	-	-	-	Klebsiella pneumoniae	Lower Respiratory Tract Secrection
GCA_003402105.1_ASM340210v1	2008	Homo sapiens	Sweden	Klebsiella pneumoniae	urine
GCA_026371515.2_PDT001496599.2	2022	Homo sapiens	USA	Klebsiella pneumoniae	rectal swab
GCA_031317835.1_ASM3131783v1	2016	Homo sapiens	China	Klebsiella pneumoniae	Blood
GCA_033584975.1_PDT001982023.1	2022-09-08	Homo sapiens	Netherlands	Klebsiella pneumoniae	-
GCA_014840325.1_ASM1484032v1	2016	Homo sapiens	Pakistan	Klebsiella pneumoniae	blood
GCA_022282805.1_PDT000431939.1	2015-10-30	Homo sapiens	Thailand	Klebsiella pneumoniae	-
GCA_022025655.1_PDT000929588.1	2019-10-24	-	Germany	Klebsiella pneumoniae	rectal swab
GCA_027595625.1_ASM2759562v1	2017-07-13	Homo sapiens	USA	Klebsiella pneumoniae	blood
GCA_022186185.1_PDT000716583.1	2019	-	Germany	Klebsiella pneumoniae	-
GCA_027616645.1_PDT001558206.1	2017-02-27	Homo sapiens	Bangladesh	Klebsiella pneumoniae	-
GCA_023463995.1_PDT001307784.1	-	-	Singapore	Klebsiella pneumoniae	-
GCA_020294345.1_ASM2029434v1	2017-07/2018-07	Homo sapiens	China	Klebsiella pneumoniae	sputum
GCA_031969155.1_PDT001899229.1	2023-03-05	-	China	Klebsiella pneumoniae	Drainage fluid
GCA_032629225.1_PDT001923958.1	2023	Homo sapiens	USA	Klebsiella pneumoniae	urine
GCA_021871135.2_PDT001204843.2	2021-11-22	Homo sapiens	USA	Klebsiella pneumoniae	Rectal Swab
GCA_026068815.2_PDT001475600.2	2022-10-11	Homo sapiens	USA	Klebsiella pneumoniae	Rectal Swab
GCA_025858735.2_PDT001465723.2	2022-09-02	Homo sapiens	USA	Klebsiella pneumoniae	BAL
GCA_028905645.1_PDT001648411.1	2022	Homo sapiens	USA	Klebsiella pneumoniae	Blood, NOS
GCA_027827375.1_PDT001558041.1	2020-01-07	Homo sapiens	Bangladesh	Klebsiella pneumoniae	-
GCA_014840495.1_ASM1484049v1	2015	Homo sapiens	Pakistan	Klebsiella pneumoniae	urine
GCA_024867405.1_PDT001398013.1	2022	Homo sapiens	USA	Klebsiella pneumoniae	urine
GCA_021937055.1_PDT001078610.1	2016/2018	Homo sapiens	France	Klebsiella pneumoniae	clinical or screening sample
GCA_024943705.1_PDT001392954.1	2014-01-17	Homo sapiens	Thailand	Klebsiella pneumoniae	-
GCA_033242065.1_ASM3324206v1	2023-01	Homo sapiens	United Kingdom	Klebsiella pneumoniae	rectal swab
GCA_003267985.1_ASM326798v1	-	-	-	Klebsiella pneumoniae	-
GCA_033197815.1_PDT001844024.2	2023	Homo sapiens	USA	Klebsiella pneumoniae	-
GCA_956480595.1_SP03029-BL-KP-190225_contigs_filtered.fa.gz	-	-	-	Klebsiella pneumoniae	clinical material
GCA_023824815.1_PDT001325907.1	2018-01-01	Homo sapiens	Thailand	Klebsiella pneumoniae	sputum
GCA_027615125.1_PDT001558387.1	2012-03-19	Homo sapiens	Bangladesh	Klebsiella pneumoniae	-
GCA_021945525.1_PDT001025503.1	2018	Homo sapiens	USA	Klebsiella pneumoniae	stool
GCA_024476785.1_PDT001370551.1	2019-10/2020-09	Homo sapiens	Ethiopia	Klebsiella pneumoniae	Human blood sample
GCA_016136155.1_ASM1613615v1	2015	Homo sapiens	Russia	Klebsiella pneumoniae	clinical sample
GCA_031039975.1_PDT001165432.2	2021	Homo sapiens	USA	Klebsiella pneumoniae	urine
GCA_021804275.1_PDT001227380.1	2015-12-14	Homo sapiens	United Kingdom	Klebsiella pneumoniae	-
GCA_016761895.1_ASM1676189v1	2018-09-20	Homo sapiens	Bangladesh	Klebsiella pneumoniae	Pus
GCA_031042715.1_PDT001758625.1	2021	-	Bangladesh	Klebsiella pneumoniae	vegetable
GCA_031017745.1_PDT001791783.1	2023	Homo sapiens	USA	Klebsiella pneumoniae	other
GCA_020294295.1_ASM2029429v1	2017-07/2018-07	Homo sapiens	China	Klebsiella pneumoniae	sputum
GCA_033800805.1_ASM3380080v1	2021-03-10	-	Saudi Arabia	Klebsiella pneumoniae	-
GCA_028655395.1_ASM2865539v1	2022	Homo sapiens	France	Klebsiella pneumoniae	-
GCA_022169905.1_PDT000847250.1	2018-12	Homo sapiens	Myanmar	Klebsiella pneumoniae	human sputum
GCA_030360435.1_ASM3036043v1	2017	Homo sapiens	Mexico	Klebsiella pneumoniae	urine
GCA_021905955.1_PDT001141078.1	2018-01	Homo sapiens	Viet Nam	Klebsiella pneumoniae	blood
GCA_021798705.1_PDT001227457.1	2014-06-26	Homo sapiens	United Kingdom	Klebsiella pneumoniae	-
GCA_032654455.1_PDT001926944.1	2023-08-29	Homo sapiens	USA	Klebsiella pneumoniae	bone
GCA_022307895.1_PDT001250677.1	2019-02-20	Homo sapiens	Kenya	Klebsiella pneumoniae	-
GCA_031214025.1_PDT001876147.1	2022-12-28	Homo sapiens	USA	Klebsiella pneumoniae	blood
GCA_959612955.1_CRESA-KP342-merged_contigs_filtered.fa.gz	-	-	-	Klebsiella pneumoniae	clinical material
GCA_029501115.1_PDT001672306.1	2015	Homo sapiens	Singapore	Klebsiella pneumoniae	RECTAL
GCA_021941895.2_PDT001046059.2	2021-05-06	Homo sapiens	USA	Klebsiella pneumoniae	sputum
GCA_031208215.1_PDT001876387.1	2023-05-23	Homo sapiens	USA	Klebsiella pneumoniae	urine
GCA_021945235.1_PDT001025522.1	2018	Homo sapiens	USA	Klebsiella pneumoniae	rectal
GCA_959610325.1_CRESA-KP085-220708_contigs_filtered.fa.gz	-	-	-	Klebsiella pneumoniae	clinical material
GCA_028472725.1_ASM2847272v1	2019-03	Homo sapiens	China	Klebsiella pneumoniae	-
GCA_030075845.1_ASM3007584v1	2022	Homo sapiens	France	Klebsiella pneumoniae	-
GCA_023368275.1_PDT001308143.1	-	-	Singapore	Klebsiella pneumoniae	-
GCA_030169265.1_ASM3016926v1	2018-11	-	China	Klebsiella pneumoniae	chicken feces
GCA_021461285.1_ASM2146128v1	2019-06-07	Homo sapiens	Nigeria	Klebsiella pneumoniae	-
GCA_021229975.1_ASM2122997v1	2021-10-28	Homo sapiens	Russia	Klebsiella pneumoniae	sputum from COVID-19 patient
GCA_022114355.1_PDT001245109.1	2014-08-21	Homo sapiens	United Kingdom	Klebsiella pneumoniae	-
GCA_030372405.1_ASM3037240v1	2018	Homo sapiens	Peru	Klebsiella pneumoniae	-
GCA_023275095.1_ASM2327509v1	2019	Homo sapiens	France	Klebsiella pneumoniae	-
GCA_022104235.1_PDT001243375.1	2015-10-02	Homo sapiens	United Kingdom	Klebsiella pneumoniae	-
GCA_031208145.1_PDT001876320.1	2023-01-02	Homo sapiens	USA	Klebsiella pneumoniae	sputum
GCA_022056065.1_PDT000879501.1	2017-07-10	Homo sapiens	Qatar	Klebsiella pneumoniae	urine
GCA_032461615.1_ASM3246161v1	2020-10-10	Homo sapiens	China	Klebsiella pneumoniae	Abdominal drainage fluid
GCA_031309365.1_PDT001876733.1	2023	Homo sapiens	USA	Klebsiella pneumoniae	-
GCA_959612975.1_CRESA-KP302-220725_contigs_filtered.fa.gz	-	-	-	Klebsiella pneumoniae	clinical material
GCA_019149365.1_ASM1914936v1	2019	Homo sapiens	India	Klebsiella pneumoniae	Blood sample from neonates
GCA_006335135.1_ASM633513v1	2018-12	Homo sapiens	Chile	Klebsiella pneumoniae subsp. pneumoniae	urine
GCA_011044955.1_ASM1104495v1	2019-07-16	Homo sapiens	Russia	Klebsiella pneumoniae	conjunctiva
GCA_030381555.1_ASM3038155v1	2021-03-30	Homo sapiens	Italy	Klebsiella pneumoniae	blood
GCA_021896015.1_PDT001188985.1	2016	Homo sapiens	Pakistan	Klebsiella pneumoniae	-
GCA_020178495.1_ASM2017849v1	2018	-	China	Klebsiella pneumoniae	wastewater from WWTP
GCA_013135065.1_ASM1313506v1	2016	Homo sapiens	Poland	Klebsiella pneumoniae	clinical sample
GCA_023368315.1_PDT001308112.1	-	-	Singapore	Klebsiella pneumoniae	-
GCA_030518015.1_ASM3051801v1	2019-11-22	Homo sapiens	South Korea	Klebsiella pneumoniae	-
GCA_025392475.1_ASM2539247v1	2020-08-31	Homo sapiens	Italy	Klebsiella pneumoniae	BAL
GCA_030360425.1_ASM3036042v1	2017	Homo sapiens	Mexico	Klebsiella pneumoniae	Secretion
GCA_023275835.1_ASM2327583v1	2015	Homo sapiens	France	Klebsiella pneumoniae	-
GCA_022006565.1_PDT000986916.1	2016-04-08	Homo sapiens	Thailand	Klebsiella pneumoniae	-
GCA_026252115.2_PDT001488207.2	2022-10-21	Homo sapiens	USA	Klebsiella pneumoniae	sputum
GCA_016054935.1_ASM1605493v1	2020-05-15	Homo sapiens	Brazil	Klebsiella pneumoniae	blood
GCA_016137275.1_ASM1613727v1	2015	Homo sapiens	Russia	Klebsiella pneumoniae	clinical sample
GCA_023671805.1_PDT001324097.1	2020-01-05	Homo sapiens	Australia	Klebsiella pneumoniae	urine
GCA_026249085.2_PDT001488783.2	2022	Homo sapiens	USA	Klebsiella pneumoniae	urine
GCA_022294055.1_PDT000423753.1	-	-	-	Klebsiella pneumoniae	-
GCA_021943715.1_PDT001042191.1	-	Homo sapiens	-	Klebsiella pneumoniae subsp. pneumoniae	-
GCA_022860875.1_ASM2286087v1	2018	Homo sapiens	China	Klebsiella pneumoniae	-
GCA_022293835.1_PDT000423765.1	-	-	-	Klebsiella pneumoniae	-
GCA_003115235.1_ASM311523v1	2017	Homo sapiens	Viet Nam	Klebsiella pneumoniae	-
GCA_022149445.1_PDT001244756.1	2015-01-29	Homo sapiens	United Kingdom	Klebsiella pneumoniae	-
GCA_026017005.1_PDT001474895.1	2019-05-14	-	Australia	Klebsiella pneumoniae	Rectal screen
GCA_033798985.1_ASM3379898v1	2021-12-15	-	Saudi Arabia	Klebsiella pneumoniae	-
GCA_959612315.1_CRESA-KP597-220824_contigs_filtered.fa.gz	-	-	-	Klebsiella pneumoniae	clinical material
GCA_024341035.2_ASM2434103v2	2021	Homo sapiens	USA	Klebsiella pneumoniae	urine
GCA_959610455.1_CRESA-KP11498-220816_contigs_filtered.fa.gz	-	-	-	Klebsiella pneumoniae	clinical material
GCA_023774615.1_PDT001325514.1	2017-04-15	Homo sapiens	Thailand	Klebsiella pneumoniae	urine
GCA_024350865.1_PDT001363428.1	2017	Homo sapiens	Germany	Klebsiella pneumoniae	clinical
GCA_028433825.2_PDT001600956.2	2022	Homo sapiens	USA	Klebsiella pneumoniae	urine
GCA_026366995.1_PDT001496495.1	2022	Homo sapiens	USA	Klebsiella pneumoniae	rectal swab
GCA_019795035.1_ASM1979503v1	2019-04-04	Homo sapiens	China	Klebsiella pneumoniae	-
GCA_023977625.1_PDT001347578.1	2021-06-30	Homo sapiens	China	Klebsiella pneumoniae	sputum
GCA_031015805.1_PDT001811686.1	2018-07-04	Homo sapiens	Thailand	Klebsiella pneumoniae	-
GCA_022171125.1_PDT000786733.1	2017-07-26	-	Canada	Klebsiella pneumoniae	Drain
GCA_021773755.1_PDT001233331.1	2021-11-02	Homo sapiens	USA	Klebsiella pneumoniae	urine
GCA_016136275.1_ASM1613627v1	2015	Homo sapiens	Russia	Klebsiella pneumoniae	clinical sample
GCA_029077865.1_ASM2907786v1	2015	Homo sapiens	United Kingdom	Klebsiella pneumoniae	Rectum
GCA_026354415.1_PDT001493232.1	2020-11-30	Homo sapiens	Paraguay	Klebsiella pneumoniae	aspirate
GCA_022333045.1_PDT000537918.1	2018-04-05	Homo sapiens	Russia	Klebsiella pneumoniae	wound
GCA_028171105.2_PDT001590805.2	2022	Homo sapiens	USA	Klebsiella pneumoniae	sputum
GCA_022274255.1_PDT000433153.1	12-Sep-2016	Homo sapiens	Russia	Klebsiella pneumoniae	broncho-alveolar lavage
GCA_026057115.2_PDT001480853.2	2022-09-09	Homo sapiens	USA	Klebsiella pneumoniae	urine
GCA_028450965.2_PDT001601433.2	2022-08-17	Homo sapiens	USA	Klebsiella pneumoniae	urine
GCA_027611465.1_PDT001558273.1	2018-12-03	Homo sapiens	Bangladesh	Klebsiella pneumoniae	-
GCA_959613255.1_CRESA-KP472-220823_contigs_filtered.fa.gz	-	-	-	Klebsiella pneumoniae	clinical material
GCA_947576815.1_NRZ-77504	-	-	-	Klebsiella pneumoniae	urine
GCA_031010555.1_PDT001840212.1	2023-06-23	Homo sapiens	USA	Klebsiella pneumoniae	urine
GCA_023453205.1_PDT001308048.1	-	-	Singapore	Klebsiella pneumoniae	-
GCA_014961485.1_ASM1496148v1	2019-11-18	Homo sapiens	China	Klebsiella pneumoniae	blood culture from maile
GCA_000826605.1_Klebsiella_pneumoniae_KMP_nasey	2010-03-10	free-living	France	Klebsiella pneumoniae	Human
GCA_002192375.1_ASM219237v1	-	-	-	Klebsiella pneumoniae	-
GCA_021814395.3_PDT001223232.4	2021	Homo sapiens	USA	Klebsiella pneumoniae	urine
GCA_021982865.1_PDT001007724.1	2016-06-27	Homo sapiens	Thailand	Klebsiella pneumoniae	-
GCA_025095275.1_PDT001411198.1	2019	Homo sapiens	Singapore	Klebsiella pneumoniae	blood
GCA_021777255.1_PDT001227859.1	2015-11-30	Homo sapiens	United Kingdom	Klebsiella pneumoniae	-
GCA_023368615.1_PDT001307845.1	-	-	Singapore	Klebsiella pneumoniae	-
GCA_021937235.1_PDT001078599.1	2016/2018	Homo sapiens	France	Klebsiella pneumoniae	clinical or screening sample
GCA_022855945.1_ASM2285594v1	2019	Homo sapiens	China	Klebsiella pneumoniae	-
GCA_027795995.1_PDT001558103.1	2019-12-19	Homo sapiens	Bangladesh	Klebsiella pneumoniae	-
GCA_023787795.1_PDT001325513.1	2017-04-15	Homo sapiens	Thailand	Klebsiella pneumoniae	Rectal Swab
GCA_021943795.1_PDT001042186.1	2019-12-24	Homo sapiens	Italy	Klebsiella pneumoniae subsp. pneumoniae	Surveillance
GCA_022354865.1_PDT000786713.1	2011-11-12	Homo sapiens	Canada	Klebsiella pneumoniae	blood
GCA_031212705.1_PDT001876184.1	2023-04-18	Homo sapiens	USA	Klebsiella pneumoniae	sputum
GCA_021803555.1_PDT001227332.1	2014-07-21	Homo sapiens	United Kingdom	Klebsiella pneumoniae	-
GCA_022001155.1_PDT000987020.1	2016-05-03	Homo sapiens	Thailand	Klebsiella pneumoniae	-
GCA_031033825.1_PDT001774736.1	2023-05-08	Homo sapiens	USA	Klebsiella pneumoniae	Rectal Swab
GCA_023564765.2_PDT001315777.2	2022-04-05	Homo sapiens	USA	Klebsiella pneumoniae	Wound Swab
GCA_026888315.2_PDT001525290.2	2022-11-15	Homo sapiens	USA	Klebsiella pneumoniae	Swab (Site:)
GCA_021955425.1_PDT001020322.1	2018	Homo sapiens	Lebanon	Klebsiella pneumoniae	-
GCA_031047935.1_PDT001725767.1	2020-08-18	Homo sapiens	Egypt	Klebsiella pneumoniae subsp. pneumoniae	blood
GCA_030372445.1_ASM3037244v1	2018	Homo sapiens	Peru	Klebsiella pneumoniae	-
GCA_031211505.1_PDT001876242.1	2023-03-27	Homo sapiens	USA	Klebsiella pneumoniae	urine
GCA_027828295.1_PDT001557988.1	2021-05-08	Homo sapiens	Bangladesh	Klebsiella pneumoniae	-
GCA_026222945.1_ASM2622294v1	2019	Homo sapiens	Brazil	Klebsiella pneumoniae	Infective secretion
GCA_002853525.1_ASM285352v1	2017	Homo sapiens	China	Klebsiella pneumoniae subsp. ozaenae	-
GCA_027827675.1_PDT001558018.1	2020-08-07	Homo sapiens	Bangladesh	Klebsiella pneumoniae	-
GCA_021897135.2_PDT001187853.2	2021	Homo sapiens	USA	Klebsiella pneumoniae	Urine specimen obtained by clean catch
GCA_024943525.1_PDT001392967.1	2015-04-30	Homo sapiens	Thailand	Klebsiella pneumoniae	-
GCA_023925325.1_PDT001345521.1	2019	Homo sapiens	Israel	Klebsiella pneumoniae	clinical material
GCA_032469845.1_ASM3246984v1	2019-11-01	Homo sapiens	China	Klebsiella pneumoniae	secretion
GCA_023274795.1_ASM2327479v1	2021	Homo sapiens	France	Klebsiella pneumoniae	-
GCA_020178295.1_ASM2017829v1	2018	-	China	Klebsiella pneumoniae	sludge from WWTP
GCA_022296335.1_PDT000423621.1	-	-	-	Klebsiella pneumoniae	-
GCA_031015105.1_PDT001817648.1	2023	Homo sapiens	USA	Klebsiella pneumoniae	-
GCA_022095255.1_PDT001222189.1	2016	Homo sapiens	Singapore	Klebsiella pneumoniae	wound
GCA_022042995.3_PDT000892780.4	2020	Homo sapiens	USA	Klebsiella pneumoniae	wound
GCA_022186345.1_PDT000716553.1	2015	-	United Kingdom	Klebsiella pneumoniae	-
GCA_031017725.1_PDT001791912.1	2023	Homo sapiens	USA	Klebsiella pneumoniae	abdominal wall abscess
GCA_021987155.1_PDT001003105.1	2017-04-25	Homo sapiens	Thailand	Klebsiella pneumoniae	-
GCA_021880275.2_PDT001195986.2	2021-09-17	Homo sapiens	USA	Klebsiella pneumoniae	urine
GCA_027827455.1_PDT001558035.1	2020-09-28	Homo sapiens	Bangladesh	Klebsiella pneumoniae	-
GCA_022294355.1_PDT000423733.1	-	-	-	Klebsiella pneumoniae	-
GCA_028432745.2_PDT001600961.2	2022	Homo sapiens	USA	Klebsiella pneumoniae	urine
GCA_021981955.1_PDT001008075.1	2017-07-17	Homo sapiens	Thailand	Klebsiella pneumoniae	-
GCA_022328325.1_PDT000535641.1	2015-08-13	Homo sapiens	Spain	Klebsiella pneumoniae	-
GCA_021898195.2_PDT001172810.2	2021	Homo sapiens	USA	Klebsiella pneumoniae	-
GCA_021945515.1_PDT001025506.1	2018	Homo sapiens	USA	Klebsiella pneumoniae	rectal
GCA_024373075.2_PDT001366905.2	2022-06-17	Homo sapiens	USA	Klebsiella pneumoniae	urine
GCA_022039445.1_PDT000893654.1	2019	Homo sapiens	USA	Klebsiella pneumoniae	blood isolate
GCA_024582395.1_ASM2458239v1	2020	Homo sapiens	China	Klebsiella pneumoniae	stool
GCA_021879675.1_PDT001196561.1	-	Homo sapiens	Switzerland	Klebsiella pneumoniae	-
GCA_026586585.1_ASM2658658v1	2021-10-18	Homo sapiens	China	Klebsiella pneumoniae	blood
GCA_023563025.2_PDT001315711.2	2022-03-18	Homo sapiens	USA	Klebsiella pneumoniae	urine
GCA_956471335.1_GR11022-UR-KP-merged_contigs_filtered.fa.gz	-	-	-	Klebsiella pneumoniae	clinical material
GCA_028061155.2_PDT001237684.2	2021	Homo sapiens	USA	Klebsiella pneumoniae	catheter tip
GCA_031047835.1_PDT001725770.1	2020-10-13	Homo sapiens	Egypt	Klebsiella pneumoniae subsp. pneumoniae	MiniBAL
GCA_021814945.1_PDT001222788.1	2017-07	Homo sapiens	China	Klebsiella pneumoniae	feces
GCA_022147745.1_PDT001245110.1	2014-12-17	Homo sapiens	United Kingdom	Klebsiella pneumoniae	-
GCA_021903095.2_PDT001159187.2	2021-09-29	Homo sapiens	USA	Klebsiella pneumoniae	Rectal Swab
GCA_026615505.1_ASM2661550v1	2014-09-27	Homo sapiens	China	Klebsiella pneumoniae	sputum
GCA_033800145.1_ASM3380014v1	2021-06-13	-	Saudi Arabia	Klebsiella pneumoniae	-
GCA_033865135.1_PDT001992448.1	2016	Homo sapiens	Canada	Klebsiella pneumoniae	-
GCA_025082835.1_PDT001214421.2	2013	Homo sapiens	Singapore	Klebsiella pneumoniae	blood
GCA_026057275.2_PDT001480817.2	2022-09-30	Homo sapiens	USA	Klebsiella pneumoniae	urine
GCA_022213405.2_ASM2221340v2	2021-06-11	Homo sapiens	China	Klebsiella pneumoniae	-
GCA_016135945.1_ASM1613594v1	2015	Homo sapiens	Russia	Klebsiella pneumoniae	clinical sample
GCA_026420325.1_ASM2642032v1	2022-04-13	-	China	Klebsiella pneumoniae	ascites
GCA_021907175.1_PDT001110122.1	2017-05	Homo sapiens	Viet Nam	Klebsiella pneumoniae	feces
GCA_033547195.1_ASM3354719v1	2022-05-26	-	Saudi Arabia	Klebsiella pneumoniae	-
GCA_025582765.1_ASM2558276v1	2022-05-24	-	China	Klebsiella pneumoniae	ground water
GCA_021981555.1_PDT001008103.1	2016-08-23	Homo sapiens	Thailand	Klebsiella pneumoniae	-
GCA_022185485.1_PDT000716617.1	2019	-	France	Klebsiella pneumoniae	-
GCA_023107555.2_PDT001293731.2	2021-07-16	Homo sapiens	USA	Klebsiella pneumoniae	urine
GCA_004127855.1_ASM412785v1	2015-05	fly	China	Klebsiella pneumoniae	commercial chicken farm
GCA_023450555.1_PDT001308105.1	-	-	Singapore	Klebsiella pneumoniae	-
GCA_021807185.1_PDT001227303.1	2014-05-09	Homo sapiens	United Kingdom	Klebsiella pneumoniae	-
GCA_021457685.1_ASM2145768v1	2018-03-07	Homo sapiens	China	Klebsiella pneumoniae	blood
GCA_025367575.1_ASM2536757v1	2021-08-31	Homo sapiens	Portugal	Klebsiella pneumoniae	urine
GCA_021943035.1_PDT001042225.1	2020-07-15	Homo sapiens	Italy	Klebsiella pneumoniae subsp. pneumoniae	Surveillance
GCA_014655795.1_ASM1465579v1	2019-03-25	Homo sapiens	China	Klebsiella pneumoniae	-
GCA_021938175.2_PDT001072674.2	2021-01-04	Homo sapiens	USA	Klebsiella pneumoniae	blood
GCA_021982715.1_PDT001007734.1	2017-05-16	Homo sapiens	Thailand	Klebsiella pneumoniae	-
GCA_024023515.1_PDT001336810.1	2019	Homo sapiens	Israel	Klebsiella pneumoniae	clinical material
GCA_022008335.1_PDT000986871.1	2016-01-14	Homo sapiens	Thailand	Klebsiella pneumoniae	-
GCA_956481565.1_TU50082-TR-KP-190508_contigs_filtered.fa.gz	-	-	-	Klebsiella pneumoniae	clinical material
GCA_021946775.1_PDT001025392.1	2019	Homo sapiens	USA	Klebsiella pneumoniae	rectal
GCA_023615825.2_PDT001318171.2	2022-04-27	Homo sapiens	USA	Klebsiella pneumoniae	Rectal Swab
GCA_022158985.1_PDT001243676.1	2014-07-02	Homo sapiens	United Kingdom	Klebsiella pneumoniae	-
GCA_022328345.1_PDT000535640.1	2012-09-06	Homo sapiens	Spain	Klebsiella pneumoniae	-
GCA_020294385.1_ASM2029438v1	2017-07/2018-07	Homo sapiens	China	Klebsiella pneumoniae	sputum
GCA_031017565.1_PDT001794381.1	-	Homo sapiens	USA	Klebsiella pneumoniae	Rectal
GCA_021980915.1_PDT001008693.1	2016-09-12	Homo sapiens	Thailand	Klebsiella pneumoniae	-
GCA_956482145.1_TU48013-BL-KP-190416_contigs_filtered.fa.gz	-	-	-	Klebsiella pneumoniae	clinical material
GCA_031213045.1_PDT001876167.1	2023-01-06	Homo sapiens	USA	Klebsiella pneumoniae	urine
GCA_031038395.1_PDT001716003.2	2023	Homo sapiens	USA	Klebsiella pneumoniae	Bacterial isolate specimen
GCA_004832695.1_ASM483269v1	2018-03-21	Homo sapiens	Thailand	Klebsiella pneumoniae	sputum
GCA_020292685.1_ASM2029268v1	2017-07/2018-07	Homo sapiens	China	Klebsiella pneumoniae	blood
GCA_022115615.1_PDT001244227.1	2014-07-14	Homo sapiens	United Kingdom	Klebsiella pneumoniae	-
GCA_004833605.1_ASM483360v1	2017-08-17	Homo sapiens	Thailand	Klebsiella pneumoniae	stool
GCA_032744795.1_ASM3274479v1	2023-02	-	China	Klebsiella pneumoniae	hospital sewage
GCA_022031635.1_PDT000919244.1	-	-	-	Klebsiella pneumoniae	-
GCA_022108315.1_PDT001244713.1	2016-04-12	Homo sapiens	United Kingdom	Klebsiella pneumoniae	-
GCA_023553555.2_PDT001315275.2	2022-02-07	Homo sapiens	USA	Klebsiella pneumoniae	urine
GCA_030649655.1_ASM3064965v1	2019-07-26	Homo sapiens	Russia	Klebsiella pneumoniae	urine
GCA_026355015.1_PDT001493199.1	2020-11-18	Homo sapiens	Paraguay	Klebsiella pneumoniae	aspirate
GCA_021971375.1_PDT001019304.1	2021	Homo sapiens	USA	Klebsiella pneumoniae	Urine specimen
GCA_023458295.1_PDT001307854.1	-	-	Singapore	Klebsiella pneumoniae	-
GCA_956477785.1_GR16097-BL-KP-190604_contigs_filtered.fa.gz	-	-	-	Klebsiella pneumoniae	clinical material
GCA_014840305.1_ASM1484030v1	2016	Homo sapiens	Pakistan	Klebsiella pneumoniae	urine
GCA_020830045.1_ASM2083004v1	2020-07	Homo sapiens	India	Klebsiella pneumoniae	urine
GCA_027131485.1_PDT001538070.1	2022-06-23	Homo sapiens	Netherlands	Klebsiella pneumoniae	-
GCA_005184305.1_ASM518430v1	13-Jul-2015	Homo sapiens	Venezuela	Klebsiella pneumoniae	-
GCA_022110295.1_PDT001244067.1	2015-09-18	Homo sapiens	United Kingdom	Klebsiella pneumoniae	-
GCA_004831845.1_ASM483184v1	25-Jan-2016	Homo sapiens	Thailand	Klebsiella pneumoniae subsp. pneumoniae	stool
GCA_028090935.1_PDT001585542.1	2014	Homo sapiens	Greece	Klebsiella pneumoniae	clinical material
GCA_900494635.1_22036_6_313	-	-	-	Klebsiella pneumoniae	-
GCA_025071255.1_PDT001214472.1	2014	Homo sapiens	Singapore	Klebsiella pneumoniae	RECTAL
GCA_002108235.1_ASM210823v1	16-Feb-2013	Homo sapiens	Philippines	Klebsiella pneumoniae	urine
GCA_027610745.1_PDT001558366.1	2017-02-15	Homo sapiens	Bangladesh	Klebsiella pneumoniae	-
GCA_029769265.2_PDT001690271.2	2023-03-27	Homo sapiens	USA	Klebsiella pneumoniae	Rectal Swab
GCA_027610465.1_PDT001558407.1	2020-07-01	Homo sapiens	Bangladesh	Klebsiella pneumoniae	-
GCA_031209425.1_PDT001876292.1	2023-05-04	Homo sapiens	USA	Klebsiella pneumoniae	urine
GCA_031212805.1_PDT001876181.1	2023-04-16	Homo sapiens	USA	Klebsiella pneumoniae	urine
GCA_030517945.1_ASM3051794v1	2020-01-28	Homo sapiens	South Korea	Klebsiella pneumoniae	-
GCA_959610425.1_CRESA-KP121-220720_contigs_filtered.fa.gz	-	-	-	Klebsiella pneumoniae	clinical material
GCA_021456785.1_ASM2145678v1	2018-09-08	Homo sapiens	China	Klebsiella pneumoniae	blood
GCA_030381655.1_ASM3038165v1	2021-07-01	Homo sapiens	Italy	Klebsiella pneumoniae	blood
GCA_003073235.1_ASM307323v1	Apr-2017	Homo sapiens	Thailand	Klebsiella pneumoniae	-
GCA_016139115.1_ASM1613911v1	2015	Homo sapiens	Belarus	Klebsiella pneumoniae	clinical sample
GCA_025880385.1_PDT001467821.1	2016	Homo sapiens	Norway	Klebsiella pneumoniae	other
GCA_033283125.1_ASM3328312v1	2018-09	Homo sapiens	USA	Klebsiella pneumoniae	blood
GCA_022185685.1_PDT000716605.1	2018	-	France	Klebsiella pneumoniae	-
GCA_031214645.1_PDT001876119.1	2023-01-30	Homo sapiens	USA	Klebsiella pneumoniae	Wound Swab
GCA_023466475.1_PDT001118301.2	2019-03-17	Homo sapiens	Italy	Klebsiella pneumoniae	blood
GCA_022038275.2_PDT000893789.2	2019	Homo sapiens	USA	Klebsiella pneumoniae	rectal swab
GCA_033283065.1_ASM3328306v1	2020-02	Homo sapiens	USA	Klebsiella pneumoniae	blood
GCA_022038505.2_PDT000893762.2	2019	Homo sapiens	USA	Klebsiella pneumoniae	blood isolate
GCA_022147205.1_PDT001244057.1	2015-03-06	Homo sapiens	United Kingdom	Klebsiella pneumoniae	-
GCA_021837335.1_PDT001216526.1	2020	Homo sapiens	Switzerland	Klebsiella pneumoniae	-
GCA_022638855.1_PDT001271015.1	2021	Homo sapiens	USA	Klebsiella pneumoniae	rectal swab
GCA_027609905.1_PDT001558183.1	2018-05-17	Homo sapiens	Bangladesh	Klebsiella pneumoniae	-
GCA_025689645.2_PDT001452536.2	2022	Homo sapiens	USA	Klebsiella pneumoniae	-
GCA_020294425.1_ASM2029442v1	2017-07/2018-07	Homo sapiens	China	Klebsiella pneumoniae	sputum
GCA_025244525.1_PDT001419943.1	2022	Homo sapiens	USA	Klebsiella pneumoniae	rectal swab
GCA_023927865.1_PDT001345470.1	2019	Homo sapiens	Israel	Klebsiella pneumoniae	clinical material
GCA_030443455.1_ASM3044345v1	2018	-	China	Klebsiella pneumoniae	sludge
GCA_021836875.1_PDT001216542.1	2020	Homo sapiens	Switzerland	Klebsiella pneumoniae	-
GCA_022209725.1_PDT000636112.1	2018-08-01	Homo sapiens	Brazil	Klebsiella pneumoniae	-
GCA_025106885.1_PDT001411158.1	2017	Homo sapiens	Singapore	Klebsiella pneumoniae	respiratory
GCA_031979105.1_PDT001899228.1	2023-04-16	-	China	Klebsiella pneumoniae	urine
GCA_004831855.1_ASM483185v1	2017-11-10	Homo sapiens	Thailand	Klebsiella pneumoniae subsp. pneumoniae	urine
GCA_018156555.1_ASM1815655v1	-	-	-	Klebsiella pneumoniae subsp. pneumoniae	-
GCA_021937255.1_PDT001078598.1	2016/2018	Homo sapiens	France	Klebsiella pneumoniae	clinical or screening sample
GCA_032721595.1_PDT001927020.1	2019	Homo sapiens	Italy	Klebsiella pneumoniae	-
GCA_025112945.1_PDT001411138.1	2017	Homo sapiens	Singapore	Klebsiella pneumoniae	URINARY
GCA_022016575.2_PDT000967853.2	2020	Homo sapiens	USA	Klebsiella pneumoniae	blood
GCA_031214065.1_PDT001876146.1	2023-01-16	Homo sapiens	USA	Klebsiella pneumoniae	tracheal aspirate
GCA_027102235.2_PDT001537712.2	2022	Homo sapiens	USA	Klebsiella pneumoniae	urine
GCA_022283005.2_PDT000431927.2	2014-03-20	Homo sapiens	Thailand	Klebsiella pneumoniae	-
GCA_014877645.1_ASM1487764v1	2017	Homo sapiens	Poland	Klebsiella pneumoniae	clinical sample
GCA_002897415.1_ASM289741v1	2017	Homo sapiens	Viet Nam	Klebsiella pneumoniae	-
GCA_028582795.1_PDT001611502.1	2022	Homo sapiens	USA	Klebsiella pneumoniae	Urine specimen obtained by clean catch
GCA_929606505.1_cpe035	-	-	-	Klebsiella pneumoniae	blood
GCA_023549265.1_PDT001314975.1	2022-04-01	-	USA	Klebsiella pneumoniae	Urine (Canis lupus familiaris)
GCA_031208815.1_PDT001876309.1	2023-03-21	Homo sapiens	USA	Klebsiella pneumoniae	sputum
GCA_025094325.1_PDT001411318.1	2020	Homo sapiens	Singapore	Klebsiella pneumoniae	URINARY
GCA_023367895.1_PDT001307954.1	-	-	Singapore	Klebsiella pneumoniae	-
GCA_916161595.1_003942_INSP115	-	-	-	Klebsiella pneumoniae	Clinical sample
GCA_031204895.1_PDT001876393.1	2023-05-20	Homo sapiens	USA	Klebsiella pneumoniae	urine
GCA_027264375.2_PDT001544199.2	2022	Homo sapiens	USA	Klebsiella pneumoniae	sputum
GCA_900502325.1_18623_2_25	-	-	-	Klebsiella pneumoniae	-
GCA_021943375.1_PDT001042211.1	2019-02-19	Homo sapiens	Italy	Klebsiella pneumoniae subsp. pneumoniae	urine
GCA_900501265.1_18623_1_2	-	-	-	Klebsiella pneumoniae	-
GCA_956479535.1_GR16094-UR-KP-190604_contigs_filtered.fa.gz	-	-	-	Klebsiella pneumoniae	clinical material
GCA_019311285.1_ASM1931128v1	2018-01-23	feral swine	USA	Klebsiella pneumoniae	feces
GCA_022875405.1_PDT001280902.1	2022	Homo sapiens	USA	Klebsiella pneumoniae	urine
GCA_021871455.2_PDT001199345.2	2021-10-16	Homo sapiens	USA	Klebsiella pneumoniae	urine
GCA_031213935.1_PDT001876152.1	2023-01-14	Homo sapiens	USA	Klebsiella pneumoniae	blood
GCA_023452865.1_PDT001308136.1	-	-	Singapore	Klebsiella pneumoniae	-
GCA_022332945.1_PDT000537934.1	2018-12-04	Homo sapiens	Russia	Klebsiella pneumoniae	urine
GCA_021985735.1_PDT001003199.1	2017-07-06	Homo sapiens	Thailand	Klebsiella pneumoniae	-
GCA_022174285.1_PDT000751226.1	01-Jul-2019	Homo sapiens	Kuwait	Klebsiella pneumoniae	SCREENING
GCA_021987015.1_PDT001003116.1	2016-01-13	Homo sapiens	Thailand	Klebsiella pneumoniae	-
GCA_959612345.1_CRESA-KP527-220902_contigs_filtered.fa.gz	-	-	-	Klebsiella pneumoniae	clinical material
GCA_022185925.1_PDT000716586.1	2019	-	Germany	Klebsiella pneumoniae	-
GCA_020294565.1_ASM2029456v1	2017-07/2018-07	Homo sapiens	China	Klebsiella pneumoniae	sputum
GCA_004832895.1_ASM483289v1	2017-11-30	Homo sapiens	Thailand	Klebsiella pneumoniae	stool
GCA_031210505.1_PDT001876259.1	2023-02-16	Homo sapiens	USA	Klebsiella pneumoniae	urine
GCA_020292695.1_ASM2029269v1	2017-07/2018-07	Homo sapiens	China	Klebsiella pneumoniae	blood
GCA_029715225.1_ASM2971522v1	2021-06	Homo sapiens	Lebanon	Klebsiella pneumoniae	wound
GCA_027617105.1_PDT001558177.1	2019-01-03	Homo sapiens	Bangladesh	Klebsiella pneumoniae	-
GCA_031039995.1_PDT000947601.2	2020	Homo sapiens	USA	Klebsiella pneumoniae	Sputum specimen
GCA_032461765.1_ASM3246176v1	2020-11-25	Homo sapiens	China	Klebsiella pneumoniae	blood
GCA_022351825.1_PDT001118299.2	2019-01-04	Homo sapiens	Italy	Klebsiella pneumoniae	blood
GCA_015775275.1_ASM1577527v1	18-Jun-2017	-	China	Klebsiella pneumoniae	river
GCA_022148025.1_PDT001244495.1	2014-07-01	Homo sapiens	United Kingdom	Klebsiella pneumoniae	-
GCA_020294125.1_ASM2029412v1	2017-07/2018-07	Homo sapiens	China	Klebsiella pneumoniae	sputum
GCA_022039355.1_PDT000893663.1	2019	Homo sapiens	USA	Klebsiella pneumoniae	rectal swab
GCA_959612825.1_CRESA-KP478-220823_contigs_filtered.fa.gz	-	-	-	Klebsiella pneumoniae	clinical material
GCA_033801365.1_ASM3380136v1	2020-12-11	-	Saudi Arabia	Klebsiella pneumoniae	-
GCA_031034075.1_PDT001770999.1	2023	Homo sapiens	USA	Klebsiella pneumoniae	Rectal Swab
GCA_002263345.1_ASM226334v1	2016	-	-	Klebsiella pneumoniae	-
GCA_021986615.1_PDT001003143.1	2016-11-12	Homo sapiens	Thailand	Klebsiella pneumoniae	-
GCA_022103675.1_PDT001243450.1	2015-09-11	Homo sapiens	United Kingdom	Klebsiella pneumoniae	-
GCA_021911755.1_PDT001216101.1	2018-05	Homo sapiens	India	Klebsiella pneumoniae	Pus
GCA_022142665.1_PDT001244830.1	2014-10-06	Homo sapiens	United Kingdom	Klebsiella pneumoniae	-
GCA_012271775.1_ASM1227177v1	Apr-2018	Homo sapiens	Lebanon	Klebsiella pneumoniae	blood
GCA_029492665.1_PDT001672886.1	-	-	Singapore	Klebsiella pneumoniae	-
GCA_021945715.1_PDT001025489.1	2019	Homo sapiens	USA	Klebsiella pneumoniae	stool
GCA_018068435.1_ASM1806843v1	2019	Homo sapiens	USA	Klebsiella pneumoniae	Rectal Swab
GCA_021819615.1_PDT001219535.1	2011-09	Homo sapiens	Canada	Klebsiella pneumoniae	wound
GCA_023043875.1_PDT001288092.1	2017-03	Homo sapiens	Thailand	Klebsiella pneumoniae	rectal
GCA_027829915.2_PDT001550946.2	2022-11-21	Homo sapiens	USA	Klebsiella pneumoniae	urine
GCA_021986855.1_PDT001003127.1	2016-08-26	Homo sapiens	Thailand	Klebsiella pneumoniae	-
GCA_031309405.1_PDT001876732.1	2023	Homo sapiens	USA	Klebsiella pneumoniae	-
GCA_023455255.1_PDT001307988.1	-	-	Singapore	Klebsiella pneumoniae	-
GCA_024905815.2_PDT001395480.2	2022-07-22	Homo sapiens	USA	Klebsiella pneumoniae	urine
GCA_031008985.1_PDT001854275.1	2023	Homo sapiens	USA	Klebsiella pneumoniae	blood
GCA_021986315.1_PDT001003161.1	2016-12-25	Homo sapiens	Thailand	Klebsiella pneumoniae	-
GCA_947576895.1_NRZ-77688	-	-	-	Klebsiella pneumoniae	wound
GCA_021935355.1_PDT001087235.1	2017	Homo sapiens	Australia	Klebsiella pneumoniae	swab
GCA_031048025.1_PDT001725762.1	2020-09-30	Homo sapiens	Egypt	Klebsiella pneumoniae subsp. pneumoniae	swab
GCA_022036565.2_PDT000898029.2	2020	Homo sapiens	USA	Klebsiella pneumoniae	urine isolate
GCA_028432995.2_PDT001600957.2	2022	Homo sapiens	USA	Klebsiella pneumoniae	urine
GCA_023546015.1_ASM2354601v1	-	Homo sapiens	Thailand	Klebsiella pneumoniae	Endotracheal tube
GCA_022169845.1_PDT000847252.1	2018-12	Homo sapiens	Myanmar	Klebsiella pneumoniae	human blood
GCA_004831185.1_ASM483118v1	21-Jan-2016	Homo sapiens	Thailand	Klebsiella pneumoniae subsp. pneumoniae	stool
GCA_025108845.1_PDT001411407.1	2020	Homo sapiens	Singapore	Klebsiella pneumoniae	blood
GCA_959611475.1_CRESA-KP300-220725_contigs_filtered.fa.gz	-	-	-	Klebsiella pneumoniae	clinical material
GCA_947573205.1_NRZ-78247	-	-	-	Klebsiella pneumoniae	screening_other_than_rectal
GCA_926280255.1_67678	-	-	-	Klebsiella pneumoniae	Urine
GCA_027617205.1_PDT001558171.1	2019-11-21	Homo sapiens	Bangladesh	Klebsiella pneumoniae	-
GCA_027616685.1_PDT001558204.1	2021-11-16	Homo sapiens	Bangladesh	Klebsiella pneumoniae	-
GCA_031010685.1_PDT001824199.2	2023-06-06	Homo sapiens	USA	Klebsiella pneumoniae	urine
GCA_956481215.1_TU48068-BL-KP-190423_contigs_filtered.fa.gz	-	-	-	Klebsiella pneumoniae	clinical material
GCA_030283965.1_ASM3028396v1	2019-03-19	Homo sapiens	Australia	Klebsiella pneumoniae	urine
GCA_014877995.1_ASM1487799v1	2017	Homo sapiens	Poland	Klebsiella pneumoniae	clinical sample
GCA_022378015.1_PDT000535763.1	2017	Homo sapiens	India	Klebsiella pneumoniae	blood
GCA_022019835.2_PDT000947610.2	2020	Homo sapiens	USA	Klebsiella pneumoniae	Blood specimen
GCA_022446325.1_PDT001257453.1	2021	Homo sapiens	USA	Klebsiella pneumoniae	rectal swab
GCA_026354395.1_PDT001493233.1	2020-11-30	Homo sapiens	Paraguay	Klebsiella pneumoniae	aspirate
GCA_013134155.1_ASM1313415v1	2017	Homo sapiens	Poland	Klebsiella pneumoniae	clinical sample
GCA_022024495.2_PDT000932238.3	2020	Homo sapiens	USA	Klebsiella pneumoniae	rectal swab
GCA_022108135.1_PDT001244371.1	2016-06-13	Homo sapiens	United Kingdom	Klebsiella pneumoniae	-
GCA_033800045.1_ASM3380004v1	2021-07-10	-	Saudi Arabia	Klebsiella pneumoniae	-
GCA_023929665.1_PDT001345466.1	2018	Homo sapiens	Israel	Klebsiella pneumoniae	clinical material
GCA_022016815.1_PDT000948685.1	2019-08-01	Homo sapiens	Qatar	Klebsiella pneumoniae	urine
GCA_029078325.1_ASM2907832v1	2015	Homo sapiens	United Kingdom	Klebsiella pneumoniae	Rectum
GCA_030678855.1_ASM3067885v1	2021	Homo sapiens	USA	Klebsiella pneumoniae	-
GCA_021520615.1_ASM2152061v1	2018-03-23	Homo sapiens	China	Klebsiella pneumoniae	blood
GCA_022187805.1_PDT000715741.1	2018-04-23	Homo sapiens	Saudi Arabia	Klebsiella pneumoniae	Human body sites or biosamples
GCA_022274475.1_PDT000433143.1	19-Dec-2012	Homo sapiens	Russia	Klebsiella pneumoniae	Biopsy
GCA_033033235.1_ASM3303323v1	2016	-	Pakistan	Klebsiella pneumoniae	hospital surface
GCA_016481505.1_ASM1648150v1	-	Homo sapiens	-	Klebsiella pneumoniae	cerebrospinal fluid
GCA_016761745.1_ASM1676174v1	2019-03-21	Homo sapiens	Bangladesh	Klebsiella pneumoniae	urine
GCA_022182305.2_PDT000725207.2	2019	Homo sapiens	USA	Klebsiella pneumoniae	Urine first void
GCA_031177315.1_PDT001873428.1	2022	Homo sapiens	Greece	Klebsiella pneumoniae	-
GCA_008632785.1_ASM863278v1	27-Jun-2013	Homo sapiens	China	Klebsiella pneumoniae	abdominal fluid
GCA_004832375.1_ASM483237v1	2017-09-06	Homo sapiens	Thailand	Klebsiella pneumoniae subsp. pneumoniae	stool
GCA_021788205.1_PDT001227632.1	2014-05-29	Homo sapiens	United Kingdom	Klebsiella pneumoniae	-
GCA_016136345.1_ASM1613634v1	2015	Homo sapiens	Russia	Klebsiella pneumoniae	clinical sample
GCA_033850415.1_PDT001993307.1	2023	Homo sapiens	USA	Klebsiella pneumoniae	Rectal Swab
GCA_031309145.1_PDT001876742.1	2023	Homo sapiens	USA	Klebsiella pneumoniae	-
GCA_001884425.1_ASM188442v1	20-Aug-2013	environmental	Canada	Klebsiella pneumoniae	hospital room swab
GCA_021985615.1_PDT001003213.1	2015-08-19	Homo sapiens	Thailand	Klebsiella pneumoniae	-
GCA_021837365.1_PDT001216525.1	2020	Homo sapiens	Switzerland	Klebsiella pneumoniae	-
GCA_014655655.1_ASM1465565v1	2019-05-05	Homo sapiens	China	Klebsiella pneumoniae	-
GCA_031211445.1_PDT001876244.1	2023-03-25	Homo sapiens	USA	Klebsiella pneumoniae	sputum
GCA_026334675.1_PDT001494313.1	2020-03-17	Homo sapiens	Ghana	Klebsiella pneumoniae	urine
GCA_022282285.1_PDT000431962.1	2016-04-25	Homo sapiens	Thailand	Klebsiella pneumoniae	-
GCA_027616245.1_PDT001558263.1	2016-11-12	Homo sapiens	Bangladesh	Klebsiella pneumoniae	-
GCA_027796035.1_PDT001558106.1	2012-07-03	Homo sapiens	Bangladesh	Klebsiella pneumoniae	-
GCA_028432485.2_PDT001600972.2	2022	Homo sapiens	USA	Klebsiella pneumoniae	sputum
GCA_025879845.1_PDT001467858.1	2017	Homo sapiens	Norway	Klebsiella pneumoniae	urine
GCA_023022645.1_PDT001289756.1	2018-12-05	Homo sapiens	Turkey	Klebsiella pneumoniae	bloodstream
GCA_021871655.1_PDT001198462.1	2021	Homo sapiens	USA	Klebsiella pneumoniae	-
GCA_956477615.1_SE41159-BL-KP-190226_contigs_filtered.fa.gz	-	-	-	Klebsiella pneumoniae	clinical material
GCA_947576235.1_NRZ-73564	-	-	-	Klebsiella pneumoniae	rectal
GCA_022265695.1_PDT000435303.1	31-Mar-2015	Homo sapiens	Singapore	Klebsiella pneumoniae	-
GCA_002257785.1_ASM225778v1	Jul-2015	Homo sapiens	China	Klebsiella pneumoniae	-
GCA_024283725.2_PDT001360358.2	2019	Homo sapiens	USA	Klebsiella pneumoniae	wound
GCA_028072835.2_PDT001582863.2	-	Homo sapiens	USA	Klebsiella pneumoniae	-
GCA_033801665.1_ASM3380166v1	2020-10-13	-	Saudi Arabia	Klebsiella pneumoniae	-
GCA_959611765.1_CRESA-KP552-220913_contigs_filtered.fa.gz	-	-	-	Klebsiella pneumoniae	clinical material
GCA_022120255.1_PDT001244488.1	2015-04-11	Homo sapiens	United Kingdom	Klebsiella pneumoniae	-
GCA_022170155.1_PDT000814188.1	2020	Homo sapiens	USA	Klebsiella pneumoniae	urine
GCA_031034115.1_PDT001770851.1	2022	Homo sapiens	USA	Klebsiella pneumoniae	fluid-bronchalveolar lavage
GCA_023275575.1_ASM2327557v1	2017	Homo sapiens	France	Klebsiella pneumoniae	-
GCA_959612205.1_CRESA-KP368-220727_contigs_filtered.fa.gz	-	-	-	Klebsiella pneumoniae	clinical material
GCA_028825895.1_ASM2882589v1	2022-04-13	-	China	Klebsiella pneumoniae	sputum
GCA_021457705.1_ASM2145770v1	2018-03-16	Homo sapiens	China	Klebsiella pneumoniae	blood
GCA_024263805.2_PDT001358507.2	2022-06-06	Homo sapiens	USA	Klebsiella pneumoniae	urine
GCA_023829315.1_PDT001325765.1	2017-08-02	Homo sapiens	Thailand	Klebsiella pneumoniae	sputum
GCA_947576405.1_NRZ-78043a	-	-	-	Klebsiella pneumoniae	urine
GCA_011044855.1_ASM1104485v1	2019-07-26	Homo sapiens	Russia	Klebsiella pneumoniae	pleural fluid
GCA_031015025.1_PDT001818777.1	2023-02-06	Homo sapiens	USA	Klebsiella pneumoniae	urine
GCA_032636465.1_PDT001923263.1	2019	Homo sapiens	Peru	Klebsiella pneumoniae	blood
GCA_027130435.1_PDT001538086.1	2022-06-02	Homo sapiens	Netherlands	Klebsiella pneumoniae	-
GCA_025224195.2_PDT001417277.2	2022-08-09	Homo sapiens	USA	Klebsiella pneumoniae	urine
GCA_021981475.1_PDT001008113.1	2015-03-10	Homo sapiens	Thailand	Klebsiella pneumoniae	-
GCA_027830215.2_PDT001550929.2	2022-12-03	Homo sapiens	USA	Klebsiella pneumoniae	urine
GCA_016135985.1_ASM1613598v1	2015	Homo sapiens	Russia	Klebsiella pneumoniae	clinical sample
GCA_022102715.1_PDT001243591.1	2015-05-01	Homo sapiens	United Kingdom	Klebsiella pneumoniae	-
GCA_023021665.1_PDT001289808.1	2019-04-24	Homo sapiens	Turkey	Klebsiella pneumoniae	bloodstream
GCA_022320775.1_ASM2232077v1	2009	Homo sapiens	India	Klebsiella pneumoniae	-
GCA_029518315.2_PDT001676001.2	2023-02-28	Homo sapiens	USA	Klebsiella pneumoniae	Rectal Swab
GCA_021906635.2_PDT001131219.2	2021-07-23	Homo sapiens	USA	Klebsiella pneumoniae	blood
GCA_014673035.1_ASM1467303v1	2019-04-11	Homo sapiens	China	Klebsiella pneumoniae	blood
GCA_028082655.2_PDT001583652.2	2022	Homo sapiens	USA	Klebsiella pneumoniae	stool
GCA_022024815.2_PDT000932230.3	2020	Homo sapiens	USA	Klebsiella pneumoniae	rectal swab
GCA_956480185.1_SP01085-BL-KP-190311_contigs_filtered.fa.gz	-	-	-	Klebsiella pneumoniae	clinical material
GCA_021904495.3_PDT001143447.4	2021	Homo sapiens	USA	Klebsiella pneumoniae	rectal swab
GCA_031915105.1_PDT001898970.1	2023	Homo sapiens	USA	Klebsiella pneumoniae	blood
GCA_025668085.1_PDT001450718.1	2020	Chroicocephalus ridibundus	Hungary	Klebsiella pneumoniae	-
GCA_022106395.2_PDT001242776.2	2021-12-21	Homo sapiens	USA	Klebsiella pneumoniae	Wound/Abscess
GCA_023546045.1_ASM2354604v1	-	Homo sapiens	Thailand	Klebsiella pneumoniae	nasopharynx
GCA_022996685.1_PDT001287247.1	2019-08	-	China	Klebsiella pneumoniae	animal feces
GCA_001307175.1_ASM130717v1	-	Homo sapiens	-	Klebsiella pneumoniae	-
GCA_027608875.1_PDT001558026.1	2014-12-29	Homo sapiens	Bangladesh	Klebsiella pneumoniae	-
GCA_026059895.2_PDT001480826.2	2022-09-20	Homo sapiens	USA	Klebsiella pneumoniae	urine
GCA_022638775.1_PDT001271017.1	2021	Homo sapiens	USA	Klebsiella pneumoniae	urine
GCA_022295995.1_PDT000423639.1	-	-	-	Klebsiella pneumoniae	-
GCA_025377445.1_ASM2537744v1	2019	Homo sapiens	India	Klebsiella pneumoniae	blood
GCA_011044895.1_ASM1104489v1	2019-06-27	Homo sapiens	Russia	Klebsiella pneumoniae	urine
GCA_023374185.1_ASM2337418v1	2015-08-08	Homo sapiens	USA	Klebsiella pneumoniae	urine
GCA_029834605.1_ASM2983460v1	2021-02-02	Homo sapiens	India	Klebsiella pneumoniae subsp. pneumoniae	Blood of ICU admitted patient
GCA_024273635.1_PDT001345542.1	2018	Homo sapiens	Israel	Klebsiella pneumoniae	clinical material
GCA_023925525.1_PDT001345507.1	2018	Homo sapiens	Israel	Klebsiella pneumoniae	clinical material
GCA_021809125.1_PDT001227233.1	2021	Homo sapiens	USA	Klebsiella pneumoniae	-
GCA_022058405.1_PDT000876349.1	31-Oct-2014	Homo sapiens	USA	Klebsiella pneumoniae	urine
GCA_030846075.1_ASM3084607v1	2021	-	China	Klebsiella pneumoniae	hospital sewage
GCA_024539475.2_PDT001373535.2	2022	Homo sapiens	USA	Klebsiella pneumoniae	Fluid
GCA_021904555.2_PDT001143442.3	2021	Homo sapiens	USA	Klebsiella pneumoniae	urine
GCA_033093745.1_PDT001954064.1	2015-07-08	Homo sapiens	Iran	Klebsiella pneumoniae	UC
GCA_022296275.1_PDT000423624.1	-	-	-	Klebsiella pneumoniae	-
GCA_022306655.1_PDT001250661.1	2019-02-15	Homo sapiens	Kenya	Klebsiella pneumoniae	-
GCA_031204935.1_PDT001876390.1	2023-05-25	Homo sapiens	USA	Klebsiella pneumoniae	urine
GCA_021783735.1_PDT001227729.1	2016-05-31	Homo sapiens	United Kingdom	Klebsiella pneumoniae	-
GCA_947575005.1_NRZ-78463a	-	-	-	Klebsiella pneumoniae	urine
GCA_947576695.1_NRZ-76181	-	-	-	Klebsiella pneumoniae	rectal
GCA_022295695.1_PDT000423652.1	-	-	-	Klebsiella pneumoniae	-
GCA_021904075.2_PDT001148880.2	2021	Homo sapiens	USA	Klebsiella pneumoniae	urine
GCA_025879885.1_PDT001467855.1	2017	Homo sapiens	Norway	Klebsiella pneumoniae	Rectal sample
GCA_030381445.1_ASM3038144v1	2022-02-23	Homo sapiens	Italy	Klebsiella pneumoniae	blood
GCA_026614995.1_ASM2661499v1	2016-04-11	Homo sapiens	China	Klebsiella pneumoniae	blood
GCA_024742235.1_ASM2474223v1	2019	Homo sapiens	Argentina	Klebsiella pneumoniae	-
GCA_022958495.2_PDT001275698.2	2022-03-04	Homo sapiens	USA	Klebsiella pneumoniae	wound
GCA_021896595.1_PDT001188820.1	2016	Homo sapiens	Pakistan	Klebsiella pneumoniae	-
GCA_959609745.1_CRESA-KP249-220722_contigs_filtered.fa.gz	-	-	-	Klebsiella pneumoniae	clinical material
GCA_022987925.1_PDT001286570.1	2020	Homo sapiens	South Korea	Klebsiella pneumoniae	patient
GCA_022055385.1_PDT000879574.1	2017-06-20	Homo sapiens	Qatar	Klebsiella pneumoniae	urine
GCA_021907555.2_PDT001105015.2	2021-06-09	Homo sapiens	USA	Klebsiella pneumoniae	urine
GCA_032856645.1_PDT001946622.1	2023	Homo sapiens	USA	Klebsiella pneumoniae	urine
GCA_023977275.1_PDT001347611.1	2017-12-13	Homo sapiens	China	Klebsiella pneumoniae	blood
GCA_022169765.1_PDT000847260.1	2018-12	Homo sapiens	Myanmar	Klebsiella pneumoniae	human blood
GCA_027608755.1_PDT001558088.1	2018-08-28	Homo sapiens	Bangladesh	Klebsiella pneumoniae	-
GCA_030195955.1_ASM3019595v1	2021-05	Gallus gallus	China	Klebsiella pneumoniae	feces
GCA_021906195.1_PDT001141067.1	2017-03	Homo sapiens	Viet Nam	Klebsiella pneumoniae	feces
GCA_028450945.2_PDT001601428.2	2022-12-24	Homo sapiens	USA	Klebsiella pneumoniae	urine
GCA_023804695.2_PDT001328528.2	2022-05-20	Homo sapiens	USA	Klebsiella pneumoniae	urine
GCA_028023105.2_PDT001572912.2	2022-12-15	Homo sapiens	USA	Klebsiella pneumoniae	blood
GCA_028403825.2_PDT001599850.2	2023	Homo sapiens	USA	Klebsiella pneumoniae	Rectal Swab
GCA_026058295.2_PDT001480845.2	2022-09-09	Homo sapiens	USA	Klebsiella pneumoniae	Wound Tissue (Site:)
GCA_005377825.1_ASM537782v1	31-Aug-2017	Homo sapiens	China	Klebsiella pneumoniae	-
GCA_022116855.1_PDT001244481.1	2014-10-06	Homo sapiens	United Kingdom	Klebsiella pneumoniae	-
GCA_947573055.1_NRZ-78497	-	-	-	Klebsiella pneumoniae	rectal
GCA_021905795.1_PDT001141086.1	2017-05	Homo sapiens	Viet Nam	Klebsiella pneumoniae	blood
GCA_023977475.1_PDT001347586.1	2021-01-19	Homo sapiens	China	Klebsiella pneumoniae	sputum
GCA_031209215.1_PDT001876301.1	2023-04-27	Homo sapiens	USA	Klebsiella pneumoniae	blood
GCA_900513705.2_GCA_900513705	-	-	-	Klebsiella pneumoniae	Urine
GCA_021517985.1_ASM2151798v1	2018-08-21	Homo sapiens	China	Klebsiella pneumoniae	blood
GCA_022855845.1_ASM2285584v1	2019	Homo sapiens	China	Klebsiella pneumoniae	-
GCA_021943195.1_PDT001042221.1	2020-04-04	Homo sapiens	Italy	Klebsiella pneumoniae subsp. pneumoniae	Surveillance
GCA_021838105.1_PDT001216476.1	2019	Homo sapiens	Switzerland	Klebsiella pneumoniae	-
GCA_001317295.2_53_S27v.02	04-Apr-2013	Homo sapiens	South Africa	Klebsiella pneumoniae subsp. pneumoniae	urine
GCA_022111795.1_PDT001245184.1	2015-08-16	Homo sapiens	United Kingdom	Klebsiella pneumoniae	-
GCA_029222205.1_ASM2922220v1	2020-10-12	Homo sapiens	China	Klebsiella pneumoniae	urine
GCA_022141785.1_PDT001244891.1	2015-08-05	Homo sapiens	United Kingdom	Klebsiella pneumoniae	-
GCA_030196065.1_ASM3019606v1	2021-05	Gallus gallus	China	Klebsiella pneumoniae	feces
GCA_023830195.1_PDT001325606.1	2017-04-15	Homo sapiens	Thailand	Klebsiella pneumoniae	sputum
GCA_023773895.1_PDT001325666.1	2017-04-22	Homo sapiens	Thailand	Klebsiella pneumoniae	sputum
GCA_025547085.1_ASM2554708v1	2020-01-13	Homo sapiens	China	Klebsiella pneumoniae	pus
GCA_021945695.1_PDT001025493.1	2018	Homo sapiens	USA	Klebsiella pneumoniae	groin
GCA_025420255.1_ASM2542025v1	2020-04-11	Homo sapiens	China	Klebsiella pneumoniae	blood
GCA_020294855.1_ASM2029485v1	2017-07/2018-07	Homo sapiens	China	Klebsiella pneumoniae	sputum
GCA_022141505.1_PDT000870417.1	30-Sep-2013	Homo sapiens	Romania	Klebsiella pneumoniae	urine
GCA_031214945.1_PDT001876106.1	2023-05-10	Homo sapiens	USA	Klebsiella pneumoniae	urine
GCA_022037235.1_PDT000897996.1	2020	Homo sapiens	USA	Klebsiella pneumoniae	blood isolate
GCA_031179415.1_PDT001873417.1	2022	Homo sapiens	Greece	Klebsiella pneumoniae	-
GCA_016761835.1_ASM1676183v1	2018-10-04	Homo sapiens	Bangladesh	Klebsiella pneumoniae	urine
GCA_023407895.1_PDT001307897.1	-	-	Singapore	Klebsiella pneumoniae	-
GCA_947574545.1_NRZ-76317	-	-	-	Klebsiella pneumoniae	rectal
GCA_959611705.1_CRESA-KP487-220823_contigs_filtered.fa.gz	-	-	-	Klebsiella pneumoniae	clinical material
GCA_013134065.1_ASM1313406v1	2014	Homo sapiens	Poland	Klebsiella pneumoniae	clinical sample
GCA_023564745.2_PDT001315779.2	2022-04-04	Homo sapiens	USA	Klebsiella pneumoniae	urine
GCA_026223375.1_ASM2622337v1	2021	Homo sapiens	Brazil	Klebsiella pneumoniae	blood
GCA_016136215.1_ASM1613621v1	2015	Homo sapiens	Russia	Klebsiella pneumoniae	clinical sample
GCA_027143225.1_PDT001538061.1	2022-03-21	Homo sapiens	Netherlands	Klebsiella pneumoniae	-
GCA_032636365.1_PDT001923268.1	2018	Homo sapiens	Peru	Klebsiella pneumoniae	urine
GCA_926282105.1_67677	-	-	-	Klebsiella pneumoniae	Vaginal swab
GCA_959610475.1_CRESA-KP134-220721_contigs_filtered.fa.gz	-	-	-	Klebsiella pneumoniae	clinical material
GCA_025585175.1_PDT001442652.1	2020-10-02	Homo sapiens	Russia	Klebsiella pneumoniae	blood
GCA_004833415.1_ASM483341v1	2018-03-10	Homo sapiens	Thailand	Klebsiella pneumoniae	blood
GCA_021807945.1_PDT001227270.1	2014-03-26	Homo sapiens	United Kingdom	Klebsiella pneumoniae	-
GCA_027130655.1_PDT001538055.1	2022-08-16	Homo sapiens	Netherlands	Klebsiella pneumoniae	-
GCA_028638535.2_PDT001615598.2	2023	Homo sapiens	USA	Klebsiella pneumoniae	urine
GCA_021836935.1_PDT001216548.1	2020	Homo sapiens	Switzerland	Klebsiella pneumoniae	-
GCA_947576785.1_NRZ-78221b	-	-	-	Klebsiella pneumoniae	screening_other_than_rectal
GCA_029534755.1_PDT001676885.1	2022	Homo sapiens	USA	Klebsiella pneumoniae	urine
GCA_021904275.1_PDT001148887.1	2021	Homo sapiens	USA	Klebsiella pneumoniae	sputum
GCA_024583415.1_ASM2458341v1	2019-12-20	Homo sapiens	South Africa	Klebsiella pneumoniae	Blood culture
GCA_021905895.1_PDT001141082.1	2017-10	Homo sapiens	Viet Nam	Klebsiella pneumoniae	blood
GCA_022308295.1_PDT001250616.1	2019-04-05	Homo sapiens	Kenya	Klebsiella pneumoniae	-
GCA_023038475.1_PDT001288454.1	-	-	Singapore	Klebsiella pneumoniae	-
GCA_902704795.1_Kpngiani7132508	-	-	-	Klebsiella pneumoniae	not known
GCA_022208085.1_PDT000650103.1	2017	Homo sapiens	Myanmar	Klebsiella pneumoniae	-
GCA_024998245.1_ASM2499824v1	2020	-	India	Klebsiella pneumoniae	hospital sewage
GCA_021999215.1_PDT000987044.1	2016-07-03	Homo sapiens	Thailand	Klebsiella pneumoniae	-
GCA_023553855.2_PDT001315278.2	2022-02-08	Homo sapiens	USA	Klebsiella pneumoniae	urine
GCA_026368795.2_PDT001496488.2	2022	Homo sapiens	USA	Klebsiella pneumoniae	rectal swab
GCA_029323615.1_PDT001664181.1	2023	Homo sapiens	USA	Klebsiella pneumoniae	urine
GCA_022104895.1_PDT001244328.1	2014-06-23	Homo sapiens	United Kingdom	Klebsiella pneumoniae	-
GCA_031208185.1_PDT001876319.1	2023-03-23	Homo sapiens	USA	Klebsiella pneumoniae	Other (Specify:)
GCA_023776735.1_PDT001325888.1	2017-09-21	Homo sapiens	Thailand	Klebsiella pneumoniae	stool
GCA_022026235.1_PDT000929559.1	2019-09-14	-	Germany	Klebsiella pneumoniae	urine
GCA_025689585.2_PDT001452540.2	2022	Homo sapiens	USA	Klebsiella pneumoniae	-
GCA_021814635.3_PDT001223223.4	2021	Homo sapiens	USA	Klebsiella pneumoniae	sputum
GCA_027853505.1_ASM2785350v1	2014	Homo sapiens	China	Klebsiella pneumoniae	-
GCA_021837165.1_PDT001216528.1	2020	Homo sapiens	Switzerland	Klebsiella pneumoniae	-
GCA_022055165.1_PDT000879592.1	2017-01-12	Homo sapiens	Qatar	Klebsiella pneumoniae	urine
GCA_956479085.1_GR16033-BL-KP-190222_contigs_filtered.fa.gz	-	-	-	Klebsiella pneumoniae	clinical material
GCA_959611805.1_CRESA-KP424-merged_contigs_filtered.fa.gz	-	-	-	Klebsiella pneumoniae	clinical material
GCA_021983855.1_PDT001003356.1	2016-07-06	Homo sapiens	Thailand	Klebsiella pneumoniae	-
GCA_019107685.1_ASM1910768v1	-	Homo sapiens	-	Klebsiella pneumoniae	-
GCA_033425305.1_ASM3342530v1	2018-12-17	Homo sapiens	Russia	Klebsiella pneumoniae	blood
GCA_031038175.1_PDT001719206.2	2023	Homo sapiens	USA	Klebsiella pneumoniae	urine
GCA_022172265.1_PDT000785592.1	-	Homo sapiens	-	Klebsiella pneumoniae	-
GCA_028057055.2_PDT001512986.2	2022	Homo sapiens	USA	Klebsiella pneumoniae	urine
GCA_023450285.1_PDT001308151.1	-	-	Singapore	Klebsiella pneumoniae	-
GCA_027829975.2_PDT001550942.2	2022-11-28	Homo sapiens	USA	Klebsiella pneumoniae	blood
GCA_959609875.1_CRESA-KP272-220725_contigs_filtered.fa.gz	-	-	-	Klebsiella pneumoniae	clinical material
GCA_029715265.1_ASM2971526v1	2020-03	Homo sapiens	Lebanon	Klebsiella pneumoniae	DTA
GCA_027919475.1_PDT001558395.1	2020-08-30	Homo sapiens	Bangladesh	Klebsiella pneumoniae	-
GCA_032738675.1_PDT001940557.1	2016	Homo sapiens	India	Klebsiella pneumoniae	Neonatal Blood
GCA_021982645.1_PDT001008023.1	2015-12-27	Homo sapiens	Thailand	Klebsiella pneumoniae	-
GCA_022105635.1_PDT001244053.1	2015-11-19	Homo sapiens	United Kingdom	Klebsiella pneumoniae	-
GCA_031215255.1_PDT001876092.1	2023-05-17	Homo sapiens	USA	Klebsiella pneumoniae	urine
GCA_032764765.1_PDT001940518.1	2020-06-11	Homo sapiens	India	Klebsiella pneumoniae	E.T Tube aspirate
GCA_026086715.1_PDT001480886.1	2021-09-27	Homo sapiens	Russia	Klebsiella pneumoniae	tracheal aspirate
GCA_028432765.2_PDT001600960.2	2021	Homo sapiens	USA	Klebsiella pneumoniae	blood
GCA_947575175.1_NRZ-79049a	-	-	-	Klebsiella pneumoniae	screening_other_than_rectal
GCA_028054975.1_PDT001582342.1	2022	Homo sapiens	USA	Klebsiella pneumoniae	rectal swab
GCA_026615435.1_ASM2661543v1	2014-12-22	Homo sapiens	China	Klebsiella pneumoniae	sputum
GCA_023929755.1_PDT001345465.1	2018	Homo sapiens	Israel	Klebsiella pneumoniae	clinical material
GCA_022242425.1_PDT000441441.1	-	-	-	Klebsiella pneumoniae	-
GCA_031240955.1_PDT001874795.1	2023	Homo sapiens	USA	Klebsiella pneumoniae	urine
GCA_023407915.1_PDT001307895.1	-	-	Singapore	Klebsiella pneumoniae	-
GCA_031734875.1_ASM3173487v1	2012	Homo sapiens	United Arab Emirates	Klebsiella pneumoniae	urine
GCA_029172845.1_PDT001659251.1	2022-11	-	USA	Klebsiella pneumoniae	ureteral stent(canis lupus familiaris)
GCA_024472485.1_PDT001370530.1	2019-10/2020-09	Homo sapiens	Ethiopia	Klebsiella pneumoniae	Human blood sample
GCA_030443375.1_ASM3044337v1	2018	-	China	Klebsiella pneumoniae	wastewater
GCA_031190045.1_PDT001873525.1	2023	Homo sapiens	USA	Klebsiella pneumoniae	-
GCA_001316495.2_UNN39_S3v.02	-	Homo sapiens	South Africa	Klebsiella pneumoniae subsp. pneumoniae	-
GCA_021519075.1_ASM2151907v1	2018-03-16	Homo sapiens	China	Klebsiella pneumoniae	blood
GCA_019054035.1_ASM1905403v1	2015-09-11	Homo sapiens	China	Klebsiella pneumoniae	sputum
GCA_031175755.1_PDT001873478.1	2022	Homo sapiens	Greece	Klebsiella pneumoniae	-
GCA_023088615.2_PDT000892790.4	2016	Homo sapiens	USA	Klebsiella pneumoniae	urine
GCA_031207975.1_PDT001876324.1	2023-03-17	Homo sapiens	USA	Klebsiella pneumoniae	Abscess
GCA_022327805.1_PDT000535684.1	2016-05-13	Homo sapiens	Spain	Klebsiella pneumoniae	-
GCA_019054015.1_ASM1905401v1	2015-09-11	Homo sapiens	China	Klebsiella pneumoniae	-
GCA_025880605.1_PDT001467813.1	2016	Homo sapiens	Norway	Klebsiella pneumoniae	urine
GCA_956477435.1_GR16091-BL-KP-190604_contigs_filtered.fa.gz	-	-	-	Klebsiella pneumoniae	clinical material
GCA_013135125.1_ASM1313512v1	2015	Homo sapiens	Poland	Klebsiella pneumoniae	clinical sample
GCA_030196005.1_ASM3019600v1	2021-05	Gallus gallus	China	Klebsiella pneumoniae	feces
GCA_025490515.1_ASM2549051v1	2021	Homo sapiens	China	Klebsiella pneumoniae	secretion
GCA_021933155.1_PDT001087350.1	2020	Homo sapiens	Australia	Klebsiella pneumoniae	swab
GCA_916163485.1_003948_INSP119	-	-	-	Klebsiella pneumoniae	Clinical sample
GCA_022274275.1_PDT000433155.1	18-Nov-2014	Homo sapiens	Russia	Klebsiella pneumoniae	sputum
GCA_959610585.1_CRESA-KP131-220721_contigs_filtered.fa.gz	-	-	-	Klebsiella pneumoniae	clinical material
GCA_023804735.2_PDT001328524.2	2022-05-21	Homo sapiens	USA	Klebsiella pneumoniae	sputum
GCA_029323895.2_ASM2932389v2	2022	Homo sapiens	USA	Klebsiella pneumoniae	bronchial; lavage RUL
GCA_033033475.1_ASM3303347v1	2016	-	Pakistan	Klebsiella pneumoniae	hospital surface
GCA_902166855.1_K6963	-	-	-	Klebsiella pneumoniae	Human
GCA_023005985.1_PDT001287250.1	2019-08	-	China	Klebsiella pneumoniae	well water
GCA_023779065.1_PDT001325881.1	2017-09-29	Homo sapiens	Thailand	Klebsiella pneumoniae	urine
GCA_029433795.1_ASM2943379v1	2019	Homo sapiens	Morocco	Klebsiella pneumoniae	blood
GCA_002738115.1_ASM273811v1	31-Oct-2013	Homo sapiens	Romania	Klebsiella pneumoniae	bronchial aspirate
GCA_021954485.1_PDT001020409.1	2017	Homo sapiens	China	Klebsiella pneumoniae	urine
GCA_947574395.1_NRZ-75463a	-	-	-	Klebsiella pneumoniae	rectal
GCA_022208505.1_PDT000650085.1	2016	Homo sapiens	Myanmar	Klebsiella pneumoniae	-
GCA_022209665.1_PDT000636118.1	2018-08-01	Homo sapiens	Brazil	Klebsiella pneumoniae	-
GCA_030061685.1_ASM3006168v1	2019-04-11	Homo sapiens	Chile	Klebsiella pneumoniae	Isolated from blood of a 29 years old
GCA_021930635.2_PDT001091036.2	2021	Homo sapiens	USA	Klebsiella pneumoniae	urine
GCA_021774125.1_PDT001230172.1	2018	-	Japan	Klebsiella pneumoniae	-
GCA_014763075.2_ASM1476307v2	2017-09	Homo sapiens	Thailand	Klebsiella pneumoniae	sputum
GCA_947573705.1_NRZ-76184	-	-	-	Klebsiella pneumoniae	urine
GCA_028560635.1_PDT001610894.1	2021-05-30	Homo sapiens	China	Klebsiella pneumoniae	blood
GCA_022472775.1_PDT001257830.1	2021	Homo sapiens	USA	Klebsiella pneumoniae	urine
GCA_030972525.1_ASM3097252v1	2015	Homo sapiens	China	Klebsiella pneumoniae	-
GCA_900504085.1_19084_3_139	-	-	-	Klebsiella pneumoniae	-
GCA_018283505.2_ASM1828350v2	2019-05-26	Homo sapiens	Italy	Klebsiella pneumoniae subsp. pneumoniae	Surveillance
GCA_024302285.1_PDT001362045.1	-	Homo sapiens	Bangladesh	Klebsiella pneumoniae	blood
GCA_016810965.1_ASM1681096v1	22-Apr-2018	Homo sapiens	Qatar	Klebsiella pneumoniae	urine
GCA_022875985.2_PDT001280895.2	2022	environmental	USA	Klebsiella pneumoniae	sink drain
GCA_959613265.1_CRESA-KP550-220824_contigs_filtered.fa.gz	-	-	-	Klebsiella pneumoniae	clinical material
GCA_023554145.2_PDT001315281.2	2022-01-31	Homo sapiens	USA	Klebsiella pneumoniae	urine
GCA_033031345.1_ASM3303134v1	2016	-	Pakistan	Klebsiella pneumoniae	hospital surface
GCA_022039595.2_PDT001105012.2	2021-06-12	Homo sapiens	USA	Klebsiella pneumoniae	Tissue : Abdomen
GCA_900505165.1_19084_4_129	-	-	-	Klebsiella pneumoniae	-
GCA_024582425.1_ASM2458242v1	2020	Homo sapiens	China	Klebsiella pneumoniae	stool
GCA_959610785.1_CRESA-KP119-merged_contigs_filtered.fa.gz	-	-	-	Klebsiella pneumoniae	clinical material
GCA_023006295.1_ASM2300629v1	-	Homo sapiens	-	Klebsiella pneumoniae	-
GCA_026062055.2_PDT001480850.2	2022-09-07	Homo sapiens	USA	Klebsiella pneumoniae	urine
GCA_021519135.1_ASM2151913v1	2018-03-07	Homo sapiens	China	Klebsiella pneumoniae	blood
GCA_022160705.1_PDT001243485.1	2015-10-04	Homo sapiens	United Kingdom	Klebsiella pneumoniae	-
GCA_028451105.2_PDT001601420.2	2022-12-16	Homo sapiens	USA	Klebsiella pneumoniae	Abscess
GCA_031211945.1_PDT001876220.1	2023-05-25	Homo sapiens	USA	Klebsiella pneumoniae	urine
GCA_030443515.1_ASM3044351v1	2018	-	China	Klebsiella pneumoniae	wastewater
GCA_027865265.1_PDT001558086.1	2018-09-05	Homo sapiens	Bangladesh	Klebsiella pneumoniae	-
GCA_022282775.1_PDT000431938.1	2015-10-05	Homo sapiens	Thailand	Klebsiella pneumoniae	-
GCA_959613215.1_CRESA-KP366-220727_contigs_filtered.fa.gz	-	-	-	Klebsiella pneumoniae	clinical material
GCA_031176755.1_PDT001873438.1	2022	Homo sapiens	Greece	Klebsiella pneumoniae	-
GCA_026314815.1_PDT001493219.1	2020-11-24	Homo sapiens	Paraguay	Klebsiella pneumoniae	aspirate
GCA_947574535.1_NRZ-76316	-	-	-	Klebsiella pneumoniae	wound
GCA_031527545.1_PDT001884646.1	2021	Homo sapiens	Singapore	Klebsiella pneumoniae	blood
GCA_031040675.1_PDT000899440.2	2019	Homo sapiens	USA	Klebsiella pneumoniae	unknown isolate
GCA_004831355.1_ASM483135v1	2018-06-22	Homo sapiens	Thailand	Klebsiella pneumoniae	sputum
GCA_956476735.1_GR16107-BL-KP-190607_contigs_filtered.fa.gz	-	-	-	Klebsiella pneumoniae	clinical material
GCA_003860925.1_ASM386092v1	2017	Homo sapiens	USA	Klebsiella pneumoniae	patient fluids
GCA_011044735.1_ASM1104473v1	2019-05-03	Homo sapiens	Russia	Klebsiella pneumoniae	wound
GCA_032636085.1_PDT001923278.1	2017	Homo sapiens	Peru	Klebsiella pneumoniae	respiratory
GCA_020293465.1_ASM2029346v1	2017-07/2018-07	Homo sapiens	China	Klebsiella pneumoniae	sputum
GCA_002055855.1_ASM205585v1	-	-	-	Klebsiella pneumoniae	-
GCA_031042255.1_PDT001765741.1	2023	Homo sapiens	USA	Klebsiella pneumoniae	urine
GCA_025117365.1_PDT001410995.1	2015	Homo sapiens	Singapore	Klebsiella pneumoniae	urinary
GCA_022147125.1_PDT001244080.1	2015-12-20	Homo sapiens	United Kingdom	Klebsiella pneumoniae	-
GCA_026062095.2_PDT001480842.2	2022-09-15	Homo sapiens	USA	Klebsiella pneumoniae	urine
GCA_022208645.1_PDT000650076.1	2016	Homo sapiens	Myanmar	Klebsiella pneumoniae	-
GCA_027608715.1_PDT001558155.1	2021-10-17	Homo sapiens	Bangladesh	Klebsiella pneumoniae	-
GCA_024980215.1_PDT001390096.1	2019	Homo sapiens	Canada	Klebsiella pneumoniae	-
GCA_022209765.1_PDT000636111.1	2018-08-01	Homo sapiens	Brazil	Klebsiella pneumoniae	-
GCA_022324345.1_PDT000535768.1	2017	Homo sapiens	India	Klebsiella pneumoniae	blood
GCA_031047355.1_PDT001739643.1	2023	Homo sapiens	USA	Klebsiella pneumoniae	urine
GCA_024197695.1_ASM2419769v1	2020	Homo sapiens	India	Klebsiella pneumoniae	Respiratory specimen
GCA_022329645.1_PDT000459612.1	2015-06-22	Homo sapiens	Viet Nam	Klebsiella pneumoniae	Tracheal fluid
GCA_004832025.1_ASM483202v1	2018-03-26	Homo sapiens	Thailand	Klebsiella pneumoniae	sputum
GCA_004320595.1_ASM432059v1	2016	Migratory bird	China	Klebsiella pneumoniae	feces
GCA_023274555.1_ASM2327455v1	2019	Homo sapiens	France	Klebsiella pneumoniae	-
GCA_025071375.1_PDT001214459.1	2015	Homo sapiens	Singapore	Klebsiella pneumoniae	RECTAL
GCA_029222315.1_ASM2922231v1	2019-07-19	Homo sapiens	China	Klebsiella pneumoniae	sputum
GCA_030360505.1_ASM3036050v1	2016	Homo sapiens	Mexico	Klebsiella pneumoniae	blood
GCA_023726885.2_PDT001328519.2	2022-04-18	Homo sapiens	USA	Klebsiella pneumoniae	urine
GCA_031042035.1_PDT001768893.1	2023	Homo sapiens	USA	Klebsiella pneumoniae	spinal fluid
GCA_013134445.1_ASM1313444v1	2013	Homo sapiens	Poland	Klebsiella pneumoniae	clinical sample
GCA_022293775.1_PDT000423767.1	-	-	-	Klebsiella pneumoniae	-
GCA_033240085.1_ASM3324008v1	2023-03	Homo sapiens	United Kingdom	Klebsiella pneumoniae	rectal swab
GCA_004803335.1_ASM480333v1	-	Homo sapiens	Egypt	Klebsiella pneumoniae subsp. pneumoniae	-
GCA_032629585.1_PDT001923940.1	2023	Homo sapiens	USA	Klebsiella pneumoniae	Rectal Swab
GCA_007421885.2_ASM742188v2	2019-05-06	Homo sapiens	USA	Klebsiella pneumoniae	-
GCA_026702165.2_PDT001514916.2	2022	Homo sapiens	USA	Klebsiella pneumoniae	urine
GCA_033801225.1_ASM3380122v1	2020-12-18	-	Saudi Arabia	Klebsiella pneumoniae	-
GCA_016055445.1_ASM1605544v1	2020-01-25	Homo sapiens	Brazil	Klebsiella pneumoniae	blood
GCA_028082735.2_PDT001583635.2	2022	Homo sapiens	USA	Klebsiella pneumoniae	blood
GCA_947576875.1_NRZ-78055	-	-	-	Klebsiella pneumoniae	other
GCA_011742705.1_ASM1174270v1	2019	Homo sapiens	India	Klebsiella pneumoniae	blood
GCA_002156785.1_ASM215678v1	02-Dec-2012	Homo sapiens	USA	Klebsiella pneumoniae	respiratory
GCA_023367675.1_PDT001307964.1	-	-	Singapore	Klebsiella pneumoniae	-
GCA_021456595.1_ASM2145659v1	2018-11-05	Homo sapiens	China	Klebsiella pneumoniae	blood
GCA_026355035.1_PDT001493200.1	2020-11-19	Homo sapiens	Paraguay	Klebsiella pneumoniae	urine
GCA_026057255.2_PDT001480835.2	2022-09-15	Homo sapiens	USA	Klebsiella pneumoniae	blood
GCA_025223535.2_PDT001417280.2	2022-08-10	Homo sapiens	USA	Klebsiella pneumoniae	abdomen
GCA_020520225.1_ASM2052022v1	2020-05-20	Homo sapiens	China	Klebsiella pneumoniae	-
GCA_021809005.2_PDT001227239.2	2021	Homo sapiens	USA	Klebsiella pneumoniae	urine
GCA_027611525.1_PDT001558272.1	2018-01-12	Homo sapiens	Bangladesh	Klebsiella pneumoniae	-
GCA_030552975.1_ASM3055297v1	2021-05-30	Homo sapiens	China	Klebsiella pneumoniae	-
GCA_005503745.1_ASM550374v1	2017	Homo sapiens	China	Klebsiella pneumoniae	-
GCA_033801085.1_ASM3380108v1	2021-01-16	-	Saudi Arabia	Klebsiella pneumoniae	-
GCA_027610505.1_PDT001558405.1	2019-11-13	Homo sapiens	Bangladesh	Klebsiella pneumoniae	-
GCA_013134525.1_ASM1313452v1	2013	Homo sapiens	Poland	Klebsiella pneumoniae	clinical sample
GCA_022296235.1_PDT000423628.1	-	-	-	Klebsiella pneumoniae	-
GCA_029717305.1_ASM2971730v1	2021-02	Homo sapiens	Lebanon	Klebsiella pneumoniae	Screening
GCA_021946055.1_PDT001025458.1	2018	Homo sapiens	USA	Klebsiella pneumoniae	rectal
GCA_025585005.1_PDT001442653.1	2020-09-14	Homo sapiens	Russia	Klebsiella pneumoniae	anus swab
GCA_021945335.1_PDT001025518.1	2018	Homo sapiens	USA	Klebsiella pneumoniae	stool
GCA_025877685.1_PDT001467960.1	2019	Homo sapiens	Norway	Klebsiella pneumoniae	urine
GCA_009765325.1_ASM976532v1	2016-04	Homo sapiens	India	Klebsiella pneumoniae	blood sample from neonates
GCA_029523795.1_ASM2952379v1	2020	Homo sapiens	China	Klebsiella pneumoniae	urine
GCA_033540955.1_ASM3354095v1	2022-08	Homo sapiens	South Africa	Klebsiella pneumoniae	urinary tract
GCA_022230485.1_PDT000445972.1	2012	Homo sapiens	Canada	Klebsiella pneumoniae	-
GCA_022144865.1_PDT001244147.1	2016-05-24	Homo sapiens	United Kingdom	Klebsiella pneumoniae	-
GCA_021898135.2_PDT001174156.2	2020	Homo sapiens	USA	Klebsiella pneumoniae	wound
GCA_021880215.2_PDT001195987.2	2021-09-18	Homo sapiens	USA	Klebsiella pneumoniae	urine
GCA_029286685.1_PDT001661780.1	2022-08-25	Homo sapiens	Italy	Klebsiella pneumoniae	blood
GCA_022159505.1_PDT001243614.1	2015-11-04	Homo sapiens	United Kingdom	Klebsiella pneumoniae	-
GCA_021984855.1_PDT001003266.1	2016-11-05	Homo sapiens	Thailand	Klebsiella pneumoniae	-
GCA_007954075.1_ASM795407v1	Apr-2019	Homo sapiens	USA	Klebsiella pneumoniae	-
GCA_003936505.1_ASM393650v1	2016-02	-	Pakistan	Klebsiella pneumoniae	nursing call button in hospital
GCA_021880435.2_PDT001195972.2	2021-10-06	Homo sapiens	USA	Klebsiella pneumoniae	urine
GCA_032835075.1_PDT001946619.1	2023	Homo sapiens	USA	Klebsiella pneumoniae	-
GCA_021460435.1_ASM2146043v1	2021-06-10	Homo sapiens	Ghana	Klebsiella pneumoniae	-
GCA_030190395.1_ASM3019039v1	2017-06	Gallus gallus	China	Klebsiella pneumoniae	feces
GCA_021943655.1_PDT001042194.1	2016-04-18	Homo sapiens	Germany	Klebsiella pneumoniae subsp. pneumoniae	respiratory
GCA_959612335.1_CRESA-KP512-220823_contigs_filtered.fa.gz	-	-	-	Klebsiella pneumoniae	clinical material
GCA_023367915.1_PDT001307920.1	-	-	Singapore	Klebsiella pneumoniae	-
GCA_025858655.2_PDT001465726.2	2022-08-30	Homo sapiens	USA	Klebsiella pneumoniae	urine
GCA_022187845.1_PDT000715738.1	2018-04-20	Homo sapiens	Saudi Arabia	Klebsiella pneumoniae	Human body sites or biosamples
GCA_022002205.1_PDT000986975.1	2015-09-11	Homo sapiens	Thailand	Klebsiella pneumoniae	-
GCA_033253045.1_ASM3325304v1	2023-05	Homo sapiens	United Kingdom	Klebsiella pneumoniae	urine
GCA_022208385.1_PDT000650090.1	2016	Homo sapiens	Myanmar	Klebsiella pneumoniae	-
GCA_025109025.1_PDT001410983.1	2016	Homo sapiens	Singapore	Klebsiella pneumoniae	respiratory
GCA_019660885.1_ASM1966088v1	2014	Homo sapiens	China	Klebsiella pneumoniae	blood
GCA_021986935.1_PDT001003122.1	2016-07-06	Homo sapiens	Thailand	Klebsiella pneumoniae	-
GCA_024905735.2_PDT001395484.2	2022-07-21	Homo sapiens	USA	Klebsiella pneumoniae	tracheal aspirate
GCA_025095395.1_PDT001411178.1	2016	Homo sapiens	Singapore	Klebsiella pneumoniae	GASTROINTESTINAL
GCA_022265755.1_PDT000435279.1	05-Feb-2014	Homo sapiens	Singapore	Klebsiella pneumoniae	-
GCA_023367655.1_PDT001308080.1	-	-	Singapore	Klebsiella pneumoniae	-
GCA_021944775.1_PDT001042140.1	2019-09-23	Homo sapiens	Italy	Klebsiella pneumoniae subsp. pneumoniae	blood
GCA_021907635.2_PDT001105014.2	2021-06-04	Homo sapiens	USA	Klebsiella pneumoniae	urine
GCA_027827355.1_PDT001558040.1	2020-02-07	Homo sapiens	Bangladesh	Klebsiella pneumoniae	-
GCA_947390215.1_17-8104592_assembly	-	-	-	Klebsiella pneumoniae	NHS Scotland
GCA_003123945.1_ASM312394v1	2017	Homo sapiens	France	Klebsiella pneumoniae	-
GCA_033585075.1_PDT001982009.1	2022-10-02	Homo sapiens	Netherlands	Klebsiella pneumoniae	-
GCA_959609275.1_CRESA-KP259-220722_contigs_filtered.fa.gz	-	-	-	Klebsiella pneumoniae	clinical material
GCA_022539425.1_ASM2253942v1	2019-12-31	Homo sapiens	China	Klebsiella pneumoniae	Sputum specimen
GCA_023777315.1_PDT001325620.1	2017-04-15	Homo sapiens	Thailand	Klebsiella pneumoniae	urine
GCA_022006495.1_PDT000986915.1	2016-04-05	Homo sapiens	Thailand	Klebsiella pneumoniae	-
GCA_033800675.1_ASM3380067v1	2021-03-18	-	Saudi Arabia	Klebsiella pneumoniae	-
GCA_025096585.1_PDT001410977.1	2016	Homo sapiens	Singapore	Klebsiella pneumoniae	line tip
GCA_024483985.2_PDT001373665.2	2022	Homo sapiens	USA	Klebsiella pneumoniae	blood
GCA_033031875.1_ASM3303187v1	2016	-	Pakistan	Klebsiella pneumoniae	hospital surface
GCA_021942535.1_PDT001042250.1	2019-08-01	Homo sapiens	Italy	Klebsiella pneumoniae subsp. pneumoniae	Surveillance
GCA_025547075.1_ASM2554707v1	2019-10-08	Homo sapiens	China	Klebsiella pneumoniae	sputum
GCA_024516535.1_ASM2451653v1	2019-05-13	cat	China	Klebsiella pneumoniae	urine
GCA_023366455.1_PDT001308083.1	-	-	Singapore	Klebsiella pneumoniae	-
GCA_021776975.2_PDT001229764.2	2021	Homo sapiens	USA	Klebsiella pneumoniae	rectal swab
GCA_031039085.1_PDT001695088.2	2023	Homo sapiens	USA	Klebsiella pneumoniae	urine
GCA_004833295.1_ASM483329v1	2018-01-11	Homo sapiens	Thailand	Klebsiella pneumoniae subsp. pneumoniae	stool
GCA_021984115.1_PDT001003324.1	2017-04-10	Homo sapiens	Thailand	Klebsiella pneumoniae	-
GCA_031211765.1_PDT001876229.1	2023-03-30	Homo sapiens	USA	Klebsiella pneumoniae	blood
GCA_007954055.1_ASM795405v1	Aug-2018	Homo sapiens	USA	Klebsiella pneumoniae	-
GCA_027865225.1_PDT001558090.1	2019-06-15	Homo sapiens	Bangladesh	Klebsiella pneumoniae	-
GCA_022296415.1_PDT000423613.1	-	-	-	Klebsiella pneumoniae	-
GCA_900505065.1_19084_4_118	-	-	-	Klebsiella pneumoniae	-
GCA_021942495.1_PDT001042254.1	2019-08-06	Homo sapiens	Italy	Klebsiella pneumoniae subsp. pneumoniae	Surveillance
GCA_025306395.2_PDT001420430.2	2022	Homo sapiens	USA	Klebsiella pneumoniae	urine
GCA_023565085.2_PDT001315730.2	2022-02-14	Homo sapiens	USA	Klebsiella pneumoniae	urine
GCA_024187715.1_PDT001354253.1	2022	Homo sapiens	USA	Klebsiella pneumoniae	blood
GCA_029340425.1_PDT001665476.1	2023	Homo sapiens	USA	Klebsiella pneumoniae	rectal swab
GCA_021896955.1_PDT001188794.1	2016	Homo sapiens	Pakistan	Klebsiella pneumoniae	-
GCA_018283625.1_ASM1828362v1	2019-01-09	Homo sapiens	Russia	Klebsiella pneumoniae	urine
GCA_026075335.2_ASM2607533v2	2022	Homo sapiens	USA	Klebsiella pneumoniae	blood
GCA_023003485.1_ASM2300348v1	-	Homo sapiens	-	Klebsiella pneumoniae	-
GCA_022328025.1_PDT000535671.1	2015-12-22	Homo sapiens	Spain	Klebsiella pneumoniae	-
GCA_024517245.1_ASM2451724v1	2019-05-10	dog	China	Klebsiella pneumoniae	Abscess
GCA_024499785.1_ASM2449978v1	2021-08-10	Homo sapiens	Israel	Klebsiella pneumoniae	rectal
GCA_022103855.1_PDT001243419.1	2014-10-30	Homo sapiens	United Kingdom	Klebsiella pneumoniae	-
GCA_021930155.1_PDT001091600.1	2018-12-01	Homo sapiens	Spain	Klebsiella pneumoniae	-
GCA_024583755.1_ASM2458375v1	2020-01-20	Homo sapiens	South Africa	Klebsiella pneumoniae	Blood culture
GCA_023368435.1_PDT001307914.1	-	-	Singapore	Klebsiella pneumoniae	-
GCA_021905975.1_PDT001141077.1	2018-01	Homo sapiens	Viet Nam	Klebsiella pneumoniae	blood
GCA_020119715.1_ASM2011971v1	2016	Homo sapiens	Switzerland	Klebsiella pneumoniae	-
GCA_022101155.1_PDT001243794.1	2016-04-02	Homo sapiens	United Kingdom	Klebsiella pneumoniae	-
GCA_028825925.1_ASM2882592v1	2022-04-13	-	China	Klebsiella pneumoniae	ascites
GCA_023927485.1_PDT001345581.1	2018	Homo sapiens	Israel	Klebsiella pneumoniae	clinical material
GCA_021871475.2_PDT001199344.2	2021-11-03	Homo sapiens	USA	Klebsiella pneumoniae	urine
GCA_947576605.1_NRZ-77895	-	-	-	Klebsiella pneumoniae	rectal
GCA_022150565.1_PDT001244378.1	2016-03-02	Homo sapiens	United Kingdom	Klebsiella pneumoniae	-
GCA_021953625.1_PDT001020424.1	2018	Homo sapiens	USA	Klebsiella pneumoniae	urine
GCA_027865965.1_PDT001558047.1	2019-11-17	Homo sapiens	Bangladesh	Klebsiella pneumoniae	-
GCA_022156025.1_PDT001243991.1	2015-11-02	Homo sapiens	United Kingdom	Klebsiella pneumoniae	-
GCA_023365655.1_PDT001307932.1	-	-	Singapore	Klebsiella pneumoniae	-
GCA_026223285.1_ASM2622328v1	2019	Homo sapiens	Brazil	Klebsiella pneumoniae	blood
GCA_021980535.1_PDT001008116.1	2017-05-01	Homo sapiens	Thailand	Klebsiella pneumoniae	-
GCA_016136425.1_ASM1613642v1	2015	Homo sapiens	Russia	Klebsiella pneumoniae	clinical sample
GCA_030381845.1_ASM3038184v1	2022-01-31	Homo sapiens	Italy	Klebsiella pneumoniae	blood
GCA_024905535.2_PDT001395494.2	2022-07-13	Homo sapiens	USA	Klebsiella pneumoniae	Wound Swab
GCA_022007975.1_PDT000986882.1	2016-02-02	Homo sapiens	Thailand	Klebsiella pneumoniae	-
GCA_022245705.1_PDT000441072.1	2012	Homo sapiens	Nepal	Klebsiella pneumoniae	blood
GCA_023557875.2_PDT001315283.2	2021-12-28	Homo sapiens	USA	Klebsiella pneumoniae	urine
GCA_021903175.2_PDT001157681.5	2021-09-05	Homo sapiens	USA	Klebsiella pneumoniae	urine
GCA_023273245.1_ASM2327324v1	2013-12-25	Homo sapiens	China	Klebsiella pneumoniae	sputum
GCA_029235275.2_PDT001662602.2	2023	Homo sapiens	USA	Klebsiella pneumoniae	Rectal Swab
GCA_926500285.1_105623	-	-	-	Klebsiella pneumoniae	Blood
GCA_024489815.1_PDT001373229.1	2019-05-08	Homo sapiens	Spain	Klebsiella pneumoniae	-
GCA_028062715.1_PDT001166433.1	2019	Homo sapiens	USA	Klebsiella pneumoniae	blood
GCA_025071195.1_PDT001214476.1	2014	Homo sapiens	Singapore	Klebsiella pneumoniae	RECTAL
GCA_022025315.1_PDT000929607.1	2019-12-09	-	Germany	Klebsiella pneumoniae	rectal swab
GCA_025881545.1_PDT001467758.1	2015	Homo sapiens	Norway	Klebsiella pneumoniae	Rectal sample
GCA_021999495.1_PDT000987036.1	2016-04-25	Homo sapiens	Thailand	Klebsiella pneumoniae	-
GCA_022294615.1_PDT000423716.1	-	-	-	Klebsiella pneumoniae	-
GCA_004832625.1_ASM483262v1	2017-12-27	Homo sapiens	Thailand	Klebsiella pneumoniae	stool
GCA_021937775.1_PDT001078587.1	2016/2018	Homo sapiens	France	Klebsiella pneumoniae	clinical or screening sample
GCA_004127345.1_ASM412734v1	2015-05	chicken	China	Klebsiella pneumoniae	cloaca swabs from commercial farm
GCA_030196115.1_ASM3019611v1	2021-05	-	China	Klebsiella pneumoniae	Out-of-house environment
GCA_003038115.1_ASM303811v1	2016-11-21	Homo sapiens	China	Klebsiella pneumoniae	-
GCA_027625655.1_PDT001558123.1	2019-11-05	Homo sapiens	Bangladesh	Klebsiella pneumoniae	-
GCA_032636125.1_PDT001923274.1	2017	Homo sapiens	Peru	Klebsiella pneumoniae	respiratory
GCA_030500115.1_ASM3050011v1	2021	Homo sapiens	India	Klebsiella pneumoniae	blood
GCA_004832255.1_ASM483225v1	2017-11-09	Homo sapiens	Thailand	Klebsiella pneumoniae	sputum
GCA_008180605.1_ASM818060v1	2019-02-01	Homo sapiens	USA	Klebsiella pneumoniae	-
GCA_018623105.1_ASM1862310v1	2020-09	Homo sapiens	China	Klebsiella pneumoniae	balf
GCA_900516945.1_18174_8_4	-	-	-	Klebsiella pneumoniae	-
GCA_027617345.1_PDT001558164.1	2020-08-02	Homo sapiens	Bangladesh	Klebsiella pneumoniae	-
GCA_025892815.1_PDT001469195.1	2019-01-01	Homo sapiens	Italy	Klebsiella pneumoniae	rectal swab
GCA_022208685.1_PDT000650074.1	2016	Homo sapiens	Myanmar	Klebsiella pneumoniae	-
GCA_025037525.1_PDT001386105.1	2020	Homo sapiens	Canada	Klebsiella pneumoniae	-
GCA_003115095.2_ASM311509v2	2015	Homo sapiens	Viet Nam	Klebsiella pneumoniae	-
GCA_025080915.1_PDT001411353.1	2018	Homo sapiens	Singapore	Klebsiella pneumoniae	respiratory
GCA_022235025.1_PDT000442313.1	2016	Homo sapiens	Ireland	Klebsiella pneumoniae	-
GCA_021903615.2_PDT001157110.8	2021	Homo sapiens	USA	Klebsiella pneumoniae	tissue
GCA_900511495.1_17870_5_33	-	-	-	Klebsiella pneumoniae	-
GCA_025095415.1_PDT001411176.1	2016	Homo sapiens	Singapore	Klebsiella pneumoniae	blood
GCA_021961405.1_PDT001020040.1	2017	Homo sapiens	China	Klebsiella pneumoniae	urine
GCA_023780125.1_PDT001325869.1	2017-10-17	Homo sapiens	Thailand	Klebsiella pneumoniae	urine
GCA_027615155.1_PDT001558380.1	2008-04-05	Homo sapiens	Bangladesh	Klebsiella pneumoniae	-
GCA_024474285.1_PDT001370432.1	2019-10/2020-09	Homo sapiens	Ethiopia	Klebsiella pneumoniae	Human blood sample
GCA_033801545.1_ASM3380154v1	2020-10-19	-	Saudi Arabia	Klebsiella pneumoniae	-
GCA_021503035.1_ASM2150303v1	2016	Homo sapiens	Pakistan	Klebsiella pneumoniae	rectal swab
GCA_021813985.3_PDT001223342.4	2021	Homo sapiens	USA	Klebsiella pneumoniae	sputum
GCA_002202195.1_ASM220219v1	-	-	-	Klebsiella pneumoniae	-
GCA_029123375.1_ASM2912337v1	2017	Homo sapiens	France	Klebsiella pneumoniae	Rectal swab
GCA_021971295.2_PDT001019311.2	2021	Homo sapiens	USA	Klebsiella pneumoniae	Sputum specimen
GCA_033033195.1_ASM3303319v1	2016	-	Pakistan	Klebsiella pneumoniae	hospital surface
GCA_022302055.1_PDT000193297.2	2010	Homo sapiens	USA	Klebsiella pneumoniae	-
GCA_033801425.1_ASM3380142v1	2020-11-17	-	Saudi Arabia	Klebsiella pneumoniae	-
GCA_022274175.1_PDT000433157.1	Oct-2012	Homo sapiens	Russia	Klebsiella pneumoniae	urine
GCA_033243425.1_ASM3324342v1	2022-12	Homo sapiens	United Kingdom	Klebsiella pneumoniae	rectal swab
GCA_021945555.1_PDT001025501.1	2018	Homo sapiens	USA	Klebsiella pneumoniae	rectal
GCA_012241505.1_ASM1224150v1	2017	Homo sapiens	Peru	Klebsiella pneumoniae	urine
GCA_959609655.1_CRESA-KP069-220708_contigs_filtered.fa.gz	-	-	-	Klebsiella pneumoniae	clinical material
GCA_022001185.1_PDT000987015.1	2016-06-04	Homo sapiens	Thailand	Klebsiella pneumoniae	-
GCA_029620235.1_PDT001682661.1	2023-02-21	-	USA	Klebsiella pneumoniae	wound (Canis lupus familiaris)
GCA_023563605.2_PDT001315726.2	2022-03-01	Homo sapiens	USA	Klebsiella pneumoniae	sputum
GCA_021902955.2_PDT001157541.6	2021-08-31	Homo sapiens	USA	Klebsiella pneumoniae	urine
GCA_026615355.1_ASM2661535v1	2016-03-30	Homo sapiens	China	Klebsiella pneumoniae	sputum
GCA_005862195.1_ASM586219v1	03-Oct-2018	Homo sapiens	United Kingdom	Klebsiella pneumoniae	rectal swab
GCA_025880765.1_PDT001467800.1	2016	Homo sapiens	Norway	Klebsiella pneumoniae	Rectal sample
GCA_026614465.1_ASM2661446v1	2016-09-05	chicken	China	Klebsiella pneumoniae	chicken manure
GCA_014879995.1_ASM1487999v1	2017	Homo sapiens	Poland	Klebsiella pneumoniae	clinical sample
GCA_027130415.1_PDT001538088.1	2022-05-30	Homo sapiens	Netherlands	Klebsiella pneumoniae	-
GCA_022235565.1_PDT000442282.1	2016	Homo sapiens	Ireland	Klebsiella pneumoniae	-
GCA_027611905.1_PDT001558232.1	2020-02-21	Homo sapiens	Bangladesh	Klebsiella pneumoniae	-
GCA_011683185.1_ASM1168318v1	22-Jan-2018	Homo sapiens	China	Klebsiella pneumoniae	nasopharynx
GCA_027497535.2_PDT001550947.2	2022-11-22	Homo sapiens	USA	Klebsiella pneumoniae	blood
GCA_959610485.1_CRESA-KP157-220722_contigs_filtered.fa.gz	-	-	-	Klebsiella pneumoniae	clinical material
GCA_025880425.1_PDT001467819.1	2016	Homo sapiens	Norway	Klebsiella pneumoniae	Rectal sample
GCA_027610065.1_PDT001557933.1	2020-08-05	Homo sapiens	Bangladesh	Klebsiella pneumoniae	-
GCA_033144995.1_PDT001962682.1	2023	Homo sapiens	USA	Klebsiella pneumoniae	-
GCA_031016065.1_PDT001811483.1	2023	Homo sapiens	USA	Klebsiella pneumoniae	Rectal Swab
GCA_027617025.1_PDT001558182.1	2018-05-03	Homo sapiens	Bangladesh	Klebsiella pneumoniae	-
GCA_959610665.1_CRESA-KP126-merged_contigs_filtered.fa.gz	-	-	-	Klebsiella pneumoniae	clinical material
GCA_027865805.1_PDT001558059.1	2018-07-26	Homo sapiens	Bangladesh	Klebsiella pneumoniae	-
GCA_956481255.1_TU48055-BL-KP-190423_contigs_filtered.fa.gz	-	-	-	Klebsiella pneumoniae	clinical material
GCA_026062135.2_PDT001480837.2	2022-09-12	Homo sapiens	USA	Klebsiella pneumoniae	Arm
GCA_022273695.1_PDT000433183.1	2015	Homo sapiens	Viet Nam	Klebsiella pneumoniae	-
GCA_025877065.1_PDT001467992.1	2019	Homo sapiens	Norway	Klebsiella pneumoniae	Rectal sample
GCA_015208835.1_ASM1520883v1	19-Feb-2019	Homo sapiens	South Africa	Klebsiella pneumoniae	rectal swab
GCA_027828375.1_PDT001557984.1	2010-04-07	Homo sapiens	Bangladesh	Klebsiella pneumoniae	-
GCA_031657655.1_PDT001889664.1	2023-07-26	Homo sapiens	USA	Klebsiella pneumoniae	urine
GCA_023450185.1_PDT001308162.1	-	-	Singapore	Klebsiella pneumoniae	-
GCA_022171865.1_PDT000785614.1	-	Homo sapiens	-	Klebsiella pneumoniae	-
GCA_021942915.1_PDT001042232.1	2019-05-14	Homo sapiens	Italy	Klebsiella pneumoniae subsp. pneumoniae	urine
GCA_031207465.1_PDT001876337.1	2023-03-12	Homo sapiens	USA	Klebsiella pneumoniae	urine
GCA_033799605.1_ASM3379960v1	2021-09-12	-	Saudi Arabia	Klebsiella pneumoniae	-
GCA_022274375.1_PDT000433150.1	18-Feb-2016	Homo sapiens	Russia	Klebsiella pneumoniae	sputum
GCA_022208265.1_PDT000650098.1	2017	Homo sapiens	Myanmar	Klebsiella pneumoniae	-
GCA_031661695.1_PDT001889353.1	2023	Homo sapiens	USA	Klebsiella pneumoniae	urine
GCA_023369965.1_ASM2336996v1	2016-06-15	Homo sapiens	USA	Klebsiella pneumoniae	blood
GCA_022261495.1_PDT000436108.1	2016-09-24	Homo sapiens	China	Klebsiella pneumoniae	urine
GCA_021930975.1_PDT001087454.1	2019	Homo sapiens	Australia	Klebsiella pneumoniae	feces
GCA_032635765.1_PDT001923301.1	2017	Homo sapiens	Peru	Klebsiella pneumoniae	urine
GCA_902155985.1_19506_1_105	-	-	-	Klebsiella pneumoniae	Urine
GCA_026063415.2_PDT001480821.2	2022-09-19	Homo sapiens	USA	Klebsiella pneumoniae	urine
GCA_023147035.1_ASM2314703v1	2020-06-26	Homo sapiens	Lebanon	Klebsiella pneumoniae	clinical
GCA_033094065.1_PDT001954051.1	2016-07-06	Homo sapiens	Iran	Klebsiella pneumoniae	UC
GCA_021944195.1_PDT001042170.1	2019-11-26	Homo sapiens	Italy	Klebsiella pneumoniae subsp. pneumoniae	Surveillance
GCA_022107155.2_PDT001242770.2	2022-01-11	Homo sapiens	USA	Klebsiella pneumoniae	Rectal Swab
GCA_947576135.1_NRZ-73641	-	-	-	Klebsiella pneumoniae	urine
GCA_029235235.2_PDT001662603.2	2023	Homo sapiens	USA	Klebsiella pneumoniae	Rectal Swab
GCA_025888415.1_PDT001469296.1	2019-04-15	Homo sapiens	-	Klebsiella pneumoniae	-
GCA_929606865.1_cpe097	-	-	-	Klebsiella pneumoniae	screen
GCA_027865985.1_PDT001558046.1	2020-01-01	Homo sapiens	Bangladesh	Klebsiella pneumoniae	-
GCA_034084815.1_ASM3408481v1	2017-02-19	Homo sapiens	China	Klebsiella pneumoniae	blood
GCA_026354655.1_PDT001493217.1	2020-11-24	Homo sapiens	Paraguay	Klebsiella pneumoniae	aspirate
GCA_023826875.1_PDT001325572.1	2017-04-15	Homo sapiens	Thailand	Klebsiella pneumoniae	sputum
GCA_021898635.1_PDT001169423.1	2019	Homo sapiens	USA	Klebsiella pneumoniae	Wound; elbow left
GCA_022100635.1_PDT001243875.1	2014-08-04	Homo sapiens	United Kingdom	Klebsiella pneumoniae	-
GCA_022158405.1_PDT001243757.1	2016-05-02	Homo sapiens	United Kingdom	Klebsiella pneumoniae	-
GCA_023978105.1_PDT001347592.1	2020-08-05	Homo sapiens	China	Klebsiella pneumoniae	secretion
GCA_029513115.1_PDT001675334.1	2023	Homo sapiens	USA	Klebsiella pneumoniae	urine
GCA_016901455.1_ASM1690145v1	12-Apr-2019	Homo sapiens	Lebanon	Klebsiella pneumoniae	blood
GCA_947574645.1_NRZ-79150	-	-	-	Klebsiella pneumoniae	rectal
GCA_024905455.2_PDT001395498.2	2022-07-12	Homo sapiens	USA	Klebsiella pneumoniae	urine
GCA_032636585.1_PDT001923255.1	2017	Homo sapiens	Peru	Klebsiella pneumoniae	Surfaces
GCA_031212365.1_PDT001876200.1	2023-06-08	Homo sapiens	USA	Klebsiella pneumoniae	urine
GCA_021902665.2_PDT001164071.2	2019-04-15	Homo sapiens	USA	Klebsiella pneumoniae	Bacterial isolate specimen
GCA_024453725.1_PDT001370561.1	2019-10/2020-09	Homo sapiens	Ethiopia	Klebsiella pneumoniae	Human blood sample
GCA_021982855.1_PDT001003423.1	2017-06-10	Homo sapiens	Thailand	Klebsiella pneumoniae	-
GCA_021903955.2_PDT001151728.2	2021	Homo sapiens	USA	Klebsiella pneumoniae	urine
GCA_032604555.2_ASM3260455v2	2023	Homo sapiens	USA	Klebsiella pneumoniae	rectal swab
GCA_031212285.1_PDT001876204.1	2023-06-07	Homo sapiens	USA	Klebsiella pneumoniae	blood
GCA_033836645.1_PDT001992627.1	2018	Homo sapiens	Canada	Klebsiella pneumoniae	-
GCA_023366635.1_PDT001307850.1	-	-	Singapore	Klebsiella pneumoniae	-
GCA_026533835.1_PDT001505255.1	2015	Homo sapiens	Australia	Klebsiella pneumoniae	-
GCA_022008145.1_PDT000986877.1	2016-02-04	Homo sapiens	Thailand	Klebsiella pneumoniae	-
GCA_021518955.1_ASM2151895v1	2018-04-13	Homo sapiens	China	Klebsiella pneumoniae	blood
GCA_021816245.2_PDT001222650.2	2021-12-27	Homo sapiens	USA	Klebsiella pneumoniae	Rectal Swab
GCA_026223335.1_ASM2622333v1	2019	Homo sapiens	Brazil	Klebsiella pneumoniae	urine
GCA_014877435.1_ASM1487743v1	2016	Homo sapiens	Poland	Klebsiella pneumoniae	clinical sample
GCA_025927095.1_PDT001471784.1	2022-03-12	Homo sapiens	Italy	Klebsiella pneumoniae	Rectal swab
GCA_009930995.1_ASM993099v1	2013	Homo sapiens	China	Klebsiella pneumoniae	Physical
GCA_022986825.1_PDT001286580.1	2020	Homo sapiens	South Korea	Klebsiella pneumoniae	patient
GCA_020294935.1_ASM2029493v1	2017-07/2018-07	Homo sapiens	China	Klebsiella pneumoniae	sputum
GCA_021905455.1_PDT001141104.1	2017-09	Homo sapiens	Viet Nam	Klebsiella pneumoniae	tracheal aspirate
GCA_032445405.1_PDT001917228.1	2023-07-07	Homo sapiens	USA	Klebsiella pneumoniae	Urine_
GCA_021933295.1_PDT001087345.1	2017	Homo sapiens	Australia	Klebsiella pneumoniae	urine
GCA_022169685.1_PDT000847262.1	2018-12	Homo sapiens	Myanmar	Klebsiella pneumoniae	human sputum
GCA_029340365.1_PDT001665475.1	2023	Homo sapiens	USA	Klebsiella pneumoniae	rectal swab
GCA_024586685.1_ASM2458668v1	2021-05-07	Homo sapiens	Italy	Klebsiella pneumoniae	urine
GCA_032868895.1_PDT001947969.1	2023-08-29	Homo sapiens	USA	Klebsiella pneumoniae	wound
GCA_023925985.1_PDT001345473.1	2018	Homo sapiens	Israel	Klebsiella pneumoniae	clinical material
GCA_004832165.1_ASM483216v1	2018-04-10	Homo sapiens	Thailand	Klebsiella pneumoniae subsp. pneumoniae	sputum
GCA_004208865.1_ASM420886v1	2017	Homo sapiens	United Kingdom	Klebsiella pneumoniae	-
GCA_030194955.1_ASM3019495v1	2021-05	-	China	Klebsiella pneumoniae	In-house environment
GCA_022243785.1_PDT000441401.1	-	-	-	Klebsiella pneumoniae	-
GCA_947574955.1_NRZ-78460	-	-	-	Klebsiella pneumoniae	rectal
GCA_004832445.1_ASM483244v1	2018-01-11	Homo sapiens	Thailand	Klebsiella pneumoniae	stool
GCA_023456165.1_PDT001307871.1	-	-	Singapore	Klebsiella pneumoniae	-
GCA_947575055.1_NRZ-79107	-	-	-	Klebsiella pneumoniae	screening_other_than_rectal
GCA_956479935.1_TU48012-BRU-KP-190416_contigs_filtered.fa.gz	-	-	-	Klebsiella pneumoniae	clinical material
GCA_022370195.1_ASM2237019v1	2019-05-12	Homo sapiens	Italy	Klebsiella pneumoniae	blood
GCA_959611595.1_CRESA-KP529-220824_contigs_filtered.fa.gz	-	-	-	Klebsiella pneumoniae	clinical material
GCA_022293155.1_PDT000423803.1	-	-	-	Klebsiella pneumoniae	-
GCA_027893455.1_PDT001557912.1	2019-09-28	Homo sapiens	Bangladesh	Klebsiella pneumoniae	-
GCA_021815995.1_PDT001219536.1	2012-02	Homo sapiens	Canada	Klebsiella pneumoniae	urine
GCA_030981755.1_PDT001868296.1	2023-08-07	Homo sapiens	USA	Klebsiella pneumoniae	Rectal Swab
GCA_021784335.1_PDT001227687.1	2013-12-29	Homo sapiens	United Kingdom	Klebsiella pneumoniae	-
GCA_022296495.1_PDT000423606.1	-	-	-	Klebsiella pneumoniae	-
GCA_022265735.1_PDT000435281.1	05-Feb-2014	Homo sapiens	Singapore	Klebsiella pneumoniae	-
GCA_033799365.1_ASM3379936v1	2021-10-14	-	Saudi Arabia	Klebsiella pneumoniae	-
GCA_032461605.1_ASM3246160v1	2020-10-21	Homo sapiens	China	Klebsiella pneumoniae	Pus
GCA_004357815.1_ASM435781v1	Sep-2016	Homo sapiens	China	Klebsiella pneumoniae	blood
GCA_031014325.1_PDT001826060.1	2023-02-03	Homo sapiens	USA	Klebsiella pneumoniae	clinical
GCA_022026135.1_PDT000929562.1	2019-09-18	-	Germany	Klebsiella pneumoniae	throat
GCA_959611325.1_CRESA-KP830-220830_contigs_filtered.fa.gz	-	-	-	Klebsiella pneumoniae	clinical material
GCA_028075495.2_PDT001583328.2	-	Homo sapiens	USA	Klebsiella pneumoniae	-
GCA_029713525.1_PDT001688126.1	2023	Homo sapiens	USA	Klebsiella pneumoniae	Specimen from wound
GCA_031241315.1_PDT001874776.1	2023	Homo sapiens	USA	Klebsiella pneumoniae	urine
GCA_022208765.1_PDT000650064.1	2016	Homo sapiens	Myanmar	Klebsiella pneumoniae	-
GCA_022235585.1_PDT000442281.1	2016	Homo sapiens	Ireland	Klebsiella pneumoniae	-
GCA_959610515.1_CRESA-KP154-220721_contigs_filtered.fa.gz	-	-	-	Klebsiella pneumoniae	clinical material
GCA_026252095.2_PDT001488206.2	2022-10-10	Homo sapiens	USA	Klebsiella pneumoniae	blood
GCA_033587655.1_PDT001982004.1	2022-10-06	Homo sapiens	Netherlands	Klebsiella pneumoniae	-
GCA_024377975.2_PDT001366901.2	2022-06-04	Homo sapiens	USA	Klebsiella pneumoniae	urine
GCA_022159765.1_PDT001243588.1	-	Homo sapiens	United Kingdom	Klebsiella pneumoniae	-
GCA_027132275.1_PDT001538085.1	2022-06-05	Homo sapiens	Netherlands	Klebsiella pneumoniae	-
GCA_032742055.1_ASM3274205v1	2023-02	-	China	Klebsiella pneumoniae	hospital sewage
GCA_027915315.2_PDT001572921.2	2022-12-14	Homo sapiens	USA	Klebsiella pneumoniae	urine
GCA_021801145.1_PDT001227418.1	2015-04-20	Homo sapiens	United Kingdom	Klebsiella pneumoniae	-
GCA_024798865.2_PDT001404026.2	2022-07-28	Homo sapiens	USA	Klebsiella pneumoniae	blood
GCA_021968095.1_PDT001019675.1	2018	Homo sapiens	Lebanon	Klebsiella pneumoniae	-
GCA_032635685.1_PDT001923307.1	2017	Homo sapiens	Peru	Klebsiella pneumoniae	urine
GCA_032746455.1_PDT001940559.1	2016	Homo sapiens	India	Klebsiella pneumoniae	Neonatal Blood
GCA_020294705.1_ASM2029470v1	2017-07/2018-07	Homo sapiens	China	Klebsiella pneumoniae	sputum
GCA_020407015.1_ASM2040701v1	2015-11-16	Homo sapiens	Kenya	Klebsiella pneumoniae	-
GCA_021906595.2_PDT001132270.2	2021-08-16	Homo sapiens	USA	Klebsiella pneumoniae	Rectal Swab
GCA_022025235.1_PDT000929608.1	2019-12-16	-	Germany	Klebsiella pneumoniae	rectal swab
GCA_024756845.1_ASM2475684v1	2019-05-19	Homo sapiens	China	Klebsiella pneumoniae	patient
GCA_031624935.1_ASM3162493v1	2020	Homo sapiens	India	Klebsiella pneumoniae	sputum
GCA_023107595.2_PDT001293724.2	2021-11-18	Homo sapiens	USA	Klebsiella pneumoniae	urine
GCA_014877295.1_ASM1487729v1	2017	Homo sapiens	Poland	Klebsiella pneumoniae	clinical sample
GCA_022308215.1_PDT001250635.1	2019-04-02	Homo sapiens	Kenya	Klebsiella pneumoniae	-
GCA_026266455.2_PDT001491182.2	2022-09-15	Homo sapiens	USA	Klebsiella pneumoniae	wound
GCA_027827955.1_PDT001558004.1	2013-03-26	Homo sapiens	Bangladesh	Klebsiella pneumoniae	-
GCA_030397635.1_ASM3039763v1	2021-06	Homo sapiens	USA	Klebsiella pneumoniae	blood
GCA_022293115.1_PDT000423805.1	-	-	-	Klebsiella pneumoniae	-
GCA_028089775.1_PDT001585595.1	2017	Homo sapiens	Greece	Klebsiella pneumoniae	clinical material
GCA_024435115.1_ASM2443511v1	2020-09	Homo sapiens	China	Klebsiella pneumoniae	sputum
GCA_021906895.2_PDT001131151.2	2021-07-02	Homo sapiens	USA	Klebsiella pneumoniae	urine
GCA_030381605.1_ASM3038160v1	2021-02-10	Homo sapiens	Italy	Klebsiella pneumoniae	blood
GCA_022186205.1_PDT000716573.1	2019	-	Germany	Klebsiella pneumoniae	-
GCA_022024695.2_PDT000932225.3	2020	Homo sapiens	USA	Klebsiella pneumoniae	rectal
GCA_002202255.1_ASM220225v1	-	-	-	Klebsiella pneumoniae	-
GCA_032636385.1_PDT001923267.1	2018	Homo sapiens	Peru	Klebsiella pneumoniae	blood
GCA_028058475.1_PDT001367523.1	2022	Homo sapiens	USA	Klebsiella pneumoniae	wound
GCA_022001385.1_PDT000987000.1	2016-04-11	Homo sapiens	Thailand	Klebsiella pneumoniae	-
GCA_029915605.1_ASM2991560v1	-	Homo sapiens	China	Klebsiella pneumoniae	-
GCA_025875885.1_PDT001468070.1	2020	Homo sapiens	Norway	Klebsiella pneumoniae	Rectal sample
GCA_031018085.1_PDT001787744.1	2022	Homo sapiens	USA	Klebsiella pneumoniae	-
GCA_027617445.1_PDT001558159.1	2020-03-25	Homo sapiens	Bangladesh	Klebsiella pneumoniae	-
GCA_024167105.1_PDT001352899.1	2022	Homo sapiens	USA	Klebsiella pneumoniae	urine clean catch
GCA_022326875.1_PDT000535701.1	2016-08-23	Homo sapiens	Spain	Klebsiella pneumoniae	-
GCA_022235925.1_PDT000442259.1	2016	Homo sapiens	Ireland	Klebsiella pneumoniae	-
GCA_021951915.1_PDT001021724.1	2017	Homo sapiens	Colombia	Klebsiella pneumoniae	-
GCA_023826215.1_PDT001325858.1	2017-10-17	Homo sapiens	Thailand	Klebsiella pneumoniae	urine
GCA_014877015.1_ASM1487701v1	2017	Homo sapiens	Poland	Klebsiella pneumoniae	clinical sample
GCA_947576215.1_NRZ-78664	-	-	-	Klebsiella pneumoniae	skin
GCA_022171105.1_PDT000786731.1	2016-02-17	Homo sapiens	Canada	Klebsiella pneumoniae	rectal swab
GCA_022116095.1_PDT001245134.1	2016-05-01	Homo sapiens	United Kingdom	Klebsiella pneumoniae	-
GCA_023925625.1_PDT001345500.1	2019	Homo sapiens	Israel	Klebsiella pneumoniae	clinical material
GCA_030381865.1_ASM3038186v1	2021-04-09	Homo sapiens	Italy	Klebsiella pneumoniae	blood
GCA_020294825.1_ASM2029482v1	2017-07/2018-07	Homo sapiens	China	Klebsiella pneumoniae	sputum
GCA_027131355.1_PDT001538095.1	2022-03-15	Homo sapiens	Netherlands	Klebsiella pneumoniae	-
GCA_022038975.2_PDT000893714.2	2019	Homo sapiens	USA	Klebsiella pneumoniae	urine clean catch isolate
GCA_030921465.1_PDT001865315.1	-	Homo sapiens	USA	Klebsiella pneumoniae	-
GCA_947390135.1_17-8104594_assembly	-	-	-	Klebsiella pneumoniae	NHS Scotland
GCA_025071275.1_PDT001214467.1	2014	Homo sapiens	Singapore	Klebsiella pneumoniae	URINARY
GCA_902166875.1_K8195	-	-	-	Klebsiella pneumoniae	Human
GCA_025078055.1_PDT001411033.1	2013	Homo sapiens	Singapore	Klebsiella pneumoniae	rectal
GCA_002845135.1_ASM284513v1	2015	Homo sapiens	China	Klebsiella pneumoniae	-
GCA_947576045.1_NRZ-74418	-	-	-	Klebsiella pneumoniae	respiratory
GCA_028433125.2_PDT001600950.2	2022	Homo sapiens	USA	Klebsiella pneumoniae	other
GCA_030250385.1_ASM3025038v1	2018-06-30	Homo sapiens	Pakistan	Klebsiella pneumoniae	urine
GCA_021803065.1_PDT001227416.1	2016-01-07	Homo sapiens	United Kingdom	Klebsiella pneumoniae	-
GCA_916161585.1_003943_INSP116	-	-	-	Klebsiella pneumoniae	Clinical sample
GCA_022007435.1_PDT000986895.1	2016-03-14	Homo sapiens	Thailand	Klebsiella pneumoniae	-
GCA_021951185.1_PDT001025061.1	2018	Homo sapiens	USA	Klebsiella pneumoniae	rectal
GCA_022329345.1_PDT000523073.1	2017-12-11	-	Myanmar	Klebsiella pneumoniae	chicken (food source)
GCA_031039395.1_PDT001693209.2	2022	Homo sapiens	USA	Klebsiella pneumoniae	Urine specimen
GCA_033329445.1_PDT001966643.1	2023	Homo sapiens	USA	Klebsiella pneumoniae	urine
GCA_018283475.1_ASM1828347v1	2018	Homo sapiens	Pakistan	Klebsiella pneumoniae	urine
GCA_956478915.1_SE41183-UR-KP-190613_contigs_filtered.fa.gz	-	-	-	Klebsiella pneumoniae	clinical material
GCA_028057455.1_PDT001464743.1	2022	Homo sapiens	USA	Klebsiella pneumoniae	urine
GCA_033034235.1_ASM3303423v1	2016	-	Pakistan	Klebsiella pneumoniae	hospital surface
GCA_021988575.2_PDT000997244.2	2020	Homo sapiens	USA	Klebsiella pneumoniae	-
GCA_022037375.2_PDT000897987.2	2020	Homo sapiens	USA	Klebsiella pneumoniae	rectal swab
GCA_022068585.1_PDT000875776.1	08-May-2014	Homo sapiens	USA	Klebsiella pneumoniae	urine
GCA_033850975.1_PDT001993294.1	2023	Homo sapiens	USA	Klebsiella pneumoniae	wound
GCA_021520955.1_ASM2152095v1	2017-07-30	Homo sapiens	China	Klebsiella pneumoniae	blood
GCA_025589035.1_PDT001442649.1	2021-04-05	Homo sapiens	Russia	Klebsiella pneumoniae	anus swab
GCA_022861205.1_ASM2286120v1	2018	Homo sapiens	China	Klebsiella pneumoniae	-
GCA_031015065.1_PDT001817657.1	2023	Homo sapiens	USA	Klebsiella pneumoniae	-
GCA_031048015.1_PDT001725763.1	2020-09-26	Homo sapiens	Egypt	Klebsiella pneumoniae subsp. pneumoniae	urine
GCA_031214225.1_PDT001876139.1	2023-01-22	Homo sapiens	USA	Klebsiella pneumoniae	Wound Swab
GCA_008704185.1_ASM870418v1	2018	Homo sapiens	South Africa	Klebsiella pneumoniae	urine
GCA_029328275.1_PDT001664919.1	2023	Homo sapiens	USA	Klebsiella pneumoniae	rectal swab
GCA_030517965.1_ASM3051796v1	2020-10-06	Homo sapiens	South Korea	Klebsiella pneumoniae	-
GCA_019781185.1_ASM1978118v1	2019-09	Homo sapiens	Germany	Klebsiella pneumoniae	rectal swab
GCA_956478885.1_SE41148-UR-KP-merged_contigs_filtered.fa.gz	-	-	-	Klebsiella pneumoniae	clinical material
GCA_019660605.1_ASM1966060v1	2015	Homo sapiens	China	Klebsiella pneumoniae	blood
GCA_959609725.1_CRESA-KP274A-220725_contigs_filtered.fa.gz	-	-	-	Klebsiella pneumoniae	clinical material
GCA_023565105.2_PDT001315724.2	2022-03-04	Homo sapiens	USA	Klebsiella pneumoniae	blood
GCA_014877845.1_ASM1487784v1	2019	Homo sapiens	Poland	Klebsiella pneumoniae	clinical sample
GCA_031212405.1_PDT001876199.1	2023-04-05	Homo sapiens	USA	Klebsiella pneumoniae	urine
GCA_926500615.1_92584	-	-	-	Klebsiella pneumoniae	Catheter
GCA_004832355.1_ASM483235v1	18-Oct-2016	Homo sapiens	Thailand	Klebsiella pneumoniae	stool
GCA_021930115.1_PDT001091601.1	2018-01-23	Homo sapiens	Spain	Klebsiella pneumoniae	-
GCA_022296735.1_PDT000423590.1	-	-	-	Klebsiella pneumoniae	-
GCA_027830395.2_PDT001550922.2	2022-11-20	Homo sapiens	USA	Klebsiella pneumoniae	urine
GCA_033901035.1_ASM3390103v1	-	Homo sapiens	Germany	Klebsiella pneumoniae	-
GCA_031214865.1_PDT001876107.1	2023-02-10	Homo sapiens	USA	Klebsiella pneumoniae	blood
GCA_025582785.1_ASM2558278v1	2022-05-24	chicken	China	Klebsiella pneumoniae	feces
GCA_030922225.1_PDT001865319.1	-	Homo sapiens	USA	Klebsiella pneumoniae	-
GCA_025878125.1_PDT001467938.1	2019	Homo sapiens	Norway	Klebsiella pneumoniae	urine
GCA_947576055.1_NRZ-76362	-	-	-	Klebsiella pneumoniae	screening_other_than_rectal
GCA_021904675.3_PDT001143437.4	2021	Homo sapiens	USA	Klebsiella pneumoniae	urine
GCA_021809985.3_PDT001223231.4	2021	Homo sapiens	USA	Klebsiella pneumoniae	rectal swab
GCA_029715275.1_ASM2971527v1	2020-05	Homo sapiens	Lebanon	Klebsiella pneumoniae	DTA
GCA_021943535.1_PDT001042200.1	2020-01-09	Homo sapiens	Italy	Klebsiella pneumoniae subsp. pneumoniae	Surveillance
GCA_022174265.1_PDT000751230.1	01-Jul-2019	Homo sapiens	Kuwait	Klebsiella pneumoniae	SCREENING
GCA_022169785.1_PDT000847256.1	2018-12	Homo sapiens	Myanmar	Klebsiella pneumoniae	human sputum
GCA_014876815.1_ASM1487681v1	2015	Homo sapiens	Poland	Klebsiella pneumoniae	clinical sample
GCA_021782775.1_PDT001227740.1	-	Homo sapiens	United Kingdom	Klebsiella pneumoniae	-
GCA_003115055.2_ASM311505v2	2015	Homo sapiens	Viet Nam	Klebsiella pneumoniae	-
GCA_031174945.1_PDT001873487.1	2022	Homo sapiens	Greece	Klebsiella pneumoniae	-
GCA_031205895.1_PDT001876355.1	2023-02-27	Homo sapiens	USA	Klebsiella pneumoniae	sputum
GCA_023411355.1_PDT001307887.1	-	-	Singapore	Klebsiella pneumoniae	-
GCA_015666525.1_ASM1566652v1	2020-08-11	Homo sapiens	Brazil	Klebsiella pneumoniae	blood
GCA_011742755.1_ASM1174275v1	2019	Homo sapiens	India	Klebsiella pneumoniae	blood
GCA_900181085.1_14936_2_3	2010/2012	-	Pakistan	Klebsiella pneumoniae subsp. pneumoniae	Blood
GCA_029222085.1_ASM2922208v1	2020-05-30	Homo sapiens	China	Klebsiella pneumoniae	urine
GCA_028906635.2_PDT001648371.2	2022	Homo sapiens	USA	Klebsiella pneumoniae	urine
GCA_032635945.1_PDT001923291.1	2017	Homo sapiens	Peru	Klebsiella pneumoniae	respiratory
GCA_026615595.1_ASM2661559v1	2015-12-09	Homo sapiens	China	Klebsiella pneumoniae	sputum
GCA_022035075.2_PDT000898457.2	2018	Homo sapiens	USA	Klebsiella pneumoniae	urine isolate
GCA_022294335.1_PDT000423737.1	-	-	-	Klebsiella pneumoniae	-
GCA_014877315.1_ASM1487731v1	2017	Homo sapiens	Poland	Klebsiella pneumoniae	clinical sample
GCA_031014725.1_PDT001823748.1	2023	Homo sapiens	USA	Klebsiella pneumoniae	urine
GCA_021800325.1_PDT001227443.1	2014-04-04	Homo sapiens	United Kingdom	Klebsiella pneumoniae	-
GCA_031214895.1_PDT001876109.1	2023-02-08	Homo sapiens	USA	Klebsiella pneumoniae	urine
GCA_023365815.1_PDT001307783.1	-	-	Singapore	Klebsiella pneumoniae	-
GCA_033800985.1_ASM3380098v1	2021-02-13	-	Saudi Arabia	Klebsiella pneumoniae	-
GCA_022102655.1_PDT001243616.1	2016-01-12	Homo sapiens	United Kingdom	Klebsiella pneumoniae	-
GCA_959612525.1_CRESA-KP415-220822_contigs_filtered.fa.gz	-	-	-	Klebsiella pneumoniae	clinical material
GCA_902166935.1_K7759	-	-	-	Klebsiella pneumoniae	Human
GCA_023026785.1_PDT001289549.1	2020	Homo sapiens	Australia	Klebsiella pneumoniae	Urine - Catheter
GCA_022273775.1_PDT000433180.1	2014	Homo sapiens	Viet Nam	Klebsiella pneumoniae	-
GCA_030294165.1_ASM3029416v1	2021-06-20	Homo sapiens	Australia	Klebsiella pneumoniae	urine
GCA_022235945.1_PDT000442258.1	2016	Homo sapiens	Ireland	Klebsiella pneumoniae	-
GCA_030552315.1_ASM3055231v1	2022-10-19	Homo sapiens	Slovakia	Klebsiella pneumoniae	smear from the endotracheal cannula
GCA_030234225.1_ASM3023422v1	2021	Homo sapiens	China	Klebsiella pneumoniae	Bronchoalveolar lavage fluid
GCA_018421145.1_ASM1842114v1	2019	Homo sapiens	Germany	Klebsiella pneumoniae	throat swab
GCA_021938455.2_PDT001071636.2	2021	Homo sapiens	USA	Klebsiella pneumoniae	Urinary catheter specimen
GCA_022274515.1_PDT000433142.1	04-Mar-2016	Homo sapiens	Russia	Klebsiella pneumoniae	Rectal
GCA_031179755.1_PDT001873399.1	2022	Homo sapiens	Greece	Klebsiella pneumoniae	-
GCA_030286375.1_ASM3028637v1	2015	Homo sapiens	Japan	Klebsiella pneumoniae	urine
GCA_031214995.1_PDT001876103.1	2023-05-09	Homo sapiens	USA	Klebsiella pneumoniae	urine
GCA_023825615.1_PDT001325898.1	2017-10-02	Homo sapiens	Thailand	Klebsiella pneumoniae	urine
GCA_028676075.2_PDT001618639.2	2023	Homo sapiens	USA	Klebsiella pneumoniae	urine
GCA_033547405.1_ASM3354740v1	2022-05-18	-	Saudi Arabia	Klebsiella pneumoniae	-
GCA_022239285.1_PDT000441648.1	2014	Homo sapiens	Germany	Klebsiella pneumoniae subsp. pneumoniae	anal swab
GCA_022369925.1_ASM2236992v1	2018-07-19	Homo sapiens	Italy	Klebsiella pneumoniae	blood
GCA_030192785.1_ASM3019278v1	2018-05	Gallus gallus	China	Klebsiella pneumoniae	feces
GCA_031210015.1_PDT001876274.1	2023-05-10	Homo sapiens	USA	Klebsiella pneumoniae	urine
GCA_020293185.1_ASM2029318v1	2017-07/2018-07	Homo sapiens	China	Klebsiella pneumoniae	sputum
GCA_029127765.2_PDT001656222.2	2023-02-20	Homo sapiens	USA	Klebsiella pneumoniae	Rectal Swab
GCA_019051615.1_ASM1905161v1	2018-11-30	Homo sapiens	China	Klebsiella pneumoniae	sputum
GCA_022328045.1_PDT000535673.1	2016-01-26	Homo sapiens	Spain	Klebsiella pneumoniae	-
GCA_023107955.2_PDT001293722.2	2021-09-10	Homo sapiens	USA	Klebsiella pneumoniae	blood
GCA_027608615.1_PDT001558404.1	2019-12-08	Homo sapiens	Bangladesh	Klebsiella pneumoniae	-
GCA_027611645.1_PDT001558253.1	2016-11-26	Homo sapiens	Bangladesh	Klebsiella pneumoniae	-
GCA_026348695.1_PDT001493641.1	2020-03-05	Homo sapiens	Thailand	Klebsiella pneumoniae	blood
GCA_947575855.1_NRZ-77183a	-	-	-	Klebsiella pneumoniae	not assigned
GCA_032743995.1_PDT001940517.1	2020-06-22	Homo sapiens	India	Klebsiella pneumoniae	urine
GCA_025071135.1_PDT001214482.1	2014	Homo sapiens	Singapore	Klebsiella pneumoniae	RECTAL
GCA_025115885.1_PDT001411414.1	2012	Homo sapiens	Singapore	Klebsiella pneumoniae	GASTROINTESTINAL/ABDOMINAL
GCA_022024505.3_PDT000932241.4	2020	Homo sapiens	USA	Klebsiella pneumoniae	urine
GCA_032719915.1_PDT001927099.1	2021	Homo sapiens	Italy	Klebsiella pneumoniae	-
GCA_021904335.2_PDT001144883.2	2021	Homo sapiens	USA	Klebsiella pneumoniae	Bacterial isolate specimen
GCA_021985295.1_PDT001003226.1	2016-07-08	Homo sapiens	Thailand	Klebsiella pneumoniae	-
GCA_021933435.1_PDT001087328.1	2017	Homo sapiens	Australia	Klebsiella pneumoniae	swab
GCA_022274535.1_PDT000433144.1	10-Jan-2015	Homo sapiens	Russia	Klebsiella pneumoniae	sputum
GCA_022171445.1_PDT000785638.1	-	Homo sapiens	-	Klebsiella pneumoniae	-
GCA_947575135.1_NRZ-79061	-	-	-	Klebsiella pneumoniae	intraabdominal
GCA_024435275.1_ASM2443527v1	2020-11	Homo sapiens	China	Klebsiella pneumoniae	sputum
GCA_021727735.1_ASM2172773v1	2017	Homo sapiens	China	Klebsiella pneumoniae	urine
GCA_021930355.1_PDT001091590.1	2016-08-25	Homo sapiens	Spain	Klebsiella pneumoniae	-
GCA_004830945.1_ASM483094v1	2016-12-09	Homo sapiens	Thailand	Klebsiella pneumoniae subsp. pneumoniae	stool
GCA_023778315.1_PDT001325842.1	2018-01-19	Homo sapiens	Thailand	Klebsiella pneumoniae	urine
GCA_021983555.1_PDT001003366.1	2016-10-23	Homo sapiens	Thailand	Klebsiella pneumoniae	-
GCA_023426975.2_PDT001309313.2	2022	Homo sapiens	USA	Klebsiella pneumoniae	-
GCA_022186025.1_PDT000716574.1	2019	-	Germany	Klebsiella pneumoniae	-
GCA_009765305.1_ASM976530v1	2014-11	Homo sapiens	India	Klebsiella pneumoniae	Blood sample from neonates
GCA_024120475.2_PDT001338779.3	2022-05-19	Homo sapiens	USA	Klebsiella pneumoniae	urine
GCA_022295935.1_PDT000423645.1	-	-	-	Klebsiella pneumoniae	-
GCA_021945575.1_PDT001025505.1	2019	Homo sapiens	USA	Klebsiella pneumoniae	rectal
GCA_022282585.1_PDT000431947.1	2016-01-12	Homo sapiens	Thailand	Klebsiella pneumoniae	-
GCA_022025615.1_PDT000929590.1	2019-10-21	-	Germany	Klebsiella pneumoniae	tracheal secretion
GCA_004831635.1_ASM483163v1	2017-10-25	Homo sapiens	Thailand	Klebsiella pneumoniae subsp. pneumoniae	urine
GCA_027992745.2_PDT001577101.2	2022-11-29	Homo sapiens	USA	Klebsiella pneumoniae	Rectal Swab
GCA_027884925.1_PDT001557976.1	2013-09-07	Homo sapiens	Bangladesh	Klebsiella pneumoniae	-
GCA_022186005.1_PDT000716575.1	2019	-	Germany	Klebsiella pneumoniae	-
GCA_028451085.2_PDT001601418.2	2022-12-23	Homo sapiens	USA	Klebsiella pneumoniae	urine
GCA_031214965.1_PDT001876104.1	2023-05-10	Homo sapiens	USA	Klebsiella pneumoniae	urine
GCA_021815455.1_PDT001219559.1	2011-07	Homo sapiens	Canada	Klebsiella pneumoniae	blood
GCA_031209785.1_PDT001876281.1	2023-05-08	Homo sapiens	USA	Klebsiella pneumoniae	urine
GCA_033959425.1_PDT002007955.1	2023	Homo sapiens	USA	Klebsiella pneumoniae	rectal swab
GCA_002180175.1_ASM218017v1	-	-	-	Klebsiella pneumoniae	-
GCA_034081325.1_ASM3408132v1	2019-06-10	Homo sapiens	China	Klebsiella pneumoniae	blood
GCA_022294095.1_PDT000423749.1	-	-	-	Klebsiella pneumoniae	-
GCA_022122085.1_PDT001245129.1	2013-12-31	Homo sapiens	United Kingdom	Klebsiella pneumoniae	-
GCA_023925745.1_PDT001345487.1	2018	Homo sapiens	Israel	Klebsiella pneumoniae	clinical material
GCA_022276265.1_PDT000432048.1	2016-11-10	Homo sapiens	Myanmar	Klebsiella pneumoniae	human urine
GCA_030024865.1_ASM3002486v1	2021	Homo sapiens	Nigeria	Klebsiella pneumoniae	-
GCA_030143835.1_ASM3014383v1	2020-06	-	Egypt	Klebsiella pneumoniae	hospital respiratory patient
GCA_028655595.1_ASM2865559v1	2021	Homo sapiens	France	Klebsiella pneumoniae	-
GCA_022502665.1_PDT001261546.1	2019	-	Spain	Klebsiella pneumoniae	Feces, Gull (Larus spp.)
GCA_029519295.2_PDT001675993.2	2023-03-06	Homo sapiens	USA	Klebsiella pneumoniae	Rectal Swab
GCA_021913505.1_PDT001216108.1	2018-05	Homo sapiens	India	Klebsiella pneumoniae	Pus
GCA_021937435.1_PDT001078586.1	2016/2018	Homo sapiens	France	Klebsiella pneumoniae	clinical or screening sample
GCA_026068675.2_PDT001480852.2	2022-09-07	Homo sapiens	USA	Klebsiella pneumoniae	Foot
GCA_022234485.1_PDT000442756.1	2013	Homo sapiens	Serbia	Klebsiella pneumoniae	-
GCA_031016445.1_PDT001810390.1	2021	Homo sapiens	USA	Klebsiella pneumoniae	-
GCA_034085395.1_ASM3408539v1	2016-05-11	Homo sapiens	China	Klebsiella pneumoniae	wound
GCA_022150465.1_PDT001244634.1	2014-08-16	Homo sapiens	United Kingdom	Klebsiella pneumoniae	-
GCA_031212245.1_PDT001876207.1	2023-06-05	Homo sapiens	USA	Klebsiella pneumoniae	urine
GCA_021907315.1_PDT001110116.1	2017-04	Homo sapiens	Viet Nam	Klebsiella pneumoniae	feces
GCA_022162085.1_PDT001243337.1	2015-07-29	Homo sapiens	United Kingdom	Klebsiella pneumoniae	-
GCA_023455675.1_PDT001307948.1	-	-	Singapore	Klebsiella pneumoniae	-
GCA_033037235.1_PDT001953302.1	2023	-	USA	Klebsiella pneumoniae	Patient space cages
GCA_023790575.2_PDT001322291.2	2022	Homo sapiens	USA	Klebsiella pneumoniae	-
GCA_947576975.1_NRZ-79025a	-	-	-	Klebsiella pneumoniae	urine
GCA_026719785.2_PDT001515172.2	2022-10-17	Homo sapiens	USA	Klebsiella pneumoniae	blood
GCA_022185965.1_PDT000716585.1	2019	-	Germany	Klebsiella pneumoniae	-
GCA_033109625.1_PDT001959140.1	2016-01-25	Homo sapiens	Iran	Klebsiella pneumoniae	UC
GCA_023003685.1_ASM2300368v1	-	Homo sapiens	-	Klebsiella pneumoniae	-
GCA_021943975.1_PDT001042178.1	2019-12-06	Homo sapiens	Italy	Klebsiella pneumoniae subsp. pneumoniae	Surveillance
GCA_004831125.1_ASM483112v1	2018-03-02	Homo sapiens	Thailand	Klebsiella pneumoniae	stool
GCA_022113535.1_PDT001245128.1	2014-03-01	Homo sapiens	United Kingdom	Klebsiella pneumoniae	-
GCA_033113485.1_PDT001958949.1	2020-12-31	Homo sapiens	China	Klebsiella pneumoniae	bronchoalveolar lavage
GCA_004830915.1_ASM483091v1	2016-08-31	Homo sapiens	Thailand	Klebsiella pneumoniae subsp. pneumoniae	stool
GCA_031041215.1_PDT000799616.2	2019	Homo sapiens	USA	Klebsiella pneumoniae	urine
GCA_947573095.1_NRZ-75733	-	-	-	Klebsiella pneumoniae	rectal
GCA_031212085.1_PDT001876215.1	2023-05-31	Homo sapiens	USA	Klebsiella pneumoniae	urine
GCA_032636345.1_PDT001923271.1	2017	Homo sapiens	Peru	Klebsiella pneumoniae	respiratory
GCA_956482155.1_TU48014-BL-KP-190416_contigs_filtered.fa.gz	-	-	-	Klebsiella pneumoniae	clinical material
GCA_028057015.2_PDT001512987.2	2022	Homo sapiens	USA	Klebsiella pneumoniae	urine
GCA_023774395.1_PDT001325741.1	2017-08-02	Homo sapiens	Thailand	Klebsiella pneumoniae	sputum
GCA_023366595.1_PDT001307928.1	-	-	Singapore	Klebsiella pneumoniae	-
GCA_003937185.1_ASM393718v1	2016-03	-	Pakistan	Klebsiella pneumoniae	bedside light switch in hospital
GCA_031436185.1_PDT001882394.1	2023	Homo sapiens	USA	Klebsiella pneumoniae	urine
GCA_027616625.1_PDT001558209.1	2021-11-05	Homo sapiens	Bangladesh	Klebsiella pneumoniae	-
GCA_022230145.1_PDT000446016.1	2014	Homo sapiens	Canada	Klebsiella pneumoniae	-
GCA_033801145.1_ASM3380114v1	2021-01-12	-	Saudi Arabia	Klebsiella pneumoniae	-
GCA_024666265.1_ASM2466626v1	2020	Homo sapiens	Thailand	Klebsiella pneumoniae	microbial
GCA_021986275.1_PDT001003165.1	2017-03-16	Homo sapiens	Thailand	Klebsiella pneumoniae	-
GCA_021875275.1_PDT001197763.1	2013	Homo sapiens	Singapore	Klebsiella pneumoniae	respiratory
GCA_029915165.1_ASM2991516v1	-	Homo sapiens	China	Klebsiella pneumoniae	-
GCA_021932455.1_PDT001087389.1	2017	Homo sapiens	Australia	Klebsiella pneumoniae	urine
GCA_021983635.1_PDT001003363.1	2016-09-18	Homo sapiens	Thailand	Klebsiella pneumoniae	-
GCA_031042455.1_PDT001765641.1	2023	Homo sapiens	USA	Klebsiella pneumoniae	urine isolate
GCA_031014945.1_PDT001818776.1	2023-02-14	Homo sapiens	USA	Klebsiella pneumoniae	sputum
GCA_025113425.1_PDT001411373.1	2012	Homo sapiens	Singapore	Klebsiella pneumoniae	respiratory
GCA_024799005.2_PDT001404020.2	2022-08-02	Homo sapiens	USA	Klebsiella pneumoniae	urine
GCA_023003395.1_ASM2300339v1	-	Homo sapiens	-	Klebsiella pneumoniae	-
[truncated: 6,467 more rows]

## Sheet: Table S6
Feature information of blaNDM-positive Klebsiella aerogenes strains
ID	Collection date	Host	Country	Species	Isolation source
GCA_028080175.2_PDT001583316.2	-	Homo sapiens	USA	Klebsiella aerogenes	-
GCA_031194095.1_ASM3119409v1	2021-10-15	Homo sapiens	China	Klebsiella aerogenes	feces
GCA_031042935.1_PDT001756246.1	2023-04-13	Homo sapiens	USA	Klebsiella aerogenes	wound
GCA_023069035.2_PDT001291268.2	2022	Homo sapiens	USA	Klebsiella aerogenes	urine
GCA_034125425.1_ASM3412542v1	2016-12-12	Homo sapiens	China	Klebsiella aerogenes	Puncturesolution
GCA_024918355.1_ASM2491835v1	2018-05-11	Homo sapiens	USA	Klebsiella aerogenes	blood
GCA_023040235.1_PDT001288338.1	-	-	Singapore	Klebsiella aerogenes	-
GCA_033028625.1_PDT001953049.1	2021	Homo sapiens	USA	Klebsiella aerogenes	-
GCA_031008865.1_PDT001856945.1	2023	Homo sapiens	USA	Klebsiella aerogenes	urine
GCA_022141245.1_PDT001244098.1	2016-06-13	Homo sapiens	United Kingdom	Klebsiella aerogenes	-
GCA_026266435.2_PDT001491180.2	2022-08-12	Homo sapiens	USA	Klebsiella aerogenes	Abscess
GCA_031435205.1_PDT001882443.1	2023	Homo sapiens	USA	Klebsiella aerogenes	urine
GCA_033215075.1_PDT001965024.1	2023	Homo sapiens	USA	Klebsiella aerogenes	BRONCHIAL WASH
GCA_021808705.1_PDT001227257.1	2014-06-05	Homo sapiens	United Kingdom	Klebsiella aerogenes	-
GCA_021903415.2_PDT001157697.5	2021-01-01	Homo sapiens	USA	Klebsiella aerogenes	Bacterial isolate specimen
GCA_034044675.1_ASM3404467v1	2019-12-01	Homo sapiens	China	Klebsiella aerogenes	Anal swab
GCA_026223795.1_ASM2622379v1	2019	Homo sapiens	Brazil	Klebsiella aerogenes	Infective secretion
GCA_030411195.1_ASM3041119v1	2022	Homo sapiens	USA	Klebsiella aerogenes	clinical
GCA_021837885.1_PDT001216485.1	2019	Homo sapiens	Switzerland	Klebsiella aerogenes	-
GCA_021902315.2_PDT001165467.2	2020	Homo sapiens	USA	Klebsiella aerogenes	Rectal
GCA_028367455.2_PDT001598589.2	2023	Homo sapiens	USA	Klebsiella aerogenes	sputum
GCA_030183875.1_ASM3018387v1	2020-10-09	Homo sapiens	Australia	Klebsiella aerogenes	urine
GCA_011067245.1_ASM1106724v1	2018-11-26	Homo sapiens	South Korea	Klebsiella aerogenes	-
GCA_034197875.1_ASM3419787v1	2020-01-04	Homo sapiens	China	Klebsiella aerogenes	excrement
GCA_009909445.1_ASM990944v1	2019	-	China	Klebsiella aerogenes	chicken manure
GCA_027906835.2_PDT001570800.2	2022	Homo sapiens	USA	Klebsiella aerogenes	sputum
GCA_031010845.1_PDT001839622.1	2023	Homo sapiens	USA	Klebsiella aerogenes	-
GCA_026109645.2_PDT001482538.2	2022	Homo sapiens	USA	Klebsiella aerogenes	-
GCA_011006785.1_ASM1100678v1	2018	Homo sapiens	Lebanon	Klebsiella aerogenes	skin
GCA_031237185.1_PDT001874965.1	2023-07-25	Homo sapiens	USA	Klebsiella aerogenes	urine
GCA_032764535.1_PDT001940641.1	2020-10-03	Homo sapiens	India	Klebsiella aerogenes	urine
GCA_023452815.1_PDT001308137.1	-	-	Singapore	Klebsiella aerogenes	-
GCA_025071735.1_PDT001214370.1	2013	Homo sapiens	Singapore	Klebsiella aerogenes	RECTAL
GCA_030411095.1_ASM3041109v1	2022	Homo sapiens	USA	Klebsiella aerogenes	clinical
GCA_003425735.1_ASM342573v1	2016-11-26	Homo sapiens	China	Klebsiella aerogenes	ascites
GCA_019931695.1_ASM1993169v1	2012	Homo sapiens	-	Klebsiella aerogenes	-
GCA_023365235.1_PDT001308097.1	-	-	Singapore	Klebsiella aerogenes	-
GCA_019048885.1_ASM1904888v1	2020-07	porcine	China	Klebsiella aerogenes	intestinal contents
GCA_025966865.1_PDT001473434.1	2019	Homo sapiens	Japan	Klebsiella aerogenes	-
GCA_023452485.1_PDT001308078.1	-	-	Singapore	Klebsiella aerogenes	-
GCA_034128605.1_ASM3412860v1	2020-12-14	Homo sapiens	China	Klebsiella aerogenes	urine
GCA_023553355.2_PDT001315277.2	2022-02-09	Homo sapiens	USA	Klebsiella aerogenes	urine
GCA_025071075.1_PDT001214481.1	2013	Homo sapiens	Singapore	Klebsiella aerogenes	RECTAL
GCA_024362585.2_PDT001365167.2	2022-06-05	Homo sapiens	USA	Klebsiella aerogenes	Blood specimen
GCA_034044535.1_ASM3404453v1	2020-10-30	Homo sapiens	China	Klebsiella aerogenes	urine
GCA_030372695.1_ASM3037269v1	2018	Homo sapiens	Peru	Klebsiella aerogenes	-
GCA_021903655.2_PDT001157474.4	2021-01-01	Homo sapiens	USA	Klebsiella aerogenes	Bacterial isolate specimen
GCA_019657165.1_ASM1965716v1	2021	-	Viet Nam	Klebsiella aerogenes	-
GCA_032742295.1_PDT001940642.1	2020-10-03	Homo sapiens	India	Klebsiella aerogenes	urine
GCA_024560885.2_PDT001377709.2	2021	Homo sapiens	USA	Klebsiella aerogenes	Tissue
GCA_031042275.1_PDT001765730.1	2023	Homo sapiens	USA	Klebsiella aerogenes	ulcer
GCA_028073595.2_PDT001582871.2	-	Homo sapiens	USA	Klebsiella aerogenes	-
GCA_002852865.1_ASM285286v1	26-Dec-2016	Homo sapiens	China	Klebsiella aerogenes	-
GCA_022098455.2_PDT001096794.2	2021	Homo sapiens	USA	Klebsiella aerogenes	urine
GCA_034044555.1_ASM3404455v1	2020-10-23	Homo sapiens	China	Klebsiella aerogenes	sputum
GCA_023457975.1_PDT001307870.1	-	-	Singapore	Klebsiella aerogenes	-
GCA_025071175.1_PDT001214477.1	2013	Homo sapiens	Singapore	Klebsiella aerogenes	URINARY
GCA_024604175.1_PDT001378951.1	2018-05-11	Homo sapiens	USA	Klebsiella aerogenes	blood
GCA_019772015.1_ASM1977201v1	2014	Homo sapiens	China	Klebsiella aerogenes	secreta
GCA_033028345.1_PDT001953062.1	2021	Homo sapiens	USA	Klebsiella aerogenes	-
GCA_025966845.1_PDT001473435.1	2019	Homo sapiens	Japan	Klebsiella aerogenes	-
GCA_034120075.1_ASM3412007v1	2020-08-05	Homo sapiens	China	Klebsiella aerogenes	urine
GCA_022272755.1_PDT000433368.2	2012-02	-	Pakistan	Klebsiella aerogenes	de-identified patient sample
GCA_024603095.2_PDT001379070.2	2022-07-13	Homo sapiens	USA	Klebsiella aerogenes	other
GCA_024559105.2_PDT001377811.2	2021	Homo sapiens	USA	Klebsiella aerogenes	wound
GCA_028645955.1_PDT001616152.1	2022	Homo sapiens	USA	Klebsiella aerogenes	urine
GCA_034120285.1_ASM3412028v1	2018-11-26	Homo sapiens	China	Klebsiella aerogenes	swab
GCA_032150005.1_PDT001906942.1	2023	Homo sapiens	USA	Klebsiella aerogenes	-
GCA_022272735.1_PDT000433370.2	2012-02	-	Pakistan	Klebsiella aerogenes	de-identified patient sample
GCA_029016365.2_PDT001651947.2	2023	Homo sapiens	USA	Klebsiella aerogenes	blood
GCA_026186875.2_PDT001485742.2	2022-01-13	Homo sapiens	USA	Klebsiella aerogenes	aspirate
GCA_021837555.1_PDT001216514.1	2020	Homo sapiens	Switzerland	Klebsiella aerogenes	-
GCA_022272815.1_PDT000433365.2	2012-02	-	Pakistan	Klebsiella aerogenes	de-identified patient sample
GCA_034120115.1_ASM3412011v1	2020-09-20	Homo sapiens	China	Klebsiella aerogenes	sputum
GCA_028074655.1_PDT001583326.1	-	Homo sapiens	USA	Klebsiella aerogenes	-
GCA_000802765.1_SPADES_assembly_of_Enterobacter_cloacae_ND17	14-Nov-2012	Homo sapiens	USA	Klebsiella aerogenes	excreted bodily substance
GCA_029046965.2_PDT001653202.2	2022	Homo sapiens	USA	Klebsiella aerogenes	Rectal swab
GCA_021784295.1_PDT001227684.1	2014-11-24	Homo sapiens	United Kingdom	Klebsiella aerogenes	-
GCA_023408035.1_PDT001307892.1	-	-	Singapore	Klebsiella aerogenes	-
GCA_033904145.1_PDT001998820.1	2023	Homo sapiens	USA	Klebsiella aerogenes	-
GCA_030372585.1_ASM3037258v1	2018	Homo sapiens	Peru	Klebsiella aerogenes	-
GCA_031037455.1_PDT001726236.2	2018	Homo sapiens	USA	Klebsiella aerogenes	urine
GCA_030411155.1_ASM3041115v1	2022	Homo sapiens	USA	Klebsiella aerogenes	clinical
GCA_001472935.1_SMART_888.v1	2013	Homo sapiens	Guatemala	Klebsiella aerogenes	-

## Sheet: Table S7
Feature information of blaNDM-positive Proteus mirabilis strains
ID	Collection date	Host	Country	Species	Isolation source
GCA_007197655.1_ASM719765v1	25-Oct-2018	Homo sapiens	China	Proteus mirabilis	urine
GCA_028058175.2_PDT001415063.2	2022	Homo sapiens	USA	Proteus mirabilis	urine
GCA_031098295.1_PDT001856947.1	2023	Homo sapiens	USA	Proteus mirabilis	wound
GCA_033485735.1_ASM3348573v1	2022-06-10	Homo sapiens	China	Proteus mirabilis	Lung space occupying lesion
GCA_022453625.1_ASM2245362v1	2021-07-24	Homo sapiens	China	Proteus mirabilis	urine
GCA_015694025.1_ASM1569402v1	2017-08	Homo sapiens	China	Proteus mirabilis	sputum
GCA_029085395.1_ASM2908539v1	2021	-	China	Proteus mirabilis	swine farm
GCA_033028585.1_PDT001953052.1	2021	Homo sapiens	USA	Proteus mirabilis	-
GCA_031131605.1_PDT001729115.2	2023	Homo sapiens	USA	Proteus mirabilis	sputum
GCA_028063815.2_PDT001164223.2	2021	Homo sapiens	USA	Proteus mirabilis	blood
GCA_022890875.2_PDT001280004.2	2021	Homo sapiens	USA	Proteus mirabilis	-
GCA_022802545.1_ASM2280254v1	2019-04-27	chicken	China	Proteus mirabilis	-
GCA_022802475.1_ASM2280247v1	2019-04-27	chicken	China	Proteus mirabilis	-
GCA_001463025.1_ASM146302v1	2012	Homo sapiens	Norway	Proteus mirabilis	Urine
GCA_019258985.2_PDT001090222.2	2021	Homo sapiens	USA	Proteus mirabilis	Rectal swab
GCA_022802395.1_ASM2280239v1	2019-04-27	chicken	China	Proteus mirabilis	-
GCA_015694005.1_ASM1569400v1	2017-08	Homo sapiens	China	Proteus mirabilis	sputum
GCA_033170445.1_ASM3317044v1	2022-04-15	Homo sapiens	China	Proteus mirabilis	sputum
GCA_011045575.1_ASM1104557v1	2017	-	China	Proteus mirabilis	Intestinal contents
GCA_019257545.2_PDT001090225.2	2021	Homo sapiens	USA	Proteus mirabilis	Rectal swab
GCA_022107195.2_PDT001242763.2	2020-08-08	Homo sapiens	USA	Proteus mirabilis	Wound/Abscess
GCA_032601145.1_PDT001925769.1	2023	Homo sapiens	USA	Proteus mirabilis	wound
GCA_028062235.2_PDT001175581.2	2021	Homo sapiens	USA	Proteus mirabilis	urine
GCA_015896365.1_PDT000879472.1	2015-12-19	Homo sapiens	Qatar	Proteus mirabilis	blood
GCA_025660455.1_ASM2566045v1	2019-07	Homo sapiens	China	Proteus mirabilis	sputum
GCA_025660525.1_ASM2566052v1	2020-08	Homo sapiens	China	Proteus mirabilis	wound secretions
GCA_022802655.1_ASM2280265v1	2019-04-27	chicken	China	Proteus mirabilis	-
GCA_022802355.1_ASM2280235v1	2019-04-27	chicken	China	Proteus mirabilis	-
GCA_029047265.2_PDT001653206.2	2022	Homo sapiens	USA	Proteus mirabilis	Bacterial isolate specimen
GCA_021449205.1_PDT001221570.1	2021-11-19	Homo sapiens	USA	Proteus mirabilis	Rectal swab
GCA_032602835.1_PDT001925706.1	2023	Homo sapiens	USA	Proteus mirabilis	Wound, Sacral
GCA_028062255.2_PDT001175580.2	2021	Homo sapiens	USA	Proteus mirabilis	urine
GCA_033170405.1_ASM3317040v1	2019-08-09	Homo sapiens	China	Proteus mirabilis	urine
GCA_029436495.1_ASM2943649v1	2022	-	China	Proteus mirabilis	Chicken meat
GCA_022802485.1_ASM2280248v1	2019-04-27	chicken	China	Proteus mirabilis	-
GCA_031131525.1_PDT001729185.2	2023	Homo sapiens	USA	Proteus mirabilis	-
GCA_018287495.2_PDT001019336.2	2021	Homo sapiens	USA	Proteus mirabilis	Urine specimen obtained by clean catch
GCA_015893265.1_PDT000881395.1	2017-06-26	Homo sapiens	Hong Kong	Proteus mirabilis	urine
GCA_023702535.1_ASM2370253v1	2021	Homo sapiens	China	Proteus mirabilis	no
GCA_018972025.2_ASM1897202v2	2015-10-25	Homo sapiens	China	Proteus mirabilis	urine
GCA_033215415.1_ASM3321541v1	2017-10-27	Homo sapiens	China	Proteus mirabilis	ascites
GCA_025399735.1_ASM2539973v1	2021-08	-	Malaysia	Proteus mirabilis	microwave pre-treated clinical waste
GCA_021444655.2_PDT001221231.2	2021	Homo sapiens	USA	Proteus mirabilis	-
GCA_022876185.2_PDT001280875.2	2022	Homo sapiens	USA	Proteus mirabilis	rectal swab
GCA_022802575.1_ASM2280257v1	2019-04-27	chicken	China	Proteus mirabilis	-
GCA_021027975.2_PDT001187851.2	2021	Homo sapiens	USA	Proteus mirabilis	Rectal swab
GCA_013357465.1_ASM1335746v1	2018-12-06	Cacatua galerita	China	Proteus mirabilis	feces
GCA_028062435.2_PDT001175568.2	2021	Homo sapiens	USA	Proteus mirabilis	urine
GCA_027270335.1_ASM2727033v1	2019-04-22	Homo sapiens	South Korea	Proteus mirabilis	hospital
GCA_025660515.1_ASM2566051v1	2020-12	Homo sapiens	China	Proteus mirabilis	sputum
GCA_002180115.1_ASM218011v1	-	-	-	Proteus mirabilis	-
GCA_015693865.1_ASM1569386v1	2017-07	Homo sapiens	China	Proteus mirabilis	sputum
GCA_031142715.1_PDT001729123.2	2023	Homo sapiens	USA	Proteus mirabilis	urine
GCA_031142485.1_PDT001744409.1	2022-07-25	Homo sapiens	USA	Proteus mirabilis	urine
GCA_013255765.1_ASM1325576v1	Dec-2017	Chicken	China	Proteus mirabilis	intestines
GCA_013357485.1_ASM1335748v1	2018-12-06	Ailuropoda melanoleuca	China	Proteus mirabilis	feces
GCA_033725635.1_PDT001986299.1	2023	Homo sapiens	USA	Proteus mirabilis	-
GCA_033439945.1_ASM3343994v1	2021-09-02	Homo sapiens	China	Proteus mirabilis	blood
GCA_022802695.1_ASM2280269v1	2019-04-27	chicken	China	Proteus mirabilis	-
GCA_015693965.1_ASM1569396v1	2017-04	Homo sapiens	China	Proteus mirabilis	sputum
GCA_033170525.1_ASM3317052v1	2022-03-25	Homo sapiens	China	Proteus mirabilis	sputum
GCA_025660575.1_ASM2566057v1	2021-09	Homo sapiens	China	Proteus mirabilis	sputum
GCA_028063395.2_PDT001165433.2	2021	Homo sapiens	USA	Proteus mirabilis	urine
GCA_022802595.1_ASM2280259v1	2019-04-27	chicken	China	Proteus mirabilis	-
GCA_019735095.1_PDT001114958.1	2019-11-09	Homo sapiens	USA	Proteus mirabilis	Bacterial isolate specimen
GCA_028073075.2_PDT001582847.2	-	Homo sapiens	USA	Proteus mirabilis	-
GCA_028063835.2_PDT001164222.2	2021	Homo sapiens	USA	Proteus mirabilis	urine
GCA_027820735.2_ASM2782073v2	2022	Homo sapiens	USA	Proteus mirabilis	sputum
GCA_029626545.2_PDT001684043.2	2023	Homo sapiens	USA	Proteus mirabilis	urine
GCA_022802455.1_ASM2280245v1	2019-04-27	chicken	China	Proteus mirabilis	-
GCA_021544735.1_PDT001227297.1	2015-01-17	Homo sapiens	United Kingdom	Proteus mirabilis	-
GCA_019942415.2_PDT001126938.2	2021	Homo sapiens	USA	Proteus mirabilis	urine
GCA_024273475.1_PDT001345554.1	2018	Homo sapiens	Israel	Proteus mirabilis	clinical material
GCA_032150125.1_PDT001906937.1	2023	Homo sapiens	USA	Proteus mirabilis	-
GCA_022406495.1_ASM2240649v1	-	-	-	Proteus mirabilis	-
GCA_029046605.2_PDT001653192.2	2022	Homo sapiens	USA	Proteus mirabilis	Rectal swab
GCA_030411275.1_ASM3041127v1	2022	Homo sapiens	USA	Proteus mirabilis	clinical
GCA_015666255.1_ASM1566625v1	2017-04	Homo sapiens	China	Proteus mirabilis	urine
GCA_009429045.2_ASM942904v2	03-Apr-2019	Homo sapiens	Italy	Proteus mirabilis	urine catheter
GCA_004145395.1_ASM414539v1	2018	Homo sapiens	France	Proteus mirabilis	patient
GCA_022802315.1_ASM2280231v1	2019-04-27	chicken	China	Proteus mirabilis	-
GCA_033802365.1_ASM3380236v1	2023	-	China	Proteus mirabilis	fly
GCA_027270395.1_ASM2727039v1	2019-10-28	Homo sapiens	South Korea	Proteus mirabilis	hospital
GCA_004179395.1_ASM417939v1	2018	Homo sapiens	France	Proteus mirabilis	patient
GCA_021807905.3_PDT001235662.4	2015	Homo sapiens	USA	Proteus mirabilis	urine
GCA_017142915.2_PDT000947578.2	2020	Homo sapiens	USA	Proteus mirabilis	Urinary catheter specimen
GCA_008195605.1_ASM819560v1	18-May-2018	Homo sapiens	China	Proteus mirabilis	urine sample
GCA_019660825.1_ASM1966082v1	2013	Homo sapiens	China	Proteus mirabilis	urine
GCA_022802435.1_ASM2280243v1	2019-04-27	chicken	China	Proteus mirabilis	-
GCA_033028065.1_PDT001953075.1	2021	Homo sapiens	USA	Proteus mirabilis	-
GCA_022802605.1_ASM2280260v1	2019-04-27	chicken	China	Proteus mirabilis	-
GCA_015901445.2_PDT000868692.2	2020	Homo sapiens	USA	Proteus mirabilis	-
GCA_033028325.1_PDT001953064.1	2021	Homo sapiens	USA	Proteus mirabilis	-
GCA_022802325.1_ASM2280232v1	2019-04-27	chicken	China	Proteus mirabilis	-
GCA_033144955.1_PDT001962683.1	2023	Homo sapiens	USA	Proteus mirabilis	-
GCA_022802535.1_ASM2280253v1	2019-04-27	chicken	China	Proteus mirabilis	-
GCA_033170545.1_ASM3317054v1	-	Homo sapiens	China	Proteus mirabilis	-
GCA_020677745.2_PDT001164040.2	2019-05-13	Homo sapiens	USA	Proteus mirabilis	Bacterial isolate specimen
GCA_027270475.1_ASM2727047v1	2018-08-23	Homo sapiens	South Korea	Proteus mirabilis	hospital
GCA_029542365.1_ASM2954236v1	2021	-	China	Proteus mirabilis	swine farm
GCA_022802665.1_ASM2280266v1	2019-04-27	chicken	China	Proteus mirabilis	-
GCA_013357445.1_ASM1335744v1	2018-11-28	-	China	Proteus mirabilis	Panthera tigris Amoyensis facel
GCA_025881625.1_PDT001467754.1	2015	Homo sapiens	Norway	Proteus mirabilis	other
GCA_032440565.1_PDT001917245.1	2023-07-28	Homo sapiens	USA	Proteus mirabilis	urine
GCA_013256075.1_ASM1325607v1	Dec-2017	duck	China	Proteus mirabilis	intestine
GCA_031630295.1_ASM3163029v1	2019	Homo sapiens	Brazil	Proteus mirabilis	Other clinical sources
GCA_029047325.2_PDT001653203.2	2022	Homo sapiens	USA	Proteus mirabilis	Rectal swab
GCA_027270345.1_ASM2727034v1	2019-07-21	Homo sapiens	South Korea	Proteus mirabilis	hospital
GCA_028216695.2_PDT001594946.2	2022	Homo sapiens	USA	Proteus mirabilis	-
GCA_018861165.1_4337PV	2019-08-09	Homo sapiens	Italy	Proteus mirabilis	urine
GCA_017161055.1_ASM1716105v1	2019-01	Swine	China	Proteus mirabilis	-
GCA_015693985.1_ASM1569398v1	2017-05	Homo sapiens	China	Proteus mirabilis	sputum
GCA_003194305.1_ASM319430v1	2013-01-24	Homo sapiens	Sweden	Proteus mirabilis	feces
GCA_007197625.1_ASM719762v1	21-May-2018	Homo sapiens	China	Proteus mirabilis	sputum
GCA_018139105.1_ASM1813910v1	2018-11-28	-	China	Proteus mirabilis	Panthera tigris Amoyensis
GCA_030335725.1_ASM3033572v1	-	Homo sapiens	Germany	Proteus mirabilis	-
GCA_018287555.2_PDT001019331.2	2021	Homo sapiens	USA	Proteus mirabilis	Urinary catheter specimen
GCA_022802415.1_ASM2280241v1	2019-04-27	chicken	China	Proteus mirabilis	-
GCA_025660555.1_ASM2566055v1	2020-10	Homo sapiens	China	Proteus mirabilis	urine
GCA_025969845.1_PDT001474458.1	2018	Homo sapiens	Australia	Proteus mirabilis	-
GCA_019192645.1_ASM1919264v1	2018-09	Homo sapiens	Colombia	Proteus mirabilis	urine
GCA_028465825.2_PDT001602589.2	2022	Homo sapiens	USA	Proteus mirabilis	-
GCA_028063435.2_PDT001165429.2	2021	Homo sapiens	USA	Proteus mirabilis	sputum
GCA_030335705.1_ASM3033570v1	-	Homo sapiens	Germany	Proteus mirabilis	-
GCA_022802375.1_ASM2280237v1	2019-04-27	chicken	China	Proteus mirabilis	-
GCA_902387925.1_UHGG_MGYG-HGUT-02514	-	-	-	Proteus mirabilis	human gut
GCA_022802515.1_ASM2280251v1	2019-04-27	chicken	China	Proteus mirabilis	-
GCA_028461865.2_PDT001602591.2	2022	Homo sapiens	USA	Proteus mirabilis	-
GCA_018336495.1_ASM1833649v1	2018-11-18	-	China	Proteus mirabilis	chicken
GCA_033485495.1_ASM3348549v1	2022-05-09	Homo sapiens	China	Proteus mirabilis	Alveolar lavage fluid
GCA_031136255.1_PDT001700538.2	2023	Homo sapiens	USA	Proteus mirabilis	tracheal aspirate
GCA_027270415.1_ASM2727041v1	2019-07-01	Homo sapiens	South Korea	Proteus mirabilis	hospital
GCA_003114895.2_ASM311489v2	2013	Homo sapiens	Viet Nam	Proteus mirabilis	-
GCA_031098275.1_PDT001856949.1	2023	Homo sapiens	USA	Proteus mirabilis	urine
GCA_025147205.2_PDT001413706.2	2022-07-25	Homo sapiens	USA	Proteus mirabilis	urine
GCA_033170425.1_ASM3317042v1	2022-01-05	Homo sapiens	China	Proteus mirabilis	sputum
GCA_022802635.1_ASM2280263v1	2019-04-27	chicken	China	Proteus mirabilis	-
GCA_028061135.2_PDT001237752.2	2021	Homo sapiens	USA	Proteus mirabilis	urine
GCA_031630315.1_ASM3163031v1	2019	Homo sapiens	Brazil	Proteus mirabilis	blood

## Sheet: Table S8
Feature information of blaNDM-positive Enterobacter cloacae strains
ID	Collection da	Host	Country	Species	Isolation source
GCA_004136795.1_ASM413679v1	2015-05	fly	China	Enterobacter cloacae complex sp. CH23B	commercial chicken farm
GCA_001472845.1_SMART_855.v1	2012	Homo sapiens	Viet Nam	Enterobacter cloacae subsp. cloacae	-
GCA_004127355.1_ASM412735v1	2014-11	chicken	China	Enterobacter cloacae	cloaca swabs from commercial farm
GCA_021869665.1_ASM2186966v1	2020-12-13	-	China	Enterobacter cloacae complex sp. ECL411	urine
GCA_006228165.1_ASM622816v1	Jan-2018	Homo sapiens	Thailand	Enterobacter cloacae	-
GCA_031610165.1_ASM3161016v1	2022-02-21	Homo sapiens	India	Enterobacter cloacae subsp. cloacae	blood
GCA_004136775.1_ASM413677v1	2015-08	chicken	China	Enterobacter cloacae complex sp. 4DZ3-17B2	cloaca swabs from commercial farm
GCA_019974335.2_ASM1997433v2	-	-	-	Enterobacter cloacae	-
GCA_033836705.1_PDT001992617.1	2019	Homo sapiens	Canada	Enterobacter cloacae	-
GCA_002982195.1_ASM298219v1	2010	Homo sapiens	Viet Nam	Enterobacter cloacae	urine
GCA_023405715.1_PDT001308066.1	-	-	Singapore	Enterobacter cloacae	-
GCA_021180195.1_PDT001202119.1	2016	Homo sapiens	Myanmar	Enterobacter cloacae	-
GCA_030234465.1_ASM3023446v1	2018-02-02	Homo sapiens	Nigeria	Enterobacter cloacae	Blood culture
GCA_022474035.2_PDT001257936.2	2021	Homo sapiens	USA	Enterobacter cloacae	wound
GCA_033406895.1_PDT001750016.1	2017	Homo sapiens	Singapore	Enterobacter cloacae	URINARY
GCA_016445445.1_PDT000925105.1	2016	Homo sapiens	Singapore	Enterobacter cloacae	Acute Care Hospital
GCA_017151325.1_ASM1715132v1	2018-11-02T09:38:30Z	-	China	Enterobacter cloacae	Sewage
GCA_004136725.1_ASM413672v1	2015-02	chicken	China	Enterobacter cloacae complex sp. 2DZ2F2B	cloaca swabs from commercial farm
GCA_947391175.1_16-8104520_assembly	-	-	-	Enterobacter cloacae	NHS Scotland
GCA_033345375.1_ASM3334537v1	2023	Homo sapiens	USA	Enterobacter cloacae complex sp. 2023EL-01177	Right foot
GCA_015685255.1_PDT000435256.1	30-May-2014	Homo sapiens	Singapore	Enterobacter cloacae	-
GCA_021869625.1_ASM2186962v1	2020-10-05	-	China	Enterobacter cloacae complex sp. ECL404	Drainage
GCA_001525285.1_ASM152528v1	2014	Homo sapiens	Philippines	Enterobacter cloacae subsp. cloacae	urine
GCA_030234495.1_ASM3023449v1	2020-03-24	Homo sapiens	Nigeria	Enterobacter cloacae	Blood culture
GCA_023933005.1_PDT001345402.1	2018	Homo sapiens	Israel	Enterobacter cloacae	clinical material
GCA_029492125.1_PDT001672931.1	-	-	Singapore	Enterobacter cloacae	-
GCA_025036165.1_PDT001386183.1	2020	Homo sapiens	Canada	Enterobacter cloacae	-
GCA_025877585.1_PDT001467965.1	2019	Homo sapiens	Norway	Enterobacter cloacae	Rectal sample
GCA_030234525.1_ASM3023452v1	2020-03-24	Homo sapiens	Nigeria	Enterobacter cloacae	Blood culture
GCA_021546715.1_PDT001227351.1	2015-01-02	Homo sapiens	United Kingdom	Enterobacter cloacae	-
GCA_003985225.1_ASM398522v1	2017-06-14	Homo sapiens	China	Enterobacter cloacae	-
GCA_004127335.1_ASM412733v1	2014-11	chicken	China	Enterobacter cloacae	cloaca swabs from commercial farm
GCA_001472135.1_SMART_313.v1	2010	Homo sapiens	Viet Nam	Enterobacter cloacae subsp. cloacae	-
GCA_004136805.1_ASM413680v1	2015-05	fly	China	Enterobacter cloacae complex sp. GF14B	commercial chicken farm
GCA_929618565.1_cpe093	-	-	-	Enterobacter cloacae	screen
GCA_017535905.1_PDT000986962.1	2015-03-02	Homo sapiens	Thailand	Enterobacter cloacae	-
GCA_021869685.1_ASM2186968v1	2021-10-13	-	China	Enterobacter cloacae complex sp. ECL414	sputum
GCA_029721115.1_PDT001677191.2	2022	Homo sapiens	USA	Enterobacter cloacae	blood
GCA_001472555.1_SMART_628.v1	2012	Homo sapiens	Guatemala	Enterobacter cloacae subsp. cloacae	-
GCA_030235765.1_ASM3023576v1	2018-07-24	Homo sapiens	Nigeria	Enterobacter cloacae	Blood culture
GCA_011077475.1_ASM1107747v1	2019	Chicken manure compost	China	Enterobacter cloacae	-
GCA_015681175.1_PDT000893430.1	2014	Homo sapiens	Philippines	Enterobacter cloacae subsp. cloacae	wound
GCA_023457755.1_PDT001307923.1	-	-	Singapore	Enterobacter cloacae	-
GCA_947390315.1_17-8104727_assembly	-	-	-	Enterobacter cloacae	NHS Scotland
GCA_028737495.1_ASM2873749v1	2022	Homo sapiens	USA	Enterobacter cloacae complex sp. 2022EL-00981	aspirate; right breast
GCA_030235875.1_ASM3023587v1	2022-01-29	Homo sapiens	Nigeria	Enterobacter cloacae	Blood culture
GCA_025034055.1_PDT001386312.1	2020	Homo sapiens	Canada	Enterobacter cloacae	-
GCA_023924785.1_PDT001345403.1	2018	Homo sapiens	Israel	Enterobacter cloacae	clinical material
GCA_028626165.2_PDT001615314.2	2022	Homo sapiens	USA	Enterobacter cloacae	blood
GCA_031611375.1_ASM3161137v1	2018-12-30	Homo sapiens	India	Enterobacter cloacae subsp. cloacae	blood
GCA_019060575.1_PDT001078612.1	2016/2018	Homo sapiens	France	Enterobacter cloacae	clinical or screening sample
GCA_033033855.1_ASM3303385v1	2016	-	Nigeria	Enterobacter cloacae	hospital surface
GCA_015685075.1_PDT000435242.1	22-May-2014	Homo sapiens	Singapore	Enterobacter cloacae	-
GCA_026627885.1_ASM2662788v1	2021	Homo sapiens	USA	Enterobacter cloacae complex sp. 2022EL-00747	wound
GCA_017151335.1_ASM1715133v1	2018-11-02T09:35:30Z	-	China	Enterobacter cloacae	soil
GCA_015682175.1_PDT000879517.1	2015-11-02	Homo sapiens	Qatar	Enterobacter cloacae	pus
GCA_030434925.1_ASM3043492v1	2021	Homo sapiens	USA	Enterobacter cloacae complex sp. 2023EL-00495	wound right groin
GCA_021503135.1_ASM2150313v1	2016	Homo sapiens	Pakistan	Enterobacter cloacae	rectal swab
GCA_004136685.1_ASM413668v1	2015-08	chicken	China	Enterobacter cloacae complex sp. 4DZ3-28B	cloaca swabs from commercial farm
GCA_030434945.1_ASM3043494v1	2023	Homo sapiens	USA	Enterobacter cloacae complex sp. 2023EL-00493	abdominal abscess
GCA_023060475.1_ASM2306047v1	2019-06-26	Homo sapiens	Brazil	Enterobacter cloacae subsp. cloacae	blood
GCA_029174845.1_PDT001658782.1	2022	Homo sapiens	USA	Enterobacter cloacae	urine
GCA_004136855.1_ASM413685v1	2015-08	chicken	China	Enterobacter cloacae complex sp. 4DZ1-17B1	cloaca swabs from commercial farm
GCA_002740835.1_ASM274083v1	27-Jul-2013	Homo sapiens	Romania	Enterobacter cloacae	blood culture
GCA_030234485.1_ASM3023448v1	2020-03-27	Homo sapiens	Nigeria	Enterobacter cloacae	Blood culture
GCA_021427005.1_PDT001219057.1	2013	Homo sapiens	Singapore	Enterobacter cloacae	urine
GCA_032352615.1_ASM3235261v1	2017	Homo sapiens	Canada	Enterobacter cloacae	-
GCA_001472895.1_SMART_886.v1	2013	Homo sapiens	Philippines	Enterobacter cloacae subsp. cloacae	-
GCA_002925805.1_ASM292580v1	2012	Homo sapiens	Czech Republic	Enterobacter cloacae complex sp.	clinical material
GCA_004137705.1_ASM413770v1	2015-02	chicken	China	Enterobacter cloacae complex sp. 2DZ2F20B	cloaca swabs from commercial farm
GCA_003057395.1_ASM305739v1	2016	Homo sapiens	Czech Republic	Enterobacter cloacae complex sp.	clinical material
GCA_023450675.1_PDT001308100.1	-	-	Singapore	Enterobacter cloacae	-
GCA_021545495.1_PDT001227373.1	2014-08-18	Homo sapiens	United Kingdom	Enterobacter cloacae	-
GCA_033598895.1_ASM3359889v1	2022-12-28	Homo sapiens	India	Enterobacter cloacae subsp. cloacae	blood
GCA_023364675.1_PDT001308160.1	-	-	Singapore	Enterobacter cloacae	-
GCA_030434915.1_ASM3043491v1	2021	Homo sapiens	USA	Enterobacter cloacae complex sp. 2023EL-00494	urine
GCA_015685855.1_PDT000433364.1	Feb-2012	-	Pakistan	Enterobacter cloacae	de-identified patient sample
GCA_020567495.1_ASM2056749v1	2019-10-07	Homo sapiens	Iran	Enterobacter cloacae	stool
GCA_031846105.1_ASM3184610v1	2023	Homo sapiens	USA	Enterobacter cloacae	Rectal Swab
GCA_011754445.1_ASM1175444v1	-	-	-	Enterobacter cloacae complex sp. E.c70	-
GCA_009707405.1_ASM970740v1	29-Mar-2017	Homo sapiens	China	Enterobacter cloacae	sputum
GCA_023455695.1_PDT001307940.1	-	-	Singapore	Enterobacter cloacae	-
GCA_014840875.1_ASM1484087v1	2015	Homo sapiens	Pakistan	Enterobacter cloacae	blood
GCA_031610155.1_ASM3161015v1	2022-06-01	Homo sapiens	India	Enterobacter cloacae subsp. cloacae	blood
GCA_031610975.1_ASM3161097v1	2022-08-15	Homo sapiens	India	Enterobacter cloacae subsp. cloacae	blood
GCA_017903285.1_PDT001003045.1	2016-06-01	Homo sapiens	Thailand	Enterobacter cloacae	-
GCA_029492385.1_PDT001672908.1	-	-	Singapore	Enterobacter cloacae	-
GCA_004136695.1_ASM413669v1	2015-05	chicken	China	Enterobacter cloacae complex sp. 677-3DZ2D5B	cloaca swabs from commercial farm
GCA_015959265.1_PDT000893433.1	2014	Homo sapiens	Nigeria	Enterobacter cloacae subsp. cloacae	urine
GCA_016445945.1_PDT000924940.1	2014	Homo sapiens	Singapore	Enterobacter cloacae	Acute Care Hospital
GCA_033033875.1_ASM3303387v1	2016	-	Nigeria	Enterobacter cloacae	hospital surface
GCA_026627665.1_ASM2662766v1	2022	Homo sapiens	USA	Enterobacter cloacae complex sp. 2022EL-00759	rectal swab
GCA_030234585.1_ASM3023458v1	2018-10-13	Homo sapiens	Nigeria	Enterobacter cloacae	Blood culture
GCA_023365775.1_PDT001307798.1	-	-	Singapore	Enterobacter cloacae	-
GCA_023367055.1_PDT001308047.1	-	-	Singapore	Enterobacter cloacae	-
GCA_001525175.1_ASM152517v1	2014	Homo sapiens	Viet Nam	Enterobacter cloacae subsp. cloacae	abdomen
GCA_033408755.1_PDT001749884.1	2016	Homo sapiens	Singapore	Enterobacter cloacae	respiratory
GCA_003965415.1_ASM396541v1	2017	Homo sapiens	China	Enterobacter cloacae	-
GCA_002529035.1_ASM252903v1	07-Feb-2013	Homo sapiens	India	Enterobacter cloacae	urine
GCA_003031755.1_ASM303175v1	2015	Homo sapiens	USA	Enterobacter cloacae	blood
GCA_033031455.1_ASM3303145v1	2016	-	Pakistan	Enterobacter cloacae	hospital surface
GCA_030235775.1_ASM3023577v1	2017-07-11	Homo sapiens	Nigeria	Enterobacter cloacae	Blood culture
GCA_028630655.1_PDT001615325.1	2022	Homo sapiens	USA	Enterobacter cloacae	urine
GCA_021542575.1_PDT001227710.1	2015-10-24	Homo sapiens	United Kingdom	Enterobacter cloacae	-
GCA_029310135.1_ASM2931013v1	2015	Homo sapiens	China	Enterobacter cloacae	-

## Sheet: Table S9
The prevalence of various blaNDM variants in blaNDM-positive CREC strains
#FILE	blaNDM-1	blaNDM-3	blaNDM-4	blaNDM-5	blaNDM-6	blaNDM-7	blaNDM-9	blaNDM-11	blaNDM-12	blaNDM-13	blaNDM-15	blaNDM-19	blaNDM-20	blaNDM-21	blaNDM-24	Total
GCA_000809145.1_ASM80914v1_genomic.fna	1	0	0	0	0	0	0	0	0	0	0	0	0	0	0	1
GCA_000812645.1_ASM81264v1_genomic.fna	0	0	0	1	0	0	0	0	0	0	0	0	0	0	0	1
GCA_000814145.2_ASM81414v2_genomic.fna	1	0	0	0	0	0	0	0	0	0	0	0	0	0	0	1
GCA_000814525.1_ASM81452v1_genomic.fna	0	0	0	1	0	0	0	0	0	0	0	0	0	0	0	1
GCA_001014795.2_ASM101479v2_genomic.fna	1	0	0	0	0	0	0	0	0	0	0	0	0	0	0	1
GCA_001316875.2_v02_genomic.fna	0	0	0	1	0	0	0	0	0	0	0	0	0	0	0	1
GCA_001462715.1_ASM146271v1_genomic.fna	1	0	0	0	0	0	0	0	0	0	0	0	0	0	0	1
GCA_001463115.1_ASM146311v1_genomic.fna	0	0	0	1	0	0	0	0	0	0	0	0	0	0	0	1
GCA_001463195.1_ASM146319v1_genomic.fna	1	0	0	0	0	0	0	0	0	0	0	0	0	0	0	1
GCA_001463325.1_ASM146332v1_genomic.fna	1	0	0	0	0	0	0	0	0	0	0	0	0	0	0	1
GCA_001463455.1_ASM146345v1_genomic.fna	1	0	0	0	0	0	0	0	0	0	0	0	0	0	0	1
GCA_001463535.1_ASM146353v1_genomic.fna	0	0	0	0	0	1	0	0	0	0	0	0	0	0	0	1
GCA_001509655.1_ASM150965v1_genomic.fna	0	0	0	1	0	0	0	0	0	0	0	0	0	0	0	1
GCA_001509665.1_ASM150966v1_genomic.fna	0	0	0	1	0	0	0	0	0	0	0	0	0	0	0	1
GCA_001509675.1_ASM150967v1_genomic.fna	0	0	0	1	0	0	0	0	0	0	0	0	0	0	0	1
GCA_001509715.1_ASM150971v1_genomic.fna	0	0	0	1	0	0	0	0	0	0	0	0	0	0	0	1
GCA_001509735.1_ASM150973v1_genomic.fna	0	0	0	1	0	0	0	0	0	0	0	0	0	0	0	1
GCA_001509745.1_ASM150974v1_genomic.fna	0	0	0	1	0	0	0	0	0	0	0	0	0	0	0	1
GCA_001597815.1_ASM159781v1_genomic.fna	0	0	0	0	0	1	0	0	0	0	0	0	0	0	0	1
GCA_001605825.2_ASM160582v2_genomic.fna	1	0	0	0	0	0	0	0	0	0	0	0	0	0	0	1
GCA_001611715.1_ASM161171v1_genomic.fna	1	0	0	0	0	0	0	0	0	0	0	0	0	0	0	1
GCA_001644175.1_ASM164417v1_genomic.fna	0	0	0	1	0	0	0	0	0	0	0	0	0	0	0	1
GCA_001696775.1_ASM169677v1_genomic.fna	0	0	0	1	0	0	0	0	0	0	0	0	0	0	0	1
GCA_001713545.1_ASM171354v1_genomic.fna	0	0	0	1	0	0	0	0	0	0	0	0	0	0	0	1
GCA_001713555.1_ASM171355v1_genomic.fna	1	0	0	0	0	0	0	0	0	0	0	0	0	0	0	1
GCA_001713575.1_ASM171357v1_genomic.fna	1	0	0	0	0	0	0	0	0	0	0	0	0	0	0	1
GCA_001713585.1_ASM171358v1_genomic.fna	1	0	0	0	0	0	0	0	0	0	0	0	0	0	0	1
GCA_001713625.1_ASM171362v1_genomic.fna	0	0	0	1	0	0	0	0	0	0	0	0	0	0	0	1
GCA_001721525.1_ASM172152v1_genomic.fna	1	0	0	0	0	0	0	0	0	0	0	0	0	0	0	1
GCA_001860505.1_ASM186050v1_genomic.fna	1	0	0	0	0	0	0	0	0	0	0	0	0	0	0	1
GCA_001893765.1_ASM189376v1_genomic.fna	0	0	0	1	0	0	0	0	0	0	0	0	0	0	0	1
GCA_001894505.1_ASM189450v1_genomic.fna	0	0	0	1	0	0	0	0	0	0	0	0	0	0	0	1
GCA_001894545.1_ASM189454v1_genomic.fna	0	0	0	1	0	0	0	0	0	0	0	0	0	0	0	1
GCA_002125925.1_ASM212592v1_genomic.fna	0	0	0	1	0	0	0	0	0	0	0	0	0	0	0	1
GCA_002133365.1_ASM213336v1_genomic.fna	0	0	0	1	0	0	0	0	0	0	0	0	0	0	0	1
GCA_002142675.1_ASM214267v1_genomic.fna	1	0	0	0	0	0	0	0	0	0	0	0	0	0	0	1
GCA_002142695.1_ASM214269v1_genomic.fna	0	0	0	0	0	0	1	0	0	0	0	0	0	0	0	1
GCA_002142715.1_ASM214271v1_genomic.fna	1	0	0	0	0	0	0	0	0	0	0	0	0	0	0	1
GCA_002152065.1_ASM215206v1_genomic.fna	0	0	0	1	0	0	0	0	0	0	0	0	0	0	0	1
GCA_002152115.1_ASM215211v1_genomic.fna	0	0	0	1	0	0	0	0	0	0	0	0	0	0	0	1
GCA_002152135.1_ASM215213v1_genomic.fna	1	0	0	0	0	0	0	0	0	0	0	0	0	0	0	1
GCA_002153055.1_ASM215305v1_genomic.fna	1	0	0	0	0	0	0	0	0	0	0	0	0	0	0	1
GCA_002155845.1_ASM215584v1_genomic.fna	0	0	0	1	0	0	0	0	0	0	0	0	0	0	0	1
GCA_002164595.2_ASM216459v2_genomic.fna	0	0	1	0	0	0	0	0	0	0	0	0	0	0	0	1
GCA_002164635.4_ASM216463v4_genomic.fna	0	0	1	0	0	0	0	0	0	0	0	0	0	0	0	1
GCA_002164645.3_ASM216464v3_genomic.fna	0	0	1	0	0	0	0	0	0	0	0	0	0	0	0	1
GCA_002164865.2_ASM216486v2_genomic.fna	0	0	0	1	0	0	0	0	0	0	0	0	0	0	0	1
GCA_002164915.1_ASM216491v1_genomic.fna	0	0	0	1	0	0	0	0	0	0	0	0	0	0	0	1
GCA_002164935.1_ASM216493v1_genomic.fna	0	0	0	1	0	0	0	0	0	0	0	0	0	0	0	1
GCA_002164955.1_ASM216495v1_genomic.fna	0	0	0	1	0	0	0	0	0	0	0	0	0	0	0	1
GCA_002164975.2_ASM216497v2_genomic.fna	0	0	0	1	0	0	0	0	0	0	0	0	0	0	0	1
GCA_002164985.1_ASM216498v1_genomic.fna	0	0	0	1	0	0	0	0	0	0	0	0	0	0	0	1
GCA_002165005.1_ASM216500v1_genomic.fna	0	0	0	1	0	0	0	0	0	0	0	0	0	0	0	1
GCA_002165035.1_ASM216503v1_genomic.fna	0	0	0	1	0	0	0	0	0	0	0	0	0	0	0	1
GCA_002165045.1_ASM216504v1_genomic.fna	0	0	0	1	0	0	0	0	0	0	0	0	0	0	0	1
GCA_002165055.1_ASM216505v1_genomic.fna	0	0	0	1	0	0	0	0	0	0	0	0	0	0	0	1
GCA_002165095.2_ASM216509v2_genomic.fna	0	0	0	1	0	0	0	0	0	0	0	0	0	0	0	1
GCA_002165115.2_ASM216511v2_genomic.fna	0	0	0	1	0	0	0	0	0	0	0	0	0	0	0	1
GCA_002223405.1_ASM222340v1_genomic.fna	0	0	0	1	0	0	0	0	0	0	0	0	0	0	0	1
GCA_002225075.1_ASM222507v1_genomic.fna	0	0	0	1	0	0	0	0	0	0	0	0	0	0	0	1
GCA_002257685.1_ASM225768v1_genomic.fna	0	0	0	0	0	1	0	0	0	0	0	0	0	0	0	1
GCA_002264075.1_ASM226407v1_genomic.fna	0	0	0	1	0	0	0	0	0	0	0	0	0	0	0	1
GCA_002265005.1_ASM226500v1_genomic.fna	0	0	0	1	0	0	0	0	0	0	0	0	0	0	0	1
GCA_002265025.1_ASM226502v1_genomic.fna	0	0	0	1	0	0	0	0	0	0	0	0	0	0	0	1
GCA_002265035.1_ASM226503v1_genomic.fna	0	0	0	1	0	0	0	0	0	0	0	0	0	0	0	1
GCA_002265145.1_ASM226514v1_genomic.fna	0	0	0	1	0	0	0	0	0	0	0	0	0	0	0	1
GCA_002265155.1_ASM226515v1_genomic.fna	0	0	0	1	0	0	0	0	0	0	0	0	0	0	0	1
GCA_002588125.1_ASM258812v1_genomic.fna	1	0	0	0	0	0	0	0	0	0	0	0	0	0	0	1
GCA_002588135.1_ASM258813v1_genomic.fna	1	0	0	0	0	0	0	0	0	0	0	0	0	0	0	1
GCA_002588385.1_ASM258838v1_genomic.fna	0	0	0	1	0	0	0	0	0	0	0	0	0	0	0	1
GCA_002589795.1_ASM258979v1_genomic.fna	0	0	0	1	0	0	0	0	0	0	0	0	0	0	0	1
GCA_002591135.1_ASM259113v1_genomic.fna	0	0	0	1	0	0	0	0	0	0	0	0	0	0	0	1
GCA_002634895.1_ASM263489v1_genomic.fna	0	0	0	1	0	0	0	0	0	0	0	0	0	0	0	1
GCA_002786655.1_ASM278665v1_genomic.fna	0	0	0	0	0	1	0	0	0	0	0	0	0	0	0	1
GCA_002787545.1_ASM278754v1_genomic.fna	0	0	0	0	0	1	0	0	0	0	0	0	0	0	0	1
GCA_002787645.1_ASM278764v1_genomic.fna	1	0	0	0	0	0	0	0	0	0	0	0	0	0	0	1
GCA_002787935.1_ASM278793v1_genomic.fna	0	0	0	1	0	0	0	0	0	0	0	0	0	0	0	1
GCA_002803905.1_ASM280390v1_genomic.fna	0	0	0	1	0	0	0	0	0	0	0	0	0	0	0	1
GCA_002811605.1_ASM281160v1_genomic.fna	0	0	0	0	0	1	0	0	0	0	0	0	0	0	0	1
GCA_002811725.1_ASM281172v1_genomic.fna	0	0	0	1	0	0	0	0	0	0	0	0	0	0	0	1
GCA_002834305.1_ASM283430v1_genomic.fna	0	0	0	1	0	0	0	0	0	0	0	0	0	0	0	1
GCA_002834345.1_ASM283434v1_genomic.fna	1	0	0	0	0	0	0	0	0	0	0	0	0	0	0	1
GCA_002850675.5_ASM285067v5_genomic.fna	0	0	0	0	0	0	0	0	0	0	0	0	0	1	0	1
GCA_002860085.1_ASM286008v1_genomic.fna	1	0	0	0	0	0	0	0	0	0	0	0	0	0	0	1
GCA_002860105.1_ASM286010v1_genomic.fna	0	0	0	1	0	0	0	0	0	0	0	0	0	0	0	1
GCA_002870165.1_ASM287016v1_genomic.fna	0	0	0	1	0	0	0	0	0	0	0	0	0	0	0	1
GCA_002887535.1_ASM288753v1_genomic.fna	0	0	0	1	0	0	0	0	0	0	0	0	0	0	0	1
GCA_002903125.1_ASM290312v1_genomic.fna	0	0	0	1	0	0	0	0	0	0	0	0	0	0	0	1
GCA_002945135.3_ASM294513v3_genomic.fna	0	0	0	1	0	0	0	0	0	0	0	0	0	0	0	1
GCA_002953455.1_ASM295345v1_genomic.fna	0	0	0	1	0	0	0	0	0	0	0	0	0	0	0	1
GCA_002967855.2_ASM296785v2_genomic.fna	0	0	0	1	0	0	0	0	0	0	0	0	0	0	0	1
GCA_002967865.3_ASM296786v3_genomic.fna	0	0	0	1	0	0	0	0	0	0	0	0	0	0	0	1
GCA_002967875.2_ASM296787v2_genomic.fna	0	0	0	1	0	0	0	0	0	0	0	0	0	0	0	1
GCA_002967885.2_ASM296788v2_genomic.fna	0	0	0	1	0	0	0	0	0	0	0	0	0	0	0	1
GCA_002967935.2_ASM296793v2_genomic.fna	0	0	0	1	0	0	0	0	0	0	0	0	0	0	0	1
GCA_002967955.2_ASM296795v2_genomic.fna	0	0	0	1	0	0	0	0	0	0	0	0	0	0	0	1
GCA_002967975.2_ASM296797v2_genomic.fna	0	0	0	1	0	0	0	0	0	0	0	0	0	0	0	1
GCA_002994915.1_ASM299491v1_genomic.fna	0	0	0	1	0	0	0	0	0	0	0	0	0	0	0	1
GCA_002994925.1_ASM299492v1_genomic.fna	0	0	0	1	0	0	0	0	0	0	0	0	0	0	0	1
GCA_002994975.1_ASM299497v1_genomic.fna	0	0	0	1	0	0	0	0	0	0	0	0	0	0	0	1
GCA_003004645.1_ASM300464v1_genomic.fna	1	0	0	0	0	0	0	0	0	0	0	0	0	0	0	1
GCA_003007755.1_ASM300775v1_genomic.fna	0	0	0	1	0	0	0	0	0	0	0	0	0	0	0	1
GCA_003007825.1_ASM300782v1_genomic.fna	0	0	0	0	0	1	0	0	0	0	0	0	0	0	0	1
GCA_003007855.1_ASM300785v1_genomic.fna	0	0	0	1	0	0	0	0	0	0	0	0	0	0	0	1
GCA_003007875.1_ASM300787v1_genomic.fna	0	0	0	1	0	0	0	0	0	0	0	0	0	0	0	1
GCA_003007895.1_ASM300789v1_genomic.fna	0	0	0	1	0	0	0	0	0	0	0	0	0	0	0	1
GCA_003007915.1_ASM300791v1_genomic.fna	0	0	0	1	0	0	0	0	0	0	0	0	0	0	0	1
GCA_003007935.1_ASM300793v1_genomic.fna	0	0	0	1	0	0	0	0	0	0	0	0	0	0	0	1
GCA_003007965.1_ASM300796v1_genomic.fna	0	0	0	1	0	0	0	0	0	0	0	0	0	0	0	1
GCA_003007995.1_ASM300799v1_genomic.fna	1	0	0	0	0	0	0	0	0	0	0	0	0	0	0	1
GCA_003008015.1_ASM300801v1_genomic.fna	0	0	0	1	0	0	0	0	0	0	0	0	0	0	0	1
GCA_003008025.1_ASM300802v1_genomic.fna	0	0	0	1	0	0	0	0	0	0	0	0	0	0	0	1
GCA_003008085.1_ASM300808v1_genomic.fna	0	0	0	1	0	0	0	0	0	0	0	0	0	0	0	1
GCA_003008115.1_ASM300811v1_genomic.fna	0	0	0	1	0	0	0	0	0	0	0	0	0	0	0	1
GCA_003008135.1_ASM300813v1_genomic.fna	0	0	0	1	0	0	0	0	0	0	0	0	0	0	0	1
GCA_003008145.1_ASM300814v1_genomic.fna	0	0	0	1	0	0	0	0	0	0	0	0	0	0	0	1
GCA_003008175.1_ASM300817v1_genomic.fna	0	0	0	1	0	0	0	0	0	0	0	0	0	0	0	1
GCA_003008215.1_ASM300821v1_genomic.fna	0	0	0	1	0	0	0	0	0	0	0	0	0	0	0	1
GCA_003008235.1_ASM300823v1_genomic.fna	0	0	0	1	0	0	0	0	0	0	0	0	0	0	0	1
GCA_003008245.1_ASM300824v1_genomic.fna	0	0	0	1	0	0	0	0	0	0	0	0	0	0	0	1
GCA_003008275.1_ASM300827v1_genomic.fna	0	0	0	1	0	0	0	0	0	0	0	0	0	0	0	1
GCA_003008335.1_ASM300833v1_genomic.fna	0	0	0	1	0	0	0	0	0	0	0	0	0	0	0	1
GCA_003008345.1_ASM300834v1_genomic.fna	0	0	0	1	0	0	0	0	0	0	0	0	0	0	0	1
GCA_003008375.1_ASM300837v1_genomic.fna	0	0	1	0	0	0	0	0	0	0	0	0	0	0	0	1
GCA_003031735.1_ASM303173v1_genomic.fna	0	0	0	1	0	0	0	0	0	0	0	0	0	0	0	1
GCA_003031775.1_ASM303177v1_genomic.fna	0	0	0	1	0	0	0	0	0	0	0	0	0	0	0	1
GCA_003031795.1_ASM303179v1_genomic.fna	0	0	0	1	0	0	0	0	0	0	0	0	0	0	0	1
GCA_003031815.1_ASM303181v1_genomic.fna	1	0	0	0	0	0	0	0	0	0	0	0	0	0	0	1
GCA_003051985.2_ASM305198v2_genomic.fna	0	0	0	1	0	0	0	0	0	0	0	0	0	0	0	1
GCA_003114975.2_ASM311497v2_genomic.fna	1	0	0	0	0	0	0	0	0	0	0	0	0	0	0	1
GCA_003186665.1_ASM318666v1_genomic.fna	0	0	0	1	0	0	0	0	0	0	0	0	0	0	0	1
GCA_003194265.1_ASM319426v1_genomic.fna	0	0	0	0	0	1	0	0	0	0	0	0	0	0	0	1
GCA_003261145.1_ASM326114v1_genomic.fna	0	0	0	1	0	0	0	0	0	0	0	0	0	0	0	1
GCA_003303125.1_ASM330312v1_genomic.fna	0	0	0	1	0	0	0	0	0	0	0	0	0	0	0	1
GCA_003303565.1_ASM330356v1_genomic.fna	0	0	0	0	0	0	1	0	0	0	0	0	0	0	0	1
GCA_003339345.1_ASM333934v1_genomic.fna	1	0	0	0	0	0	0	0	0	0	0	0	0	0	0	1
GCA_003346835.1_ASM334683v1_genomic.fna	1	0	0	0	0	0	0	0	0	0	0	0	0	0	0	1
GCA_003351385.1_ASM335138v1_genomic.fna	1	0	0	0	0	0	0	0	0	0	0	0	0	0	0	1
GCA_003355175.1_ASM335517v1_genomic.fna	1	0	0	0	0	0	0	0	0	0	0	0	0	0	0	1
GCA_003367575.1_ASM336757v1_genomic.fna	1	0	0	0	0	0	0	0	0	0	0	0	0	0	0	1
GCA_003400445.1_ASM340044v1_genomic.fna	0	0	0	1	0	0	0	0	0	0	0	0	0	0	0	1
GCA_003546165.1_ASM354616v1_genomic.fna	1	0	0	0	0	0	0	0	0	0	0	0	0	0	0	1
GCA_003546265.1_ASM354626v1_genomic.fna	0	0	0	1	0	0	0	0	0	0	0	0	0	0	0	1
GCA_003628115.1_ASM362811v1_genomic.fna	0	0	0	1	0	0	0	0	0	0	0	0	0	0	0	1
GCA_003628185.1_ASM362818v1_genomic.fna	0	0	0	1	0	0	0	0	0	0	0	0	0	0	0	1
GCA_003628255.1_ASM362825v1_genomic.fna	0	0	0	1	0	0	0	0	0	0	0	0	0	0	0	1
GCA_003709075.1_ASM370907v1_genomic.fna	0	0	0	1	0	0	0	0	0	0	0	0	0	0	0	1
GCA_003711045.1_ASM371104v1_genomic.fna	0	0	0	1	0	0	0	0	0	0	0	0	0	0	0	1
GCA_003925895.1_ASM392589v1_genomic.fna	0	0	0	1	0	0	0	0	0	0	0	0	0	0	0	1
GCA_003967455.1_ASM396745v1_genomic.fna	0	0	0	1	0	0	0	0	0	0	0	0	0	0	0	1
GCA_003989585.1_ASM398958v1_genomic.fna	1	0	0	0	0	0	0	0	0	0	0	0	0	0	0	1
GCA_003991155.1_ASM399115v1_genomic.fna	1	0	0	0	0	0	0	0	0	0	0	0	0	0	0	1
GCA_004011625.1_ASM401162v1_genomic.fna	0	0	0	1	0	0	0	0	0	0	0	0	0	0	0	1
GCA_004088295.1_ASM408829v1_genomic.fna	0	0	0	0	0	1	0	0	0	0	0	0	0	0	0	1
GCA_004117895.1_ASM411789v1_genomic.fna	0	0	0	1	0	0	0	0	0	0	0	0	0	0	0	1
GCA_004120955.1_ASM412095v1_genomic.fna	1	0	0	0	0	0	0	0	0	0	0	0	0	0	0	1
GCA_004122195.1_ASM412219v1_genomic.fna	0	0	0	1	0	0	0	0	0	0	0	0	0	0	0	1
GCA_004122205.1_ASM412220v1_genomic.fna	0	0	0	1	0	0	0	0	0	0	0	0	0	0	0	1
GCA_004122215.1_ASM412221v1_genomic.fna	0	0	0	1	0	0	0	0	0	0	0	0	0	0	0	1
GCA_004122245.1_ASM412224v1_genomic.fna	0	0	0	1	0	0	0	0	0	0	0	0	0	0	0	1
GCA_004122265.1_ASM412226v1_genomic.fna	0	0	0	0	0	0	1	0	0	0	0	0	0	0	0	1
GCA_004122295.1_ASM412229v1_genomic.fna	0	0	0	1	0	0	0	0	0	0	0	0	0	0	0	1
GCA_004122305.1_ASM412230v1_genomic.fna	0	0	0	1	0	0	0	0	0	0	0	0	0	0	0	1
GCA_004122315.1_ASM412231v1_genomic.fna	1	0	0	0	0	0	0	0	0	0	0	0	0	0	0	1
GCA_004122325.1_ASM412232v1_genomic.fna	0	0	0	1	0	0	0	0	0	0	0	0	0	0	0	1
GCA_004122355.1_ASM412235v1_genomic.fna	0	0	0	0	0	0	0	0	0	1	0	0	0	0	0	1
GCA_004122395.1_ASM412239v1_genomic.fna	0	0	0	1	0	0	0	0	0	0	0	0	0	0	0	1
GCA_004122405.1_ASM412240v1_genomic.fna	0	0	0	1	0	0	0	0	0	0	0	0	0	0	0	1
GCA_004122425.1_ASM412242v1_genomic.fna	0	0	0	1	0	0	0	0	0	0	0	0	0	0	0	1
GCA_004122445.1_ASM412244v1_genomic.fna	1	0	0	0	0	0	0	0	0	0	0	0	0	0	0	1
GCA_004122455.1_ASM412245v1_genomic.fna	0	0	0	1	0	0	0	0	0	0	0	0	0	0	0	1
GCA_004122505.1_ASM412250v1_genomic.fna	0	0	0	1	0	0	0	0	0	0	0	0	0	0	0	1
GCA_004122525.1_ASM412252v1_genomic.fna	1	0	0	0	0	0	0	0	0	0	0	0	0	0	0	1
GCA_004126435.1_ASM412643v1_genomic.fna	0	0	0	1	0	0	0	0	0	0	0	0	0	0	0	1
GCA_004135775.1_ASM413577v1_genomic.fna	1	0	0	0	0	0	0	0	0	0	0	0	0	0	0	1
GCA_004135815.1_ASM413581v1_genomic.fna	1	0	0	0	0	0	0	0	0	0	0	0	0	0	0	1
GCA_004295365.1_ASM429536v1_genomic.fna	0	0	0	1	0	0	0	0	0	0	0	0	0	0	0	1
GCA_004301465.1_ASM430146v1_genomic.fna	0	0	0	1	0	0	0	0	0	0	0	0	0	0	0	1
GCA_004405205.2_ASM440520v2_genomic.fna	0	0	0	1	0	0	0	0	0	0	0	0	0	0	0	1
GCA_004684135.1_ASM468413v1_genomic.fna	0	0	0	1	0	0	0	0	0	0	0	0	0	0	0	1
GCA_004684195.1_ASM468419v1_genomic.fna	0	0	0	1	0	0	0	0	0	0	0	0	0	0	0	1
GCA_004795565.1_ASM479556v1_genomic.fna	0	0	1	0	0	0	0	0	0	0	0	0	0	0	0	1
GCA_004803105.1_ASM480310v1_genomic.fna	0	0	0	1	0	0	0	0	0	0	0	0	0	0	0	1
GCA_004804115.1_ASM480411v1_genomic.fna	0	0	0	1	0	0	0	0	0	0	0	0	0	0	0	1
GCA_004804175.1_ASM480417v1_genomic.fna	0	0	0	0	0	1	0	0	0	0	0	0	0	0	0	1
GCA_004831015.1_ASM483101v1_genomic.fna	0	0	0	1	0	0	0	0	0	0	0	0	0	0	0	1
GCA_004832725.1_ASM483272v1_genomic.fna	0	0	0	1	0	0	0	0	0	0	0	0	0	0	0	1
GCA_005145995.1_ASM514599v1_genomic.fna	0	0	0	1	0	0	0	0	0	0	0	0	0	0	0	1
GCA_005146175.1_ASM514617v1_genomic.fna	0	0	0	1	0	0	0	0	0	0	0	0	0	0	0	1
GCA_005156265.1_ASM515626v1_genomic.fna	0	0	0	1	0	0	0	0	0	0	0	0	0	0	0	1
GCA_005869925.1_ASM586992v1_genomic.fna	0	0	0	1	0	0	0	0	0	0	0	0	0	0	0	1
GCA_005869945.1_ASM586994v1_genomic.fna	0	0	0	1	0	0	0	0	0	0	0	0	0	0	0	1
GCA_005930685.1_ASM593068v1_genomic.fna	0	0	0	1	0	0	0	0	0	0	0	0	0	0	0	1
GCA_007655295.1_ASM765529v1_genomic.fna	0	0	0	1	0	0	0	0	0	0	0	0	0	0	0	1
GCA_007954215.2_ASM795421v2_genomic.fna	1	0	0	0	0	0	0	0	0	0	0	0	0	0	0	1
GCA_007954255.1_ASM795425v1_genomic.fna	1	0	0	0	0	0	0	0	0	0	0	0	0	0	0	1
GCA_008124425.1_ASM812442v1_genomic.fna	0	0	0	1	0	0	0	0	0	0	0	0	0	0	0	1
GCA_008312855.1_ASM831285v1_genomic.fna	0	0	0	1	0	0	0	0	0	0	0	0	0	0	0	1
GCA_009393715.1_ASM939371v1_genomic.fna	0	0	0	1	0	0	0	0	0	0	0	0	0	0	0	1
GCA_009393735.1_ASM939373v1_genomic.fna	1	0	0	0	0	0	0	0	0	0	0	0	0	0	0	1
GCA_009393745.1_ASM939374v1_genomic.fna	0	0	0	1	0	0	0	0	0	0	0	0	0	0	0	1
GCA_009393755.1_ASM939375v1_genomic.fna	0	0	0	1	0	0	0	0	0	0	0	0	0	0	0	1
GCA_009393765.1_ASM939376v1_genomic.fna	0	0	0	1	0	0	0	0	0	0	0	0	0	0	0	1
GCA_009393815.1_ASM939381v1_genomic.fna	0	0	0	1	0	0	0	0	0	0	0	0	0	0	0	1
GCA_009393835.1_ASM939383v1_genomic.fna	0	0	0	0	0	0	1	0	0	0	0	0	0	0	0	1
GCA_009394465.1_ASM939446v1_genomic.fna	0	0	0	1	0	0	0	0	0	0	0	0	0	0	0	1
GCA_009394485.1_ASM939448v1_genomic.fna	0	0	0	1	0	0	0	0	0	0	0	0	0	0	0	1
GCA_009394515.1_ASM939451v1_genomic.fna	0	0	0	1	0	0	0	0	0	0	0	0	0	0	0	1
GCA_009394525.1_ASM939452v1_genomic.fna	1	0	0	0	0	0	0	0	0	0	0	0	0	0	0	1
GCA_009394535.1_ASM939453v1_genomic.fna	0	0	0	1	0	0	0	0	0	0	0	0	0	0	0	1
GCA_009394575.1_ASM939457v1_genomic.fna	0	0	0	1	0	0	0	0	0	0	0	0	0	0	0	1
GCA_009394585.1_ASM939458v1_genomic.fna	0	0	0	1	0	0	0	0	0	0	0	0	0	0	0	1
GCA_009394595.1_ASM939459v1_genomic.fna	0	0	0	0	0	0	1	0	0	0	0	0	0	0	0	1
GCA_009394605.1_ASM939460v1_genomic.fna	0	0	0	1	0	0	0	0	0	0	0	0	0	0	0	1
GCA_009394625.1_ASM939462v1_genomic.fna	1	0	0	0	0	0	0	0	0	0	0	0	0	0	0	1
GCA_009653625.1_ASM965362v1_genomic.fna	0	0	0	0	0	0	1	0	0	0	0	0	0	0	0	1
GCA_009720465.1_ASM972046v1_genomic.fna	0	0	0	1	0	0	0	0	0	0	0	0	0	0	0	1
GCA_009720605.1_ASM972060v1_genomic.fna	0	0	0	1	0	0	0	0	0	0	0	0	0	0	0	1
GCA_009909735.1_ASM990973v1_genomic.fna	0	0	0	1	0	0	0	0	0	0	0	0	0	0	0	1
GCA_009909915.1_ASM990991v1_genomic.fna	1	0	0	0	0	0	0	0	0	0	0	0	0	0	0	1
GCA_010092405.1_ASM1009240v1_genomic.fna	0	0	0	1	0	0	0	0	0	0	0	0	0	0	0	1
GCA_011029465.1_ASM1102946v1_genomic.fna	0	0	0	0	0	0	0	0	0	0	0	1	0	0	0	1
GCA_011029505.1_ASM1102950v1_genomic.fna	0	0	0	0	0	0	0	0	0	0	0	1	0	0	0	1
GCA_011029555.1_ASM1102955v1_genomic.fna	0	0	0	0	0	0	0	0	0	0	0	1	0	0	0	1
GCA_011029605.1_ASM1102960v1_genomic.fna	0	0	0	1	0	0	0	0	0	0	0	0	0	0	0	1
GCA_011029635.1_ASM1102963v1_genomic.fna	0	0	0	1	0	0	0	0	0	0	0	0	0	0	0	1
GCA_011030155.1_ASM1103015v1_genomic.fna	1	0	0	0	0	0	0	0	0	0	0	0	0	0	0	1
GCA_011030265.1_ASM1103026v1_genomic.fna	0	0	0	1	0	0	0	0	0	0	0	0	0	0	0	1
GCA_011077005.1_ASM1107700v1_genomic.fna	0	0	0	1	0	0	0	0	0	0	0	0	0	0	0	1
GCA_011077025.1_ASM1107702v1_genomic.fna	0	0	0	1	0	0	0	0	0	0	0	0	0	0	0	1
GCA_011077095.1_ASM1107709v1_genomic.fna	0	0	0	1	0	0	0	0	0	0	0	0	0	0	0	1
GCA_011077205.1_ASM1107720v1_genomic.fna	0	0	0	1	0	0	0	0	0	0	0	0	0	0	0	1
GCA_011379085.1_ASM1137908v1_genomic.fna	0	0	0	1	0	0	0	0	0	0	0	0	0	0	0	1
GCA_011769865.1_ASM1176986v1_genomic.fna	0	0	0	1	0	0	0	0	0	0	0	0	0	0	0	1
GCA_012192085.1_PDT000324624.1_genomic.fna	0	0	0	1	0	0	0	0	0	0	0	0	0	0	0	1
GCA_012298305.1_PDT000538172.1_genomic.fna	0	0	0	1	0	0	0	0	0	0	0	0	0	0	0	1
GCA_012298405.1_PDT000538139.1_genomic.fna	0	0	0	0	1	0	0	0	0	0	0	0	0	0	0	1
GCA_012298445.1_PDT000538096.1_genomic.fna	0	0	0	1	0	0	0	0	0	0	0	0	0	0	0	1
GCA_012301985.1_PDT000535652.1_genomic.fna	0	0	0	0	0	1	0	0	0	0	0	0	0	0	0	1
GCA_012302005.1_PDT000535653.1_genomic.fna	0	0	0	1	0	0	0	0	0	0	0	0	0	0	0	1
GCA_012302065.1_PDT000535651.1_genomic.fna	0	0	0	0	0	1	0	0	0	0	0	0	0	0	0	1
GCA_012328945.1_ASM1232894v1_genomic.fna	0	0	0	1	0	0	0	0	0	0	0	0	0	0	0	1
GCA_012328955.1_ASM1232895v1_genomic.fna	0	0	0	1	0	0	0	0	0	0	0	0	0	0	0	1
GCA_012328965.1_ASM1232896v1_genomic.fna	0	0	0	1	0	0	0	0	0	0	0	0	0	0	0	1
GCA_012329005.1_ASM1232900v1_genomic.fna	0	0	0	1	0	0	0	0	0	0	0	0	0	0	0	1
GCA_012338475.1_PDT000496097.1_genomic.fna	0	0	0	1	0	0	0	0	0	0	0	0	0	0	0	1
GCA_012347575.1_PDT000535650.1_genomic.fna	1	0	0	0	0	0	0	0	0	0	0	0	0	0	0	1
GCA_012358215.1_PDT000535654.1_genomic.fna	0	0	0	1	0	0	0	0	0	0	0	0	0	0	0	1
GCA_012359555.1_PDT000535649.1_genomic.fna	0	0	0	1	0	0	0	0	0	0	0	0	0	0	0	1
GCA_012359595.1_PDT000535655.1_genomic.fna	1	0	0	0	0	0	0	0	0	0	0	0	0	0	0	1
GCA_012425425.1_PDT000589766.1_genomic.fna	0	0	0	1	0	0	0	0	0	0	0	0	0	0	0	1
GCA_012426405.1_PDT000590072.1_genomic.fna	0	0	0	1	0	0	0	0	0	0	0	0	0	0	0	1
GCA_012433915.1_PDT000590073.1_genomic.fna	0	0	0	1	0	0	0	0	0	0	0	0	0	0	0	1
GCA_012433935.1_PDT000589808.1_genomic.fna	0	0	0	1	0	0	0	0	0	0	0	0	0	0	0	1
GCA_012434055.1_PDT000589788.1_genomic.fna	0	0	0	0	0	1	0	0	0	0	0	0	0	0	0	1
GCA_012439065.1_PDT000589914.1_genomic.fna	0	0	0	1	0	0	0	0	0	0	0	0	0	0	0	1
GCA_012440325.1_PDT000589865.1_genomic.fna	0	0	0	1	0	0	0	0	0	0	0	0	0	0	0	1
GCA_012440365.1_PDT000589915.1_genomic.fna	0	0	0	1	0	0	0	0	0	0	0	0	0	0	0	1
GCA_012440425.1_PDT000590018.1_genomic.fna	0	0	0	1	0	0	0	0	0	0	0	0	0	0	0	1
GCA_012452165.1_PDT000590005.1_genomic.fna	0	0	0	0	0	1	0	0	0	0	0	0	0	0	0	1
GCA_012452185.1_PDT000590022.1_genomic.fna	0	0	0	1	0	0	0	0	0	0	0	0	0	0	0	1
GCA_012452205.1_PDT000590029.1_genomic.fna	0	0	0	1	0	0	0	0	0	0	0	0	0	0	0	1
GCA_012452245.1_PDT000589769.1_genomic.fna	1	0	0	0	0	0	0	0	0	0	0	0	0	0	0	1
GCA_012452265.1_PDT000590051.1_genomic.fna	0	0	0	0	0	1	0	0	0	0	0	0	0	0	0	1
GCA_012452285.1_PDT000590023.1_genomic.fna	1	0	0	0	0	0	0	0	0	0	0	0	0	0	0	1
GCA_012452685.1_PDT000590071.1_genomic.fna	0	0	0	1	0	0	0	0	0	0	0	0	0	0	0	1
GCA_012452705.1_PDT000590059.1_genomic.fna	0	0	0	1	0	0	0	0	0	0	0	0	0	0	0	1
GCA_012452765.1_PDT000590004.1_genomic.fna	0	0	0	0	0	1	0	0	0	0	0	0	0	0	0	1
GCA_012452805.1_PDT000589960.1_genomic.fna	0	0	0	1	0	0	0	0	0	0	0	0	0	0	0	1
GCA_012452845.1_PDT000589973.1_genomic.fna	1	0	0	0	0	0	0	0	0	0	0	0	0	0	0	1
GCA_012452935.1_PDT000589861.1_genomic.fna	0	0	0	1	0	0	0	0	0	0	0	0	0	0	0	1
GCA_012452965.1_PDT000589859.1_genomic.fna	0	0	0	1	0	0	0	0	0	0	0	0	0	0	0	1
GCA_012453045.1_PDT000589822.1_genomic.fna	1	0	0	0	0	0	0	0	0	0	0	0	0	0	0	1
GCA_012453085.1_PDT000589831.1_genomic.fna	1	0	0	0	0	0	0	0	0	0	0	0	0	0	0	1
GCA_012453125.1_PDT000589806.1_genomic.fna	0	0	0	1	0	0	0	0	0	0	0	0	0	0	0	1
GCA_012453145.1_PDT000589795.1_genomic.fna	0	0	0	1	0	0	0	0	0	0	0	0	0	0	0	1
GCA_012453165.1_PDT000589805.1_genomic.fna	1	0	0	0	0	0	0	0	0	0	0	0	0	0	0	1
GCA_012453205.1_PDT000589794.1_genomic.fna	0	0	0	1	0	0	0	0	0	0	0	0	0	0	0	1
GCA_012453225.1_PDT000589781.1_genomic.fna	1	0	0	0	0	0	0	0	0	0	0	0	0	0	0	1
GCA_012453325.1_PDT000589761.1_genomic.fna	1	0	0	0	0	0	0	0	0	0	0	0	0	0	0	1
GCA_012453445.1_PDT000589754.1_genomic.fna	1	0	0	0	0	0	0	0	0	0	0	0	0	0	0	1
GCA_012453505.1_PDT000589759.1_genomic.fna	0	0	1	0	0	0	0	0	0	0	0	0	0	0	0	1
GCA_012478875.1_PDT000589897.1_genomic.fna	0	0	1	0	0	0	0	0	0	0	0	0	0	0	0	1
GCA_012481925.1_PDT000589916.1_genomic.fna	0	0	0	1	0	0	0	0	0	0	0	0	0	0	0	1
GCA_012482135.1_PDT000589866.1_genomic.fna	0	0	0	1	0	0	0	0	0	0	0	0	0	0	0	1
GCA_012503115.1_PDT000181656.2_genomic.fna	0	0	0	1	0	0	0	0	0	0	0	0	0	0	0	1
GCA_012508955.1_PDT000590027.1_genomic.fna	0	0	0	0	0	1	0	0	0	0	0	0	0	0	0	1
GCA_012524395.1_PDT000589780.1_genomic.fna	0	0	0	0	0	1	0	0	0	0	0	0	0	0	0	1
GCA_012529395.1_PDT000620547.1_genomic.fna	1	0	0	0	0	0	0	0	0	0	0	0	0	0	0	1
GCA_012529435.1_PDT000620555.1_genomic.fna	1	0	0	0	0	0	0	0	0	0	0	0	0	0	0	1
GCA_012529465.1_PDT000620552.1_genomic.fna	1	0	0	0	0	0	0	0	0	0	0	0	0	0	0	1
GCA_012529515.1_PDT000620554.1_genomic.fna	1	0	0	0	0	0	0	0	0	0	0	0	0	0	0	1
GCA_012529535.1_PDT000620553.1_genomic.fna	1	0	0	0	0	0	0	0	0	0	0	0	0	0	0	1
GCA_012529555.1_PDT000620545.1_genomic.fna	1	0	0	0	0	0	0	0	0	0	0	0	0	0	0	1
GCA_012529575.1_PDT000620548.1_genomic.fna	1	0	0	0	0	0	0	0	0	0	0	0	0	0	0	1
GCA_012529595.1_PDT000620542.1_genomic.fna	1	0	0	0	0	0	0	0	0	0	0	0	0	0	0	1
GCA_012529655.1_PDT000620551.1_genomic.fna	1	0	0	0	0	0	0	0	0	0	0	0	0	0	0	1
GCA_012529875.1_PDT000620544.1_genomic.fna	1	0	0	0	0	0	0	0	0	0	0	0	0	0	0	1
GCA_012529955.1_PDT000620539.1_genomic.fna	1	0	0	0	0	0	0	0	0	0	0	0	0	0	0	1
GCA_012529975.1_PDT000620543.1_genomic.fna	1	0	0	0	0	0	0	0	0	0	0	0	0	0	0	1
GCA_012529995.1_PDT000620540.1_genomic.fna	1	0	0	0	0	0	0	0	0	0	0	0	0	0	0	1
GCA_012561165.1_PDT000589763.1_genomic.fna	0	0	0	0	0	1	0	0	0	0	0	0	0	0	0	1
GCA_012641165.1_ASM1264116v1_genomic.fna	1	0	0	0	0	0	0	0	0	0	0	0	0	0	0	1
GCA_012665665.1_PDT000673447.1_genomic.fna	0	0	0	1	0	0	0	0	0	0	0	0	0	0	0	1
GCA_012773095.1_PDT000098370.2_genomic.fna	1	0	0	0	0	0	0	0	0	0	0	0	0	0	0	1
GCA_012773155.1_PDT000098368.2_genomic.fna	1	0	0	0	0	0	0	0	0	0	0	0	0	0	0	1
GCA_012773175.1_PDT000098358.2_genomic.fna	1	0	0	0	0	0	0	0	0	0	0	0	0	0	0	1
GCA_012849435.1_PDT000716955.1_genomic.fna	0	0	0	1	0	0	0	0	0	0	0	0	0	0	0	1
GCA_012914125.1_PDT000725237.1_genomic.fna	0	0	0	1	0	0	0	0	0	0	0	0	0	0	0	1
GCA_012914235.1_PDT000725219.1_genomic.fna	0	0	0	1	0	0	0	0	0	0	0	0	0	0	0	1
GCA_012914685.1_PDT000725314.1_genomic.fna	0	0	0	1	0	0	0	0	0	0	0	0	0	0	0	1
GCA_012921815.1_PDT000725288.1_genomic.fna	1	0	0	0	0	0	0	0	0	0	0	0	0	0	0	1
GCA_012921875.1_PDT000725255.1_genomic.fna	0	0	0	1	0	0	0	0	0	0	0	0	0	0	0	1
GCA_012921915.1_PDT000725248.1_genomic.fna	0	0	0	1	0	0	0	0	0	0	0	0	0	0	0	1
GCA_012925705.1_PDT000725308.1_genomic.fna	0	0	0	0	0	1	0	0	0	0	0	0	0	0	0	1
GCA_012925745.1_PDT000725221.1_genomic.fna	0	0	0	1	0	0	0	0	0	0	0	0	0	0	0	1
GCA_012925775.1_PDT000725306.1_genomic.fna	1	0	0	0	0	0	0	0	0	0	0	0	0	0	0	1
GCA_012925805.1_PDT000725211.1_genomic.fna	0	0	0	1	0	0	0	0	0	0	0	0	0	0	0	1
GCA_012926085.1_PDT000725216.1_genomic.fna	0	0	0	1	0	0	0	0	0	0	0	0	0	0	0	1
GCA_012979915.1_PDT000620546.2_genomic.fna	1	0	0	0	0	0	0	0	0	0	0	0	0	0	0	1
GCA_012979935.1_PDT000620550.2_genomic.fna	1	0	0	0	0	0	0	0	0	0	0	0	0	0	0	1
GCA_012980195.1_PDT000620538.2_genomic.fna	1	0	0	0	0	0	0	0	0	0	0	0	0	0	0	1
GCA_013006995.1_PDT000446009.1_genomic.fna	0	0	1	0	0	0	0	0	0	0	0	0	0	0	0	1
GCA_013007115.1_PDT000445988.1_genomic.fna	0	0	0	1	0	0	0	0	0	0	0	0	0	0	0	1
GCA_013011585.1_PDT000432063.1_genomic.fna	0	0	1	0	0	0	0	0	0	0	0	0	0	0	0	1
GCA_013011625.1_PDT000432060.1_genomic.fna	1	0	1	1	0	0	0	0	0	0	0	0	0	0	1	4
GCA_013011645.1_PDT000432061.1_genomic.fna	0	0	1	0	0	0	0	0	0	0	0	0	0	0	0	1
GCA_013011655.1_PDT000432062.1_genomic.fna	0	0	0	1	0	0	0	0	0	0	0	0	0	0	0	1
GCA_013011685.1_PDT000432065.1_genomic.fna	0	0	0	1	0	0	0	0	0	0	0	0	0	0	0	1
GCA_013011725.1_PDT000432055.1_genomic.fna	0	0	0	1	0	0	0	0	0	0	0	0	0	0	0	1
GCA_013011745.1_PDT000432058.1_genomic.fna	0	0	0	0	0	1	0	0	0	0	0	0	0	0	0	1
GCA_013011755.1_PDT000432057.1_genomic.fna	0	0	1	0	0	0	0	0	0	0	0	0	0	0	0	1
GCA_013011785.1_PDT000432056.1_genomic.fna	0	0	0	1	0	0	0	0	0	0	0	0	0	0	0	1
GCA_013011805.1_PDT000432059.1_genomic.fna	0	0	1	0	0	0	0	0	0	0	0	0	0	0	0	1
GCA_013011825.1_PDT000432051.1_genomic.fna	0	0	0	1	0	0	0	0	0	0	0	0	0	0	0	1
GCA_013011845.1_PDT000432050.1_genomic.fna	0	0	0	1	0	0	0	0	0	0	0	0	0	0	0	1
GCA_013011865.1_PDT000432054.1_genomic.fna	0	0	0	1	0	0	0	0	0	0	0	0	0	0	0	1
GCA_013011885.1_PDT000432052.1_genomic.fna	0	0	0	1	0	0	0	0	0	0	0	0	0	0	0	1
GCA_013011985.1_PDT000432040.1_genomic.fna	0	0	0	1	0	0	0	0	0	0	0	0	0	0	0	1
GCA_013012055.1_PDT000431908.1_genomic.fna	0	0	0	1	0	0	0	0	0	0	0	0	0	0	0	1
GCA_013012085.1_PDT000431909.1_genomic.fna	0	0	1	0	0	0	0	0	0	0	0	0	0	0	0	1
GCA_013012145.1_PDT000431906.1_genomic.fna	0	0	0	1	0	0	0	0	0	0	0	0	0	0	0	1
GCA_013012165.1_PDT000431902.1_genomic.fna	0	0	0	1	0	0	0	0	0	0	0	0	0	0	0	1
GCA_013012225.1_PDT000431885.1_genomic.fna	0	0	0	1	0	0	0	0	0	0	0	0	0	0	0	1
GCA_013012245.1_PDT000431907.1_genomic.fna	0	0	0	1	0	0	0	0	0	0	0	0	0	0	0	1
GCA_013012305.1_PDT000431894.1_genomic.fna	0	0	0	1	0	0	0	0	0	0	0	0	0	0	0	1
GCA_013012325.1_PDT000431892.1_genomic.fna	0	0	0	1	0	0	0	0	0	0	0	0	0	0	0	1
GCA_013012345.1_PDT000431887.1_genomic.fna	0	0	0	1	0	0	0	0	0	0	0	0	0	0	0	1
GCA_013012365.1_PDT000431890.1_genomic.fna	0	0	0	1	0	0	0	0	0	0	0	0	0	0	0	1
GCA_013012375.1_PDT000431888.1_genomic.fna	0	0	0	1	0	0	0	0	0	0	0	0	0	0	0	1
GCA_013012425.1_PDT000431883.1_genomic.fna	0	0	1	0	0	0	0	0	0	0	0	0	0	0	0	1
GCA_013012465.1_PDT000431880.1_genomic.fna	0	0	1	0	0	0	0	0	0	0	0	0	0	0	0	1
GCA_013012485.1_PDT000431882.1_genomic.fna	0	0	0	1	0	0	0	0	0	0	0	0	0	0	0	1
GCA_013012505.1_PDT000431875.1_genomic.fna	0	0	0	1	0	0	0	0	0	0	0	0	0	0	0	1
GCA_013012525.1_PDT000431877.1_genomic.fna	0	0	0	0	0	1	0	0	0	0	0	0	0	0	0	1
GCA_013012545.1_PDT000431870.1_genomic.fna	0	0	1	0	0	0	0	0	0	0	0	0	0	0	0	1
GCA_013012565.1_PDT000431876.1_genomic.fna	0	0	0	1	0	0	0	0	0	0	0	0	0	0	0	1
GCA_013012585.1_PDT000431871.1_genomic.fna	0	0	0	1	0	0	0	0	0	0	0	0	0	0	0	1
GCA_013012605.1_PDT000431874.1_genomic.fna	0	0	0	1	0	0	0	0	0	0	0	0	0	0	0	1
GCA_013012645.1_PDT000431868.1_genomic.fna	0	0	0	1	0	0	0	0	0	0	0	0	0	0	0	1
GCA_013037945.1_PDT000417190.1_genomic.fna	0	0	0	1	0	0	0	0	0	0	0	0	0	0	0	1
GCA_013037985.1_PDT000417189.1_genomic.fna	0	0	0	0	0	0	1	0	0	0	0	0	0	0	0	1
GCA_013038935.1_PDT000417143.1_genomic.fna	0	0	0	1	0	0	0	0	0	0	0	0	0	0	0	1
GCA_013038945.1_PDT000417142.1_genomic.fna	0	0	0	1	0	0	0	0	0	0	0	0	0	0	0	1
GCA_013039005.1_PDT000417141.1_genomic.fna	0	0	0	1	0	0	0	0	0	0	0	0	0	0	0	1
GCA_013039045.1_PDT000417140.1_genomic.fna	0	0	0	1	0	0	0	0	0	0	0	0	0	0	0	1
GCA_013039085.1_PDT000417139.1_genomic.fna	0	0	0	1	0	0	0	0	0	0	0	0	0	0	0	1
GCA_013078705.1_PDT000181688.2_genomic.fna	1	0	0	0	0	0	0	0	0	0	0	0	0	0	0	1
GCA_013128735.1_PDT000733290.1_genomic.fna	0	0	0	1	0	0	0	0	0	0	0	0	0	0	0	1
GCA_013128775.1_PDT000733273.1_genomic.fna	0	0	0	1	0	0	0	0	0	0	0	0	0	0	0	1
GCA_013132355.1_PDT000733233.1_genomic.fna	0	0	0	1	0	0	0	0	0	0	0	0	0	0	0	1
GCA_013155015.1_ASM1315501v1_genomic.fna	0	0	0	0	0	0	1	0	0	0	0	0	0	0	0	1
GCA_013162105.1_PDT000743827.1_genomic.fna	0	0	0	1	0	0	0	0	0	0	0	0	0	0	0	1
GCA_013170885.1_ASM1317088v1_genomic.fna	1	0	0	0	0	0	0	0	0	0	0	0	0	0	0	1
GCA_013317085.1_ASM1331708v1_genomic.fna	1	0	0	0	0	0	0	0	0	0	0	0	0	0	0	1
GCA_013340785.1_ASM1334078v1_genomic.fna	0	0	0	1	0	0	0	0	0	0	0	0	0	0	0	1
GCA_013340805.1_ASM1334080v1_genomic.fna	0	0	0	1	0	0	0	0	0	0	0	0	0	0	0	1
GCA_013340825.1_ASM1334082v1_genomic.fna	0	0	0	1	0	0	0	0	0	0	0	0	0	0	0	1
GCA_013345065.1_ASM1334506v1_genomic.fna	0	0	0	1	0	0	0	0	0	0	0	0	0	0	0	1
GCA_013345105.1_ASM1334510v1_genomic.fna	0	0	0	1	0	0	0	0	0	0	0	0	0	0	0	1
GCA_013346965.1_ASM1334696v1_genomic.fna	0	0	0	1	0	0	0	0	0	0	0	0	0	0	0	1
GCA_013346985.1_ASM1334698v1_genomic.fna	0	0	0	1	0	0	0	0	0	0	0	0	0	0	0	1
GCA_013347005.1_ASM1334700v1_genomic.fna	0	0	0	1	0	0	0	0	0	0	0	0	0	0	0	1
GCA_013347025.1_ASM1334702v1_genomic.fna	0	0	0	1	0	0	0	0	0	0	0	0	0	0	0	1
GCA_013347035.1_ASM1334703v1_genomic.fna	1	0	0	0	0	0	0	0	0	0	0	0	0	0	0	1
GCA_013347065.1_ASM1334706v1_genomic.fna	0	0	0	1	0	0	0	0	0	0	0	0	0	0	0	1
GCA_013357345.1_ASM1335734v1_genomic.fna	1	0	0	0	0	0	0	0	0	0	0	0	0	0	0	1
GCA_013361265.1_ASM1336126v1_genomic.fna	1	0	0	0	0	0	0	0	0	0	0	0	0	0	0	1
GCA_013363225.1_ASM1336322v1_genomic.fna	1	0	0	0	0	0	0	0	0	0	0	0	0	0	0	1
GCA_013363335.1_ASM1336333v1_genomic.fna	1	0	0	0	0	0	0	0	0	0	0	0	0	0	0	1
GCA_013363345.1_ASM1336334v1_genomic.fna	1	0	0	0	0	0	0	0	0	0	0	0	0	0	0	1
GCA_013374235.2_ASM1337423v2_genomic.fna	0	0	0	1	0	0	0	0	0	0	0	0	0	0	0	1
GCA_013374255.1_ASM1337425v1_genomic.fna	0	0	0	1	0	0	0	0	0	0	0	0	0	0	0	1
GCA_013374275.1_ASM1337427v1_genomic.fna	1	0	0	0	0	0	0	0	0	0	0	0	0	0	0	1
GCA_013374295.2_ASM1337429v2_genomic.fna	0	0	0	1	0	0	0	0	0	0	0	0	0	0	0	1
GCA_013374315.1_ASM1337431v1_genomic.fna	0	0	0	1	0	0	0	0	0	0	0	0	0	0	0	1
GCA_013376575.1_ASM1337657v1_genomic.fna	1	0	0	0	0	0	0	0	0	0	0	0	0	0	0	1
GCA_013390695.1_ASM1339069v1_genomic.fna	0	0	0	0	0	0	1	0	0	0	0	0	0	0	0	1
GCA_013391045.1_ASM1339104v1_genomic.fna	0	0	0	0	0	0	1	0	0	0	0	0	0	0	0	1
GCA_013425955.1_ASM1342595v1_genomic.fna	0	0	0	1	0	0	0	0	0	0	0	0	0	0	0	1
GCA_013426115.1_ASM1342611v1_genomic.fna	1	0	0	0	0	0	0	0	0	0	0	0	0	0	0	1
GCA_013443175.1_PDT000793098.1_genomic.fna	0	0	0	1	0	0	0	0	0	0	0	0	0	0	0	1
GCA_013447795.1_PDT000792762.1_genomic.fna	0	0	0	1	0	0	0	0	0	0	0	0	0	0	0	1
GCA_013513375.1_PDT000786706.1_genomic.fna	0	0	0	1	0	0	0	0	0	0	0	0	0	0	0	1
GCA_013513435.1_PDT000786744.1_genomic.fna	0	0	0	1	0	0	0	0	0	0	0	0	0	0	0	1
GCA_013513495.1_PDT000786723.1_genomic.fna	0	0	1	0	0	0	0	0	0	0	0	0	0	0	0	1
GCA_013513575.1_PDT000786722.1_genomic.fna	0	0	0	1	0	0	0	0	0	0	0	0	0	0	0	1
GCA_013513595.1_PDT000786717.1_genomic.fna	0	0	0	0	1	0	0	0	0	0	0	0	0	0	0	1
GCA_013514935.1_PDT000786738.1_genomic.fna	0	0	0	1	0	0	0	0	0	0	0	0	0	0	0	1
GCA_013515115.1_PDT000786715.1_genomic.fna	0	0	0	1	0	0	0	0	0	0	0	0	0	0	0	1
GCA_013519895.1_PDT000786748.1_genomic.fna	0	0	0	1	0	0	0	0	0	0	0	0	0	0	0	1
GCA_013716305.1_PDT000766470.1_genomic.fna	1	0	0	0	0	0	0	0	0	0	0	0	0	0	0	1
GCA_013716345.1_PDT000766472.1_genomic.fna	0	0	0	1	0	0	0	0	0	0	0	0	0	0	0	1
GCA_013716365.1_PDT000766456.1_genomic.fna	0	0	0	1	0	0	0	0	0	0	0	0	0	0	0	1
GCA_013716405.1_PDT000766468.1_genomic.fna	0	0	0	1	0	0	0	0	0	0	0	0	0	0	0	1
GCA_013716465.1_PDT000766471.1_genomic.fna	0	0	0	1	0	0	0	0	0	0	0	0	0	0	0	1
GCA_013716645.1_PDT000766458.1_genomic.fna	0	0	0	1	0	0	0	0	0	0	0	0	0	0	0	1
GCA_013716845.1_PDT000766457.1_genomic.fna	1	0	0	0	0	0	0	0	0	0	0	0	0	0	0	1
GCA_013717025.1_PDT000766440.1_genomic.fna	0	0	0	1	0	0	0	0	0	0	0	0	0	0	0	1
GCA_013717045.1_PDT000766455.1_genomic.fna	0	0	0	1	0	0	0	0	0	0	0	0	0	0	0	1
GCA_013717085.1_PDT000766453.1_genomic.fna	0	0	0	1	0	0	0	0	0	0	0	0	0	0	0	1
GCA_013717165.1_PDT000766415.1_genomic.fna	0	0	0	0	0	1	0	0	0	0	0	0	0	0	0	1
GCA_013717185.1_PDT000766408.1_genomic.fna	0	0	0	1	0	0	0	0	0	0	0	0	0	0	0	1
GCA_013765345.1_PDT000760032.1_genomic.fna	0	0	0	1	0	0	0	0	0	0	0	0	0	0	0	1
GCA_013765385.1_PDT000760029.1_genomic.fna	0	0	0	1	0	0	0	0	0	0	0	0	0	0	0	1
GCA_013781685.1_PDT000534808.2_genomic.fna	1	0	0	0	0	0	0	0	0	0	0	0	0	0	0	1
GCA_014047945.1_PDT000799986.1_genomic.fna	0	0	0	1	0	0	0	0	0	0	0	0	0	0	0	1
GCA_014047995.1_PDT000799987.1_genomic.fna	0	0	0	1	0	0	0	0	0	0	0	0	0	0	0	1
GCA_014048065.1_PDT000799983.1_genomic.fna	0	0	0	1	0	0	0	0	0	0	0	0	0	0	0	1
GCA_014048105.1_PDT000799984.1_genomic.fna	0	0	0	1	0	0	0	0	0	0	0	0	0	0	0	1
GCA_014117545.2_ASM1411754v2_genomic.fna	1	0	0	0	0	0	0	0	0	0	0	0	0	0	0	1
GCA_014117635.2_ASM1411763v2_genomic.fna	0	0	0	1	0	0	0	0	0	0	0	0	0	0	0	1
GCA_014117645.2_ASM1411764v2_genomic.fna	1	0	0	0	0	0	0	0	0	0	0	0	0	0	0	1
GCA_014117655.2_ASM1411765v2_genomic.fna	0	0	0	1	0	0	0	0	0	0	0	0	0	0	0	1
GCA_014117665.1_ASM1411766v1_genomic.fna	1	0	0	0	0	0	0	0	0	0	0	0	0	0	0	1
GCA_014117725.2_ASM1411772v2_genomic.fna	1	0	0	0	0	0	0	0	0	0	0	0	0	0	0	1
GCA_014117745.2_ASM1411774v2_genomic.fna	1	0	0	0	0	0	0	0	0	0	0	0	0	0	0	1
GCA_014234145.1_PDT000814181.1_genomic.fna	0	0	0	1	0	0	0	0	0	0	0	0	0	0	0	1
GCA_014234885.1_PDT000814183.1_genomic.fna	0	0	0	1	0	0	0	0	0	0	0	0	0	0	0	1
GCA_014234965.1_PDT000814178.1_genomic.fna	0	0	0	1	0	0	0	0	0	0	0	0	0	0	0	1
GCA_014235065.1_PDT000814184.1_genomic.fna	0	0	0	1	0	0	0	0	0	0	0	0	0	0	0	1
GCA_014318035.1_PDT000821559.1_genomic.fna	0	0	0	1	0	0	0	0	0	0	0	0	0	0	0	1
GCA_014446715.1_PDT000793108.1_genomic.fna	0	0	0	1	0	0	0	0	0	0	0	0	0	0	0	1
GCA_014490075.1_ASM1449007v1_genomic.fna	0	0	0	0	0	0	1	0	0	0	0	0	0	0	0	1
GCA_014490115.1_ASM1449011v1_genomic.fna	1	0	0	0	0	0	0	0	0	0	0	0	0	0	0	1
GCA_014490125.1_ASM1449012v1_genomic.fna	0	0	0	0	0	0	1	0	0	0	0	0	0	0	0	1
GCA_014490155.1_ASM1449015v1_genomic.fna	1	0	0	0	0	0	0	0	0	0	0	0	0	0	0	1
GCA_014490175.1_ASM1449017v1_genomic.fna	1	0	0	0	0	0	0	0	0	0	0	0	0	0	0	1
GCA_014490185.1_ASM1449018v1_genomic.fna	1	0	0	0	0	0	0	0	0	0	0	0	0	0	0	1
GCA_014490195.1_ASM1449019v1_genomic.fna	1	0	0	0	0	0	0	0	0	0	0	0	0	0	0	1
GCA_014490235.1_ASM1449023v1_genomic.fna	1	0	0	0	0	0	0	0	0	0	0	0	0	0	0	1
GCA_014490255.1_ASM1449025v1_genomic.fna	0	0	0	0	0	0	1	0	0	0	0	0	0	0	0	1
GCA_014490265.1_ASM1449026v1_genomic.fna	1	0	0	0	0	0	0	0	0	0	0	0	0	0	0	1
GCA_014490285.1_ASM1449028v1_genomic.fna	1	0	0	0	0	0	0	0	0	0	0	0	0	0	0	1
GCA_014490315.1_ASM1449031v1_genomic.fna	0	0	0	0	0	0	1	0	0	0	0	0	0	0	0	1
GCA_014490335.1_ASM1449033v1_genomic.fna	0	0	0	0	0	0	1	0	0	0	0	0	0	0	0	1
GCA_014490355.1_ASM1449035v1_genomic.fna	1	0	0	0	0	0	0	0	0	0	0	0	0	0	0	1
GCA_014490365.1_ASM1449036v1_genomic.fna	1	0	0	0	0	0	0	0	0	0	0	0	0	0	0	1
GCA_014490375.1_ASM1449037v1_genomic.fna	1	0	0	0	0	0	0	0	0	0	0	0	0	0	0	1
GCA_014490385.1_ASM1449038v1_genomic.fna	1	0	0	0	0	0	0	0	0	0	0	0	0	0	0	1
GCA_014490435.1_ASM1449043v1_genomic.fna	0	0	0	0	0	0	1	0	0	0	0	0	0	0	0	1
GCA_014490475.1_ASM1449047v1_genomic.fna	0	0	0	0	0	0	1	0	0	0	0	0	0	0	0	1
GCA_014493815.1_ASM1449381v1_genomic.fna	0	0	0	1	0	0	0	0	0	0	0	0	0	0	0	1
GCA_014493845.1_ASM1449384v1_genomic.fna	0	0	0	1	0	0	0	0	0	0	0	0	0	0	0	1
GCA_014493855.1_ASM1449385v1_genomic.fna	0	0	0	1	0	0	0	0	0	0	0	0	0	0	0	1
GCA_014493895.1_ASM1449389v1_genomic.fna	0	0	0	1	0	0	0	0	0	0	0	0	0	0	0	1
GCA_014493935.1_ASM1449393v1_genomic.fna	0	0	0	1	0	0	0	0	0	0	0	0	0	0	0	1
GCA_014493955.1_ASM1449395v1_genomic.fna	0	0	0	0	1	0	0	0	0	0	0	0	0	0	0	1
GCA_014494125.1_ASM1449412v1_genomic.fna	0	0	0	1	0	0	0	0	0	0	0	0	0	0	0	1
GCA_014494255.1_ASM1449425v1_genomic.fna	0	0	0	1	0	0	0	0	0	0	0	0	0	0	0	1
GCA_014494275.1_ASM1449427v1_genomic.fna	0	0	0	1	0	0	0	0	0	0	0	0	0	0	0	1
GCA_014494315.1_ASM1449431v1_genomic.fna	0	0	0	1	0	0	0	0	0	0	0	0	0	0	0	1
GCA_014494345.1_ASM1449434v1_genomic.fna	0	0	0	1	0	0	0	0	0	0	0	0	0	0	0	1
GCA_014494365.1_ASM1449436v1_genomic.fna	0	0	0	1	0	0	0	0	0	0	0	0	0	0	0	1
GCA_014494375.1_ASM1449437v1_genomic.fna	0	0	0	1	0	0	0	0	0	0	0	0	0	0	0	1
GCA_014494385.1_ASM1449438v1_genomic.fna	0	0	0	1	0	0	0	0	0	0	0	0	0	0	0	1
GCA_014494415.1_ASM1449441v1_genomic.fna	0	0	0	1	0	0	0	0	0	0	0	0	0	0	0	1
GCA_014494455.1_ASM1449445v1_genomic.fna	0	0	0	1	0	0	0	0	0	0	0	0	0	0	0	1
GCA_014494485.1_ASM1449448v1_genomic.fna	0	0	0	1	0	0	0	0	0	0	0	0	0	0	0	1
GCA_014494525.1_ASM1449452v1_genomic.fna	0	0	0	1	0	0	0	0	0	0	0	0	0	0	0	1
GCA_014494545.1_ASM1449454v1_genomic.fna	0	0	0	1	0	0	0	0	0	0	0	0	0	0	0	1
GCA_014494575.1_ASM1449457v1_genomic.fna	0	0	0	1	0	0	0	0	0	0	0	0	0	0	0	1
GCA_014494645.1_ASM1449464v1_genomic.fna	0	0	0	1	0	0	0	0	0	0	0	0	0	0	0	1
GCA_014494655.1_ASM1449465v1_genomic.fna	0	0	0	1	0	0	0	0	0	0	0	0	0	0	0	1
GCA_014494805.1_ASM1449480v1_genomic.fna	0	0	0	1	0	0	0	0	0	0	0	0	0	0	0	1
GCA_014494815.1_ASM1449481v1_genomic.fna	0	0	0	1	0	0	0	0	0	0	0	0	0	0	0	1
GCA_014494845.1_ASM1449484v1_genomic.fna	0	0	0	1	0	0	0	0	0	0	0	0	0	0	0	1
GCA_014494895.1_ASM1449489v1_genomic.fna	0	0	0	1	0	0	0	0	0	0	0	0	0	0	0	1
GCA_014494925.1_ASM1449492v1_genomic.fna	0	0	0	1	0	0	0	0	0	0	0	0	0	0	0	1
GCA_014494945.1_ASM1449494v1_genomic.fna	0	0	0	1	0	0	0	0	0	0	0	0	0	0	0	1
GCA_014494965.1_ASM1449496v1_genomic.fna	0	0	0	1	0	0	0	0	0	0	0	0	0	0	0	1
GCA_014495005.1_ASM1449500v1_genomic.fna	0	0	0	1	0	0	0	0	0	0	0	0	0	0	0	1
GCA_014495025.1_ASM1449502v1_genomic.fna	0	0	0	0	0	1	0	0	0	0	0	0	0	0	0	1
GCA_014495045.1_ASM1449504v1_genomic.fna	0	0	0	1	0	0	0	0	0	0	0	0	0	0	0	1
GCA_014495055.1_ASM1449505v1_genomic.fna	0	0	0	1	0	0	0	0	0	0	0	0	0	0	0	1
GCA_014495075.1_ASM1449507v1_genomic.fna	0	0	0	1	0	0	0	0	0	0	0	0	0	0	0	1
GCA_014495085.1_ASM1449508v1_genomic.fna	0	0	0	1	0	0	0	0	0	0	0	0	0	0	0	1
GCA_014495135.1_ASM1449513v1_genomic.fna	0	0	0	1	0	0	0	0	0	0	0	0	0	0	0	1
GCA_014495165.1_ASM1449516v1_genomic.fna	0	0	0	1	0	0	0	0	0	0	0	0	0	0	0	1
GCA_014495175.1_ASM1449517v1_genomic.fna	0	0	0	1	0	0	0	0	0	0	0	0	0	0	0	1
GCA_014495245.1_ASM1449524v1_genomic.fna	0	0	0	1	0	0	0	0	0	0	0	0	0	0	0	1
GCA_014495265.1_ASM1449526v1_genomic.fna	0	0	0	1	0	0	0	0	0	0	0	0	0	0	0	1
GCA_014495305.1_ASM1449530v1_genomic.fna	0	0	0	1	0	0	0	0	0	0	0	0	0	0	0	1
GCA_014495325.1_ASM1449532v1_genomic.fna	0	0	0	1	0	0	0	0	0	0	0	0	0	0	0	1
GCA_014495345.1_ASM1449534v1_genomic.fna	0	0	0	1	0	0	0	0	0	0	0	0	0	0	0	1
GCA_014495355.1_ASM1449535v1_genomic.fna	0	0	0	1	0	0	0	0	0	0	0	0	0	0	0	1
GCA_014495405.1_ASM1449540v1_genomic.fna	0	0	0	1	0	0	0	0	0	0	0	0	0	0	0	1
GCA_014495455.1_ASM1449545v1_genomic.fna	0	0	0	1	0	0	0	0	0	0	0	0	0	0	0	1
GCA_014495465.1_ASM1449546v1_genomic.fna	0	0	0	1	0	0	0	0	0	0	0	0	0	0	0	1
GCA_014495585.1_ASM1449558v1_genomic.fna	0	0	0	1	0	0	0	0	0	0	0	0	0	0	0	1
GCA_014495595.1_ASM1449559v1_genomic.fna	0	0	0	1	0	0	0	0	0	0	0	0	0	0	0	1
GCA_014625455.1_PDT000838265.1_genomic.fna	0	0	0	1	0	0	0	0	0	0	0	0	0	0	0	1
GCA_014680865.1_PDT000435319.1_genomic.fna	1	0	0	0	0	0	0	0	0	0	0	0	0	0	0	1
GCA_014680885.1_PDT000435332.1_genomic.fna	1	0	0	0	0	0	0	0	0	0	0	0	0	0	0	1
GCA_014680905.1_PDT000435311.1_genomic.fna	1	0	0	0	0	0	0	0	0	0	0	0	0	0	0	1
GCA_014680925.1_PDT000435307.1_genomic.fna	1	0	0	0	0	0	0	0	0	0	0	0	0	0	0	1
GCA_014680945.1_PDT000435282.1_genomic.fna	1	0	0	0	0	0	0	0	0	0	0	0	0	0	0	1
GCA_014682525.1_PDT000435253.1_genomic.fna	1	0	0	0	0	0	0	0	0	0	0	0	0	0	0	1
GCA_014682585.1_PDT000435264.1_genomic.fna	1	0	0	0	0	0	0	0	0	0	0	0	0	0	0	1
GCA_014682665.1_PDT000435259.1_genomic.fna	1	0	0	0	0	0	0	0	0	0	0	0	0	0	0	1
GCA_014682685.1_PDT000435260.1_genomic.fna	1	0	0	0	0	0	0	0	0	0	0	0	0	0	0	1
GCA_014682885.1_PDT000435323.1_genomic.fna	0	0	0	0	0	0	1	0	0	0	0	0	0	0	0	1
GCA_014682905.1_PDT000435333.1_genomic.fna	1	0	0	0	0	0	0	0	0	0	0	0	0	0	0	1
GCA_014682945.1_PDT000435292.1_genomic.fna	1	0	0	0	0	0	0	0	0	0	0	0	0	0	0	1
GCA_014682965.1_PDT000435322.1_genomic.fna	1	0	0	0	0	0	0	0	0	0	0	0	0	0	0	1
GCA_014682985.1_PDT000435313.1_genomic.fna	0	0	0	0	0	0	1	0	0	0	0	0	0	0	0	1
GCA_014683005.1_PDT000435289.1_genomic.fna	1	0	0	0	0	0	0	0	0	0	0	0	0	0	0	1
GCA_014683045.1_PDT000435276.1_genomic.fna	1	0	0	0	0	0	0	0	0	0	0	0	0	0	0	1
GCA_014683085.1_PDT000435220.1_genomic.fna	1	0	0	0	0	0	0	0	0	0	0	0	0	0	0	1
GCA_014683465.1_PDT000435258.1_genomic.fna	1	0	0	0	0	0	0	0	0	0	0	0	0	0	0	1
GCA_014692145.1_PDT000435302.1_genomic.fna	0	0	0	1	0	0	0	0	0	0	0	0	0	0	0	1
GCA_014692165.1_PDT000435304.1_genomic.fna	1	0	0	0	0	0	0	0	0	0	0	0	0	0	0	1
GCA_014692185.1_PDT000435291.1_genomic.fna	0	0	0	1	0	0	0	0	0	0	0	0	0	0	0	1
GCA_014692195.1_PDT000435297.1_genomic.fna	1	0	0	0	0	0	0	0	0	0	0	0	0	0	0	1
GCA_014692215.1_PDT000435286.1_genomic.fna	0	0	0	0	0	1	0	0	0	0	0	0	0	0	0	1
GCA_014692245.1_PDT000435273.1_genomic.fna	1	0	0	0	0	0	0	0	0	0	0	0	0	0	0	1
GCA_014774575.1_PDT000848628.1_genomic.fna	1	0	0	1	0	0	0	0	0	0	0	0	0	0	0	2
GCA_014774715.1_PDT000848563.1_genomic.fna	0	0	0	1	0	0	0	0	0	0	0	0	0	0	0	1
GCA_014774755.1_PDT000848561.1_genomic.fna	0	0	0	1	0	0	0	0	0	0	0	0	0	0	0	1
GCA_014775115.1_PDT000848591.1_genomic.fna	0	0	0	1	0	0	0	0	0	0	0	0	0	0	0	1
GCA_014775135.1_PDT000848604.1_genomic.fna	0	0	0	1	0	0	0	0	0	0	0	0	0	0	0	1
GCA_014775155.1_PDT000848601.1_genomic.fna	0	0	0	1	0	0	0	0	0	0	0	0	0	0	0	1
GCA_014775195.1_PDT000848616.1_genomic.fna	0	0	0	1	0	0	0	0	0	0	0	0	0	0	0	1
GCA_014775215.1_PDT000848599.1_genomic.fna	0	0	0	1	0	0	0	0	0	0	0	0	0	0	0	1
GCA_014775325.1_PDT000848600.1_genomic.fna	0	0	0	1	0	0	0	0	0	0	0	0	0	0	0	1
GCA_014775395.1_PDT000848567.1_genomic.fna	0	0	0	1	0	0	0	0	0	0	0	0	0	0	0	1
GCA_014775475.1_PDT000848565.1_genomic.fna	0	0	0	1	0	0	0	0	0	0	0	0	0	0	0	1
GCA_014775555.1_PDT000848583.1_genomic.fna	0	0	0	1	0	0	0	0	0	0	0	0	0	0	0	1
GCA_014775575.1_PDT000848566.1_genomic.fna	0	0	0	1	0	0	0	0	0	0	0	0	0	0	0	1
GCA_014775815.1_PDT000848625.1_genomic.fna	0	0	0	1	0	0	0	0	0	0	0	0	0	0	0	1
GCA_014775835.1_PDT000848622.1_genomic.fna	0	0	0	1	0	0	0	0	0	0	0	0	0	0	0	1
GCA_014775875.1_PDT000848606.1_genomic.fna	1	0	0	1	0	0	0	0	0	0	0	0	0	0	0	2
GCA_014776135.1_PDT000848636.1_genomic.fna	0	0	0	1	0	0	0	0	0	0	0	0	0	0	0	1
GCA_014776175.1_PDT000848632.1_genomic.fna	0	0	0	1	0	0	0	0	0	0	0	0	0	0	0	1
GCA_014776195.1_PDT000848633.1_genomic.fna	0	0	0	0	0	1	0	0	0	0	0	0	0	0	0	1
GCA_014776655.1_PDT000848602.1_genomic.fna	0	0	0	1	0	0	0	0	0	0	0	0	0	0	0	1
GCA_014776675.1_PDT000848598.1_genomic.fna	0	0	0	1	0	0	0	0	0	0	0	0	0	0	0	1
GCA_014776735.1_PDT000848594.1_genomic.fna	0	0	0	1	0	0	0	0	0	0	0	0	0	0	0	1
GCA_014776915.1_PDT000848607.1_genomic.fna	0	0	0	1	0	0	0	0	0	0	0	0	0	0	0	1
GCA_014776995.1_PDT000848568.1_genomic.fna	0	0	0	1	0	0	0	0	0	0	0	0	0	0	0	1
GCA_014777195.1_PDT000848635.1_genomic.fna	0	0	0	1	0	0	0	0	0	0	0	0	0	0	0	1
GCA_014777295.1_PDT000848612.1_genomic.fna	0	0	0	1	0	0	0	0	0	0	0	0	0	0	0	1
GCA_014777775.1_PDT000848581.1_genomic.fna	0	0	0	1	0	0	0	0	0	0	0	0	0	0	0	1
GCA_014777935.1_PDT000848614.1_genomic.fna	0	0	0	1	0	0	0	0	0	0	0	0	0	0	0	1
GCA_014778035.1_PDT000848634.1_genomic.fna	0	0	0	1	0	0	0	0	0	0	0	0	0	0	0	1
GCA_014778055.1_PDT000848574.1_genomic.fna	0	0	0	1	0	0	0	0	0	0	0	0	0	0	0	1
GCA_014778075.1_PDT000848589.1_genomic.fna	0	0	0	1	0	0	0	0	0	0	0	0	0	0	0	1
GCA_014778675.1_PDT000848593.1_genomic.fna	0	0	0	1	0	0	0	0	0	0	0	0	0	0	0	1
GCA_014778695.1_PDT000848575.1_genomic.fna	0	0	0	1	0	0	0	0	0	0	0	0	0	0	0	1
GCA_014779305.1_PDT000848630.1_genomic.fna	1	0	1	1	0	0	0	0	0	0	0	0	0	0	1	4
GCA_014779335.1_PDT000848613.1_genomic.fna	0	0	0	1	0	0	0	0	0	0	0	0	0	0	0	1
GCA_014779435.1_PDT000848562.1_genomic.fna	0	0	0	1	0	0	0	0	0	0	0	0	0	0	0	1
GCA_014793845.1_PDT000848592.1_genomic.fna	0	0	0	1	0	0	0	0	0	0	0	0	1	0	0	2
GCA_014793865.1_PDT000848586.1_genomic.fna	0	0	0	1	0	0	0	0	0	0	0	0	0	0	0	1
GCA_014793885.1_PDT000848597.1_genomic.fna	0	0	0	1	0	0	0	0	0	0	0	0	0	0	0	1
GCA_014793905.1_PDT000848577.1_genomic.fna	0	0	0	1	0	0	0	0	0	0	0	0	0	0	0	1
GCA_014793945.1_PDT000848564.1_genomic.fna	0	0	0	1	0	0	0	0	0	0	0	0	0	0	0	1
GCA_014816425.1_PDT000850208.1_genomic.fna	0	0	0	1	0	0	0	0	0	0	0	0	0	0	0	1
GCA_014816445.1_PDT000850210.1_genomic.fna	0	0	0	1	0	0	0	0	0	0	0	0	0	0	0	1
GCA_014816485.1_PDT000850207.1_genomic.fna	0	0	0	1	0	0	0	0	0	0	0	0	0	0	0	1
GCA_014816525.1_PDT000850209.1_genomic.fna	0	0	0	1	0	0	0	0	0	0	0	0	0	0	0	1
GCA_014816545.1_PDT000850206.1_genomic.fna	0	0	0	1	0	0	0	0	0	0	0	0	0	0	0	1
GCA_014816565.1_PDT000850204.1_genomic.fna	0	0	0	1	0	0	0	0	0	0	0	0	0	0	0	1
GCA_014816625.1_PDT000850191.1_genomic.fna	0	0	0	1	0	0	0	0	0	0	0	0	0	0	0	1
GCA_014816685.1_PDT000850195.1_genomic.fna	0	0	0	1	0	0	0	0	0	0	0	0	0	0	0	1
GCA_014816705.1_PDT000850192.1_genomic.fna	0	0	0	1	0	0	0	0	0	0	0	0	0	0	0	1
GCA_014816725.1_PDT000850197.1_genomic.fna	0	0	0	1	0	0	0	0	0	0	0	0	0	0	0	1
GCA_014816745.1_PDT000850189.1_genomic.fna	0	0	0	1	0	0	0	0	0	0	0	0	0	0	0	1
GCA_014816765.1_PDT000850198.1_genomic.fna	0	0	0	1	0	0	0	0	0	0	0	0	0	0	0	1
GCA_014816785.1_PDT000850185.1_genomic.fna	0	0	0	1	0	0	0	0	0	0	0	0	0	0	0	1
GCA_014816805.1_PDT000850188.1_genomic.fna	0	0	0	1	0	0	0	0	0	0	0	0	0	0	0	1
GCA_014816825.1_PDT000850186.1_genomic.fna	0	0	0	1	0	0	0	0	0	0	0	0	0	0	0	1
GCA_014816845.1_PDT000850183.1_genomic.fna	0	0	0	1	0	0	0	0	0	0	0	0	0	0	0	1
GCA_014816865.1_PDT000850187.1_genomic.fna	0	0	0	1	0	0	0	0	0	0	0	0	0	0	0	1
GCA_014816875.1_PDT000850184.1_genomic.fna	0	0	0	1	0	0	0	0	0	0	0	0	0	0	0	1
GCA_014816905.1_PDT000850182.1_genomic.fna	0	0	0	1	0	0	0	0	0	0	0	0	0	0	0	1
GCA_014816925.1_PDT000850179.1_genomic.fna	0	0	0	1	0	0	0	0	0	0	0	0	0	0	0	1
GCA_014816945.1_PDT000850181.1_genomic.fna	0	0	0	1	0	0	0	0	0	0	0	0	0	0	0	1
GCA_014816965.1_PDT000850180.1_genomic.fna	0	0	0	1	0	0	0	0	0	0	0	0	0	0	0	1
GCA_014816985.1_PDT000850177.1_genomic.fna	0	0	0	1	0	0	0	0	0	0	0	0	0	0	0	1
GCA_014817005.1_PDT000850178.1_genomic.fna	0	0	0	1	0	0	0	0	0	0	0	0	0	0	0	1
GCA_014817025.1_PDT000850176.1_genomic.fna	0	0	0	1	0	0	0	0	0	0	0	0	0	0	0	1
GCA_014817045.1_PDT000850174.1_genomic.fna	0	0	0	1	0	0	0	0	0	0	0	0	0	0	0	1
GCA_014817065.1_PDT000850173.1_genomic.fna	0	0	0	1	0	0	0	0	0	0	0	0	0	0	0	1
GCA_014817085.1_PDT000850175.1_genomic.fna	0	0	0	1	0	0	0	0	0	0	0	0	0	0	0	1
GCA_014817105.1_PDT000850172.1_genomic.fna	0	0	0	1	0	0	0	0	0	0	0	0	0	0	0	1
GCA_014817115.1_PDT000850167.1_genomic.fna	0	0	0	1	0	0	0	0	0	0	0	0	0	0	0	1
GCA_014817145.1_PDT000850171.1_genomic.fna	0	0	0	1	0	0	0	0	0	0	0	0	0	0	0	1
GCA_014817165.1_PDT000850168.1_genomic.fna	0	0	0	1	0	0	0	0	0	0	0	0	0	0	0	1
GCA_014817185.1_PDT000850166.1_genomic.fna	0	0	0	1	0	0	0	0	0	0	0	0	0	0	0	1
GCA_014817205.1_PDT000850163.1_genomic.fna	0	0	0	1	0	0	0	0	0	0	0	0	0	0	0	1
GCA_014817215.1_PDT000850165.1_genomic.fna	0	0	0	1	0	0	0	0	0	0	0	0	0	0	0	1
GCA_014817245.1_PDT000850170.1_genomic.fna	0	0	0	1	0	0	0	0	0	0	0	0	0	0	0	1
GCA_014817265.1_PDT000850169.1_genomic.fna	0	0	0	1	0	0	0	0	0	0	0	0	0	0	0	1
GCA_014817285.1_PDT000850164.1_genomic.fna	0	0	0	1	0	0	0	0	0	0	0	0	0	0	0	1
GCA_014817305.1_PDT000850159.1_genomic.fna	0	0	0	1	0	0	0	0	0	0	0	0	0	0	0	1
GCA_014817325.1_PDT000850157.1_genomic.fna	0	0	0	1	0	0	0	0	0	0	0	0	0	0	0	1
GCA_014817345.1_PDT000850160.1_genomic.fna	0	0	0	1	0	0	0	0	0	0	0	0	0	0	0	1
GCA_014817385.1_PDT000850161.1_genomic.fna	0	0	0	1	0	0	0	0	0	0	0	0	0	0	0	1
GCA_014817405.1_PDT000850158.1_genomic.fna	0	0	0	1	0	0	0	0	0	0	0	0	0	0	0	1
GCA_014817445.1_PDT000850156.1_genomic.fna	0	0	0	1	0	0	0	0	0	0	0	0	0	0	0	1
GCA_014817465.1_PDT000850155.1_genomic.fna	0	0	0	1	0	0	0	0	0	0	0	0	0	0	0	1
GCA_014863885.1_ASM1486388v1_genomic.fna	0	0	0	0	0	1	0	0	0	0	0	0	0	0	0	1
GCA_014903835.1_ASM1490383v1_genomic.fna	0	0	0	1	0	0	0	0	0	0	0	0	0	0	0	1
GCA_014903925.1_ASM1490392v1_genomic.fna	1	0	0	0	0	0	0	0	0	0	0	0	0	0	0	1
GCA_015000425.1_PDT000868621.1_genomic.fna	0	0	0	1	0	0	0	0	0	0	0	0	0	0	0	1
GCA_015000485.1_PDT000868615.1_genomic.fna	0	0	0	1	0	0	0	0	0	0	0	0	0	0	0	1
GCA_015000665.1_PDT000868678.1_genomic.fna	0	0	0	1	0	0	0	0	0	0	0	0	0	0	0	1
GCA_015000685.1_PDT000868675.1_genomic.fna	0	0	0	1	0	0	0	0	0	0	0	0	0	0	0	1
GCA_015000725.1_PDT000868659.1_genomic.fna	1	0	0	0	0	0	0	0	0	0	0	0	0	0	0	1
GCA_015000745.1_PDT000868676.1_genomic.fna	0	0	0	1	0	0	0	0	0	0	0	0	0	0	0	1
GCA_015000765.1_PDT000868619.1_genomic.fna	0	0	0	1	0	0	0	0	0	0	0	0	0	0	0	1
GCA_015000795.1_PDT000868644.1_genomic.fna	0	0	0	1	0	0	0	0	0	0	0	0	0	0	0	1
GCA_015000825.1_PDT000868631.1_genomic.fna	0	0	0	1	0	0	0	0	0	0	0	0	0	0	0	1
GCA_015007495.1_PDT000868679.1_genomic.fna	0	0	0	1	0	0	0	0	0	0	0	0	0	0	0	1
GCA_015013635.1_PDT000858650.1_genomic.fna	0	0	0	1	0	0	0	0	0	0	0	0	0	0	0	1
GCA_015013835.1_PDT000858049.1_genomic.fna	0	0	0	1	0	0	0	0	0	0	0	0	0	0	0	1
GCA_015027995.1_PDT000869964.1_genomic.fna	0	0	0	1	0	0	0	0	0	0	0	0	0	0	0	1
GCA_015042275.1_PDT000858085.1_genomic.fna	0	0	0	1	0	0	0	0	0	0	0	0	0	0	0	1
GCA_015153375.1_PDT000870691.1_genomic.fna	0	0	0	1	0	0	0	0	0	0	0	0	0	0	0	1
GCA_015178225.1_PDT000850205.1_genomic.fna	0	0	0	1	0	0	0	0	0	0	0	0	0	0	0	1
GCA_015178245.1_PDT000850201.1_genomic.fna	0	0	0	1	0	0	0	0	0	0	0	0	0	0	0	1
GCA_015178265.1_PDT000850203.1_genomic.fna	0	0	0	1	0	0	0	0	0	0	0	0	0	0	0	1
GCA_015178285.1_PDT000850202.1_genomic.fna	0	0	0	1	0	0	0	0	0	0	0	0	0	0	0	1
GCA_015178305.1_PDT000850200.1_genomic.fna	0	0	0	1	0	0	0	0	0	0	0	0	0	0	0	1
GCA_015178325.1_PDT000850199.1_genomic.fna	0	0	0	1	0	0	0	0	0	0	0	0	0	0	0	1
GCA_015178365.1_PDT000850196.1_genomic.fna	0	0	0	1	0	0	0	0	0	0	0	0	0	0	0	1
GCA_015178385.1_PDT000850194.1_genomic.fna	0	0	0	1	0	0	0	0	0	0	0	0	0	0	0	1
GCA_015178405.1_PDT000850193.1_genomic.fna	0	0	0	1	0	0	0	0	0	0	0	0	0	0	0	1
GCA_015178425.1_PDT000850190.1_genomic.fna	0	0	0	1	0	0	0	0	0	0	0	0	0	0	0	1
GCA_015245315.1_PDT000879468.1_genomic.fna	0	0	0	1	0	0	0	0	0	0	0	0	0	0	0	1
GCA_015245405.1_PDT000879508.1_genomic.fna	0	0	0	1	0	0	0	0	0	0	0	0	0	0	0	1
GCA_015245445.1_PDT000879526.1_genomic.fna	1	0	0	0	0	0	0	0	0	0	0	0	0	0	0	1
GCA_015245475.1_PDT000879499.1_genomic.fna	0	0	0	1	0	0	0	0	0	0	0	0	0	0	0	1
GCA_015245495.1_PDT000879565.1_genomic.fna	0	0	0	0	0	0	0	0	0	0	0	1	0	0	0	1
GCA_015245535.1_PDT000879492.1_genomic.fna	0	0	0	1	0	0	0	0	0	0	0	0	0	0	0	1
GCA_015245685.1_PDT000879540.1_genomic.fna	0	0	0	1	0	0	0	0	0	0	0	0	0	0	0	1
GCA_015245725.1_PDT000879467.1_genomic.fna	0	0	0	1	0	0	0	0	0	0	0	0	0	0	0	1
GCA_015245745.1_PDT000879529.1_genomic.fna	0	0	0	0	1	0	0	0	0	0	0	0	0	0	0	1
GCA_015245765.1_PDT000879533.1_genomic.fna	0	0	0	1	0	0	0	0	0	0	0	0	0	0	0	1
GCA_015245865.1_PDT000879545.1_genomic.fna	0	0	0	1	0	0	0	0	0	0	0	0	0	0	0	1
GCA_015254735.1_PDT000879490.1_genomic.fna	0	0	0	1	0	0	0	0	0	0	0	0	0	0	0	1
GCA_015283285.1_PDT000882063.1_genomic.fna	0	0	0	1	0	0	0	0	0	0	0	0	0	0	0	1
GCA_015283675.1_PDT000882048.1_genomic.fna	0	0	0	1	0	0	0	0	0	0	0	0	0	0	0	1
GCA_015285405.1_PDT000881760.1_genomic.fna	0	0	0	1	0	0	0	0	0	0	0	0	0	0	0	1
GCA_015285705.1_PDT000881748.1_genomic.fna	1	0	0	0	0	0	0	0	0	0	0	0	0	0	0	1
GCA_015289885.1_PDT000881390.1_genomic.fna	0	0	0	1	0	0	0	0	0	0	0	0	0	0	0	1
GCA_015289945.1_PDT000881401.1_genomic.fna	0	0	0	1	0	0	0	0	0	0	0	0	0	0	0	1
GCA_015290025.1_PDT000881385.1_genomic.fna	0	0	0	1	0	0	0	0	0	0	0	0	0	0	0	1
GCA_015290045.1_PDT000881393.1_genomic.fna	0	0	0	1	0	0	0	0	0	0	0	0	0	0	0	1
GCA_015290245.1_PDT000881491.1_genomic.fna	0	0	0	1	0	0	0	0	0	0	0	0	0	0	0	1
GCA_015290265.1_PDT000881470.1_genomic.fna	1	0	0	0	0	0	0	0	0	0	0	0	0	0	0	1
GCA_015290285.1_PDT000881465.1_genomic.fna	0	0	0	1	0	0	0	0	0	0	0	0	0	0	0	1
GCA_015290325.1_PDT000881407.1_genomic.fna	0	0	0	1	0	0	0	0	0	0	0	0	0	0	0	1
GCA_015290345.1_PDT000881392.1_genomic.fna	0	0	0	1	0	0	0	0	0	0	0	0	0	0	0	1
GCA_015290385.1_PDT000881496.1_genomic.fna	0	0	0	1	0	0	0	0	0	0	0	0	0	0	0	1
GCA_015290405.1_PDT000881495.1_genomic.fna	0	0	0	1	0	0	0	0	0	0	0	0	0	0	0	1
GCA_015290415.1_PDT000881366.1_genomic.fna	0	0	0	1	0	0	0	0	0	0	0	0	0	0	0	1
GCA_015290735.1_PDT000881342.1_genomic.fna	1	0	0	0	0	0	0	0	0	0	0	0	0	0	0	1
GCA_015290785.1_PDT000881369.1_genomic.fna	0	0	0	1	0	0	0	0	0	0	0	0	0	0	0	1
GCA_015290805.1_PDT000881417.1_genomic.fna	0	0	0	1	0	0	0	0	0	0	0	0	0	0	0	1
GCA_015290845.1_PDT000881371.1_genomic.fna	0	0	0	1	0	0	0	0	0	0	0	0	0	0	0	1
GCA_015290905.1_PDT000881412.1_genomic.fna	0	0	0	1	0	0	0	0	0	0	0	0	0	0	0	1
GCA_015327365.1_PDT000535656.1_genomic.fna	1	0	0	0	0	0	0	0	0	0	0	0	0	0	0	1
GCA_015329985.1_ASM1532998v1_genomic.fna	0	0	0	1	0	0	0	0	0	0	0	0	0	0	0	1
GCA_015330035.1_ASM1533003v1_genomic.fna	0	0	0	1	0	0	0	0	0	0	0	0	0	0	0	1
GCA_015330065.1_ASM1533006v1_genomic.fna	0	0	0	1	0	0	0	0	0	0	0	0	0	0	0	1
GCA_015330075.1_ASM1533007v1_genomic.fna	0	0	0	1	0	0	0	0	0	0	0	0	0	0	0	1
GCA_015476715.1_ASM1547671v1_genomic.fna	0	0	0	1	0	0	0	0	0	0	0	0	0	0	0	1
GCA_015476785.1_ASM1547678v1_genomic.fna	1	0	0	0	0	0	0	0	0	0	0	0	0	0	0	1
GCA_015476825.1_ASM1547682v1_genomic.fna	0	0	1	0	0	0	0	0	0	0	0	0	0	0	0	1
GCA_015528345.1_PDT000891536.1_genomic.fna	0	0	0	1	0	0	0	0	0	0	0	0	0	0	0	1
GCA_015528385.1_PDT000891537.1_genomic.fna	0	0	0	1	0	0	0	0	0	0	0	0	0	0	0	1
GCA_015528645.1_PDT000891512.1_genomic.fna	0	0	0	1	0	0	0	0	0	0	0	0	0	0	0	1
GCA_015530025.1_PDT000891458.1_genomic.fna	0	0	0	1	0	0	0	0	0	0	0	0	0	0	0	1
GCA_015595785.2_PDT000892632.3_genomic.fna	0	0	0	1	0	0	0	0	0	0	0	0	0	0	0	1
GCA_015595805.2_PDT000892630.3_genomic.fna	0	0	0	1	0	0	0	0	0	0	0	0	0	0	0	1
GCA_015595845.2_PDT000892621.3_genomic.fna	0	0	0	1	0	0	0	0	0	0	0	0	0	0	0	1
GCA_015596925.1_PDT000892859.1_genomic.fna	0	0	0	1	0	0	0	0	0	0	0	0	0	0	0	1
GCA_015599485.2_PDT000892664.3_genomic.fna	0	0	0	1	0	0	0	0	0	0	0	0	0	0	0	1
GCA_015599525.2_PDT000892645.3_genomic.fna	0	0	0	1	0	0	0	0	0	0	0	0	0	0	0	1
GCA_015599545.2_PDT000892633.3_genomic.fna	0	0	0	1	0	0	0	0	0	0	0	0	0	0	0	1
GCA_015621905.1_PDT000893751.1_genomic.fna	0	0	0	1	0	0	0	0	0	0	0	0	0	0	0	1
GCA_015622065.1_PDT000893752.1_genomic.fna	0	0	0	1	0	0	0	0	0	0	0	0	0	0	0	1
GCA_015622305.1_PDT000893719.1_genomic.fna	0	0	0	1	0	0	0	0	0	0	0	0	0	0	0	1
GCA_015623645.1_PDT000893562.1_genomic.fna	0	0	0	1	0	0	0	0	0	0	0	0	0	0	0	1
GCA_015623825.1_PDT000893551.1_genomic.fna	0	0	0	1	0	0	0	0	0	0	0	0	0	0	0	1
GCA_015623885.1_PDT000893509.1_genomic.fna	0	0	0	1	0	0	0	0	0	0	0	0	0	0	0	1
GCA_015623925.1_PDT000893539.1_genomic.fna	0	0	0	1	0	0	0	0	0	0	0	0	0	0	0	1
GCA_015624345.1_PDT000893541.1_genomic.fna	0	0	0	1	0	0	0	0	0	0	0	0	0	0	0	1
GCA_015643595.1_ASM1564359v1_genomic.fna	0	0	0	1	0	0	0	0	0	0	0	0	0	0	0	1
GCA_015653645.1_PDT000893792.1_genomic.fna	1	0	0	0	0	0	0	0	0	0	0	0	0	0	0	1
GCA_015654005.1_PDT000893876.1_genomic.fna	0	0	0	1	0	0	0	0	0	0	0	0	0	0	0	1
GCA_015687225.1_ASM1568722v1_genomic.fna	0	0	0	1	0	0	0	0	0	0	0	0	0	0	0	1
GCA_015691785.1_PDT000898511.1_genomic.fna	0	0	0	1	0	0	0	0	0	0	0	0	0	0	0	1
GCA_015693445.1_ASM1569344v1_genomic.fna	1	0	0	0	0	0	0	0	0	0	0	0	0	0	0	1
GCA_015696985.1_PDT000899553.1_genomic.fna	0	0	0	1	0	0	0	0	0	0	0	0	0	0	0	1
GCA_015697005.1_PDT000899565.1_genomic.fna	0	0	0	1	0	0	0	0	0	0	0	0	0	0	0	1
GCA_015697025.1_PDT000899567.1_genomic.fna	0	0	0	1	0	0	0	0	0	0	0	0	0	0	0	1
GCA_015712395.1_ASM1571239v1_genomic.fna	0	0	0	1	0	0	0	0	0	0	0	0	0	0	0	1
GCA_015712405.1_ASM1571240v1_genomic.fna	0	0	0	1	0	0	0	0	0	0	0	0	0	0	0	1
GCA_015712415.1_ASM1571241v1_genomic.fna	0	0	0	1	0	0	0	0	0	0	0	0	0	0	0	1
GCA_015712425.1_ASM1571242v1_genomic.fna	0	0	1	0	0	0	0	0	0	0	0	0	0	0	0	1
GCA_015712485.1_ASM1571248v1_genomic.fna	0	0	0	1	0	0	0	0	0	0	0	0	0	0	0	1
GCA_015712495.1_ASM1571249v1_genomic.fna	0	0	0	1	0	0	0	0	0	0	0	0	0	0	0	1
GCA_015712505.1_ASM1571250v1_genomic.fna	0	0	1	0	0	0	0	0	0	0	0	0	0	0	0	1
GCA_015712525.1_ASM1571252v1_genomic.fna	0	0	0	0	0	0	1	0	0	0	0	0	0	0	0	1
GCA_015712535.1_ASM1571253v1_genomic.fna	0	0	0	1	0	0	0	0	0	0	0	0	0	0	0	1
GCA_015712595.1_ASM1571259v1_genomic.fna	0	0	0	1	0	0	0	0	0	0	0	0	0	0	0	1
GCA_015712615.1_ASM1571261v1_genomic.fna	0	0	0	1	0	0	0	0	0	0	0	0	0	0	0	1
GCA_015712625.1_ASM1571262v1_genomic.fna	0	0	0	1	0	0	0	0	0	0	0	0	0	0	0	1
GCA_015712635.1_ASM1571263v1_genomic.fna	0	0	0	1	0	0	0	0	0	0	0	0	0	0	0	1
GCA_015740645.1_PDT000903070.1_genomic.fna	0	0	0	1	0	0	0	0	0	0	0	0	0	0	0	1
GCA_015740665.1_PDT000903069.1_genomic.fna	0	0	0	1	0	0	0	0	0	0	0	0	0	0	0	1
GCA_015740705.1_PDT000903075.1_genomic.fna	0	0	0	1	0	0	0	0	0	0	0	0	0	0	0	1
GCA_015741205.1_PDT000903065.1_genomic.fna	0	0	0	1	0	0	0	0	0	0	0	0	0	0	0	1
GCA_015741255.1_PDT000903068.1_genomic.fna	0	0	0	1	0	0	0	0	0	0	0	0	0	0	0	1
GCA_015741425.1_PDT000903082.1_genomic.fna	0	0	0	1	0	0	0	0	0	0	0	0	0	0	0	1
GCA_015823845.1_PDT000903072.1_genomic.fna	0	0	0	1	0	0	0	0	0	0	0	0	0	0	0	1
GCA_015824105.1_PDT000903081.1_genomic.fna	0	0	0	1	0	0	0	0	0	0	0	0	0	0	0	1
GCA_015824125.1_PDT000903060.1_genomic.fna	0	0	0	1	0	0	0	0	0	0	0	0	0	0	0	1
GCA_015843075.1_ASM1584307v1_genomic.fna	0	0	0	1	0	0	0	0	0	0	0	0	0	0	0	1
GCA_015862105.1_PDT000901812.1_genomic.fna	0	0	0	1	0	0	0	0	0	0	0	0	0	0	0	1
GCA_015862245.1_PDT000901813.1_genomic.fna	1	0	0	0	0	0	0	0	0	0	0	0	0	0	0	1
GCA_015884325.1_PDT000899436.1_genomic.fna	0	0	0	1	0	0	0	0	0	0	0	0	0	0	0	1
GCA_015884385.1_PDT000899451.1_genomic.fna	0	0	0	1	0	0	0	0	0	0	0	0	0	0	0	1
GCA_015886995.1_PDT000899438.1_genomic.fna	0	0	0	1	0	0	0	0	0	0	0	0	0	0	0	1
GCA_015887605.1_PDT000899445.1_genomic.fna	0	0	0	1	0	0	0	0	0	0	0	0	0	0	0	1
GCA_015887675.1_PDT000899159.1_genomic.fna	0	0	0	1	0	0	0	0	0	0	0	0	0	0	0	1
GCA_015887865.1_PDT000899130.1_genomic.fna	0	0	0	1	0	0	0	0	0	0	0	0	0	0	0	1
GCA_015887885.1_PDT000899122.1_genomic.fna	0	0	0	1	0	0	0	0	0	0	0	0	0	0	0	1
GCA_015887895.1_PDT000899241.1_genomic.fna	0	0	0	1	0	0	0	0	0	0	0	0	0	0	0	1
GCA_015887925.1_PDT000899196.1_genomic.fna	0	0	0	1	0	0	0	0	0	0	0	0	0	0	0	1
GCA_015887945.1_PDT000899161.1_genomic.fna	0	0	0	1	0	0	0	0	0	0	0	0	0	0	0	1
GCA_015888025.1_PDT000899152.1_genomic.fna	0	0	0	1	0	0	0	0	0	0	0	0	0	0	0	1
GCA_015888125.1_PDT000899131.1_genomic.fna	0	0	0	1	0	0	0	0	0	0	0	0	0	0	0	1
GCA_015888265.1_PDT000899135.1_genomic.fna	0	0	0	1	0	0	0	0	0	0	0	0	0	0	0	1
GCA_015888425.1_PDT000899168.1_genomic.fna	0	0	0	1	0	0	0	0	0	0	0	0	0	0	0	1
GCA_015892645.1_PDT000899128.1_genomic.fna	0	0	0	1	0	0	0	0	0	0	0	0	0	0	0	1
GCA_015892675.1_PDT000899133.1_genomic.fna	0	0	0	1	0	0	0	0	0	0	0	0	0	0	0	1
GCA_015892705.1_PDT000899086.1_genomic.fna	0	0	0	1	0	0	0	0	0	0	0	0	0	0	0	1
GCA_015892765.1_PDT000899024.1_genomic.fna	0	0	0	1	0	0	0	0	0	0	0	0	0	0	0	1
GCA_015909945.1_PDT000907970.1_genomic.fna	0	0	0	1	0	0	0	0	0	0	0	0	0	0	0	1
GCA_015920725.1_PDT000897967.1_genomic.fna	0	0	0	1	0	0	0	0	0	0	0	0	0	0	0	1
GCA_015922985.1_PDT000897743.1_genomic.fna	0	0	0	0	0	1	0	0	0	0	0	0	0	0	0	1
GCA_015923105.1_PDT000897754.1_genomic.fna	0	0	0	1	0	0	0	0	0	0	0	0	0	0	0	1
GCA_015959085.1_PDT000893879.1_genomic.fna	0	0	0	1	0	0	0	0	0	0	0	0	0	0	0	1
GCA_015959625.2_PDT000892644.3_genomic.fna	0	0	0	1	0	0	0	0	0	0	0	0	0	0	0	1
GCA_015959745.2_PDT000892643.3_genomic.fna	0	0	0	1	0	0	0	0	0	0	0	0	0	0	0	1
GCA_015959785.2_PDT000892642.3_genomic.fna	0	0	0	1	0	0	0	0	0	0	0	0	0	0	0	1
GCA_015959845.2_PDT000892641.3_genomic.fna	0	0	0	1	0	0	0	0	0	0	0	0	0	0	0	1
GCA_015961245.2_PDT000892626.3_genomic.fna	0	0	0	1	0	0	0	0	0	0	0	0	0	0	0	1
GCA_015961265.2_PDT000892627.3_genomic.fna	0	0	0	1	0	0	0	0	0	0	0	0	0	0	0	1
GCA_015961345.2_PDT000892620.3_genomic.fna	0	0	0	1	0	0	0	0	0	0	0	0	0	0	0	1
GCA_015962045.2_PDT000892640.3_genomic.fna	0	0	0	1	0	0	0	0	0	0	0	0	0	0	0	1
GCA_015962105.2_PDT000892628.3_genomic.fna	0	0	0	1	0	0	0	0	0	0	0	0	0	0	0	1
GCA_015962145.2_PDT000892625.3_genomic.fna	0	0	0	1	0	0	0	0	0	0	0	0	0	0	0	1
GCA_015962165.2_PDT000892623.3_genomic.fna	0	0	0	1	0	0	0	0	0	0	0	0	0	0	0	1
GCA_015962205.2_PDT000892629.3_genomic.fna	0	0	0	1	0	0	0	0	0	0	0	0	0	0	0	1
GCA_015962245.2_PDT000892624.3_genomic.fna	0	0	0	1	0	0	0	0	0	0	0	0	0	0	0	1
GCA_015962305.2_PDT000892638.3_genomic.fna	0	0	0	1	0	0	0	0	0	0	0	0	0	0	0	1
GCA_015962325.2_PDT000892631.3_genomic.fna	0	0	0	1	0	0	0	0	0	0	0	0	0	0	0	1
GCA_015962385.2_PDT000892636.3_genomic.fna	0	0	0	1	0	0	0	0	0	0	0	0	0	0	0	1
GCA_015962405.2_PDT000892635.3_genomic.fna	1	0	0	0	0	0	0	0	0	0	0	0	0	0	0	1
GCA_015962445.2_PDT000892634.3_genomic.fna	1	0	0	0	0	0	0	0	0	0	0	0	0	0	0	1
GCA_016154075.1_PDT000868607.1_genomic.fna	0	0	0	1	0	0	0	0	0	0	0	0	0	0	0	1
GCA_016242675.1_PDT000589966.1_genomic.fna	0	0	0	1	0	0	0	0	0	0	0	0	0	0	0	1
GCA_016413805.1_PDT000899134.1_genomic.fna	0	0	0	1	0	0	0	0	0	0	0	0	0	0	0	1
GCA_016444325.1_PDT000925150.1_genomic.fna	1	0	0	0	0	0	0	0	0	0	0	0	0	0	0	1
GCA_016445045.1_PDT000925167.1_genomic.fna	1	0	0	0	0	0	0	0	0	0	0	0	0	0	0	1
GCA_016445165.1_PDT000925024.1_genomic.fna	1	0	0	0	0	0	0	0	0	0	0	0	0	0	0	1
GCA_016445245.1_PDT000924938.1_genomic.fna	1	0	0	0	0	0	0	0	0	0	0	0	0	0	0	1
GCA_016445765.1_PDT000925038.1_genomic.fna	1	0	0	0	0	0	0	0	0	0	0	0	0	0	0	1
GCA_016445845.1_PDT000924943.1_genomic.fna	1	0	0	0	0	0	0	0	0	0	0	0	0	0	0	1
GCA_016445865.1_PDT000924942.1_genomic.fna	1	0	0	0	0	0	0	0	0	0	0	0	0	0	0	1
GCA_016446065.1_PDT000925025.1_genomic.fna	1	0	0	0	0	0	0	0	0	0	0	0	0	0	0	1
GCA_016446245.1_PDT000924991.1_genomic.fna	0	0	0	1	0	0	0	0	0	0	0	0	0	0	0	1
GCA_016465215.1_PDT000927409.1_genomic.fna	0	0	0	1	0	0	0	0	0	0	0	0	0	0	0	1
GCA_016465235.1_PDT000927406.1_genomic.fna	0	0	0	1	0	0	0	0	0	0	0	0	0	0	0	1
GCA_016465255.1_PDT000927416.1_genomic.fna	0	0	0	1	0	0	0	0	0	0	0	0	0	0	0	1
GCA_016465315.1_PDT000927413.1_genomic.fna	0	0	0	1	0	0	0	0	0	0	0	0	0	0	0	1
GCA_016465335.1_PDT000927403.1_genomic.fna	0	0	0	1	0	0	0	0	0	0	0	0	0	0	0	1
GCA_016465355.1_PDT000927412.1_genomic.fna	0	0	0	1	0	0	0	0	0	0	0	0	0	0	0	1
GCA_016465375.1_PDT000927410.1_genomic.fna	0	0	0	1	0	0	0	0	0	0	0	0	0	0	0	1
GCA_016482885.1_ASM1648288v1_genomic.fna	0	0	0	1	0	0	0	0	0	0	0	0	0	0	0	1
GCA_016482945.1_ASM1648294v1_genomic.fna	0	0	0	1	0	0	0	0	0	0	0	0	0	0	0	1
GCA_016482975.1_ASM1648297v1_genomic.fna	0	0	0	1	0	0	0	0	0	0	0	0	0	0	0	1
GCA_016483015.1_ASM1648301v1_genomic.fna	0	0	0	1	0	0	0	0	0	0	0	0	0	0	0	1
GCA_016483025.1_ASM1648302v1_genomic.fna	0	0	0	1	0	0	0	0	0	0	0	0	0	0	0	1
GCA_016483105.1_ASM1648310v1_genomic.fna	0	0	0	1	0	0	0	0	0	0	0	0	0	0	0	1
GCA_016483115.1_ASM1648311v1_genomic.fna	0	0	0	1	0	0	0	0	0	0	0	0	0	0	0	1
GCA_016544725.1_PDT000928428.1_genomic.fna	0	0	0	1	0	0	0	0	0	0	0	0	0	0	0	1
GCA_016598635.1_ASM1659863v1_genomic.fna	1	0	0	0	0	0	0	0	0	0	0	0	0	0	0	1
GCA_016599915.1_PDT000927411.1_genomic.fna	0	0	0	1	0	0	0	0	0	0	0	0	0	0	0	1
GCA_016617675.1_ASM1661767v1_genomic.fna	0	0	0	1	0	0	0	0	0	0	0	0	0	0	0	1
GCA_016645145.1_PDT000932664.1_genomic.fna	0	0	0	1	0	0	0	0	0	0	0	0	0	0	0	1
GCA_016758315.1_ASM1675831v1_genomic.fna	0	0	0	1	0	0	0	0	0	0	0	0	0	0	0	1
GCA_016760705.1_ASM1676070v1_genomic.fna	0	0	0	1	0	0	0	0	0	0	0	0	0	0	0	1
GCA_016761095.1_ASM1676109v1_genomic.fna	0	0	0	1	0	0	0	0	0	0	0	0	0	0	0	1
GCA_016761235.1_ASM1676123v1_genomic.fna	0	0	0	1	0	0	0	0	0	0	0	0	0	0	0	1
GCA_016761335.1_ASM1676133v1_genomic.fna	0	0	0	1	0	0	0	0	0	0	0	0	0	0	0	1
GCA_016803855.1_ASM1680385v1_genomic.fna	0	0	0	1	0	0	0	0	0	0	0	0	0	0	0	1
GCA_016809875.1_ASM1680987v1_genomic.fna	0	0	1	0	0	0	0	0	0	0	0	0	0	0	0	1
GCA_016809895.1_ASM1680989v1_genomic.fna	1	0	0	0	0	0	0	0	0	0	0	0	0	0	0	1
GCA_016809905.1_ASM1680990v1_genomic.fna	0	0	0	1	0	0	0	0	0	0	0	0	0	0	0	1
GCA_016809955.1_ASM1680995v1_genomic.fna	0	0	0	1	0	0	0	0	0	0	0	0	0	0	0	1
GCA_016809975.1_ASM1680997v1_genomic.fna	0	0	0	1	0	0	0	0	0	0	0	0	0	0	0	1
GCA_016810195.1_ASM1681019v1_genomic.fna	0	0	1	0	0	0	0	0	0	0	0	0	0	0	0	1
GCA_016901475.1_ASM1690147v1_genomic.fna	0	0	0	1	0	0	0	0	0	0	0	0	0	0	0	1
GCA_016901505.1_ASM1690150v1_genomic.fna	0	0	0	1	0	0	0	0	0	0	0	0	0	0	0	1
GCA_016985515.1_PDT000967851.1_genomic.fna	0	0	0	1	0	0	0	0	0	0	0	0	0	0	0	1
GCA_016985875.1_PDT000967846.1_genomic.fna	0	0	0	1	0	0	0	0	0	0	0	0	0	0	0	1
GCA_017052205.1_PDT000953427.1_genomic.fna	1	0	0	0	0	0	0	0	0	0	0	0	0	0	0	1
GCA_017054675.1_PDT000953283.1_genomic.fna	0	0	0	1	0	0	0	0	0	0	0	0	0	0	0	1
GCA_017054955.1_PDT000953294.1_genomic.fna	0	0	0	1	0	0	0	0	0	0	0	0	0	0	0	1
GCA_017055215.1_PDT000953262.1_genomic.fna	0	0	0	1	0	0	0	0	0	0	0	0	0	0	0	1
GCA_017056155.1_PDT000953196.1_genomic.fna	0	0	0	1	0	0	0	0	0	0	0	0	0	0	0	1
GCA_017134455.1_PDT000948704.1_genomic.fna	0	0	0	1	0	0	0	0	0	0	0	0	0	0	0	1
GCA_017134475.1_PDT000948708.1_genomic.fna	0	0	0	1	0	0	0	0	0	0	0	0	0	0	0	1
GCA_017134855.1_PDT000948695.1_genomic.fna	0	0	0	1	0	0	0	0	0	0	0	0	0	0	0	1
GCA_017134875.1_PDT000948705.1_genomic.fna	1	0	0	0	0	0	0	0	0	0	0	0	0	0	0	1
GCA_017134895.1_PDT000948686.1_genomic.fna	0	0	0	1	0	0	0	0	0	0	0	0	0	0	0	1
GCA_017134915.1_PDT000948693.1_genomic.fna	0	0	0	1	0	0	0	0	0	0	0	0	0	0	0	1
GCA_017134955.1_PDT000948683.1_genomic.fna	0	0	0	1	0	0	0	0	0	0	0	0	0	0	0	1
GCA_017135135.1_PDT000948674.1_genomic.fna	0	0	0	1	0	0	0	0	0	0	0	0	0	0	0	1
GCA_017135155.1_PDT000948670.1_genomic.fna	0	0	0	1	0	0	0	0	0	0	0	0	0	0	0	1
GCA_017135195.1_PDT000948669.1_genomic.fna	0	0	0	1	0	0	0	0	0	0	0	0	0	0	0	1
GCA_017135465.1_PDT000948672.1_genomic.fna	0	0	0	1	0	0	0	0	0	0	0	0	0	0	0	1
GCA_017142285.1_PDT000947647.1_genomic.fna	0	0	0	1	0	0	0	0	0	0	0	0	0	0	0	1
GCA_017142325.1_PDT000947650.1_genomic.fna	0	0	0	1	0	0	0	0	0	0	0	0	0	0	0	1
GCA_017142345.1_PDT000947645.1_genomic.fna	0	0	0	1	0	0	0	0	0	0	0	0	0	0	0	1
GCA_017142465.1_PDT000947608.1_genomic.fna	0	0	0	1	0	0	0	0	0	0	0	0	0	0	0	1
GCA_017142545.1_PDT000947637.1_genomic.fna	0	0	0	1	0	0	0	0	0	0	0	0	0	0	0	1
GCA_017142845.1_PDT000947609.1_genomic.fna	0	0	0	1	0	0	0	0	0	0	0	0	0	0	0	1
GCA_017142865.1_PDT000947606.1_genomic.fna	0	0	0	1	0	0	0	0	0	0	0	0	0	0	0	1
GCA_017142995.1_PDT000947579.1_genomic.fna	0	0	0	0	0	1	0	0	0	0	0	0	0	0	0	1
GCA_017143275.1_PDT000947586.1_genomic.fna	0	0	0	1	0	0	0	0	0	0	0	0	0	0	0	1
GCA_017143415.1_PDT000947577.1_genomic.fna	0	0	0	0	0	1	0	0	0	0	0	0	0	0	0	1
GCA_017143575.1_PDT000947581.1_genomic.fna	0	0	0	1	0	0	0	0	0	0	0	0	0	0	0	1
GCA_017144075.1_PDT000947595.1_genomic.fna	0	0	0	0	0	1	0	0	0	0	0	0	0	0	0	1
GCA_017168615.1_ASM1716861v1_genomic.fna	0	0	0	1	0	0	0	0	0	0	0	0	0	0	0	1
GCA_017168755.1_ASM1716875v1_genomic.fna	0	0	0	1	0	0	0	0	0	0	0	0	0	0	0	1
GCA_017168985.1_ASM1716898v1_genomic.fna	0	0	0	1	0	0	0	0	0	0	0	0	0	0	0	1
GCA_017320105.1_PDT000978892.1_genomic.fna	1	0	0	0	0	0	0	0	0	0	0	0	0	0	0	1
GCA_017327685.1_PDT000978984.1_genomic.fna	1	0	0	0	0	0	0	0	0	0	0	0	0	0	0	1
GCA_017535795.1_PDT000986994.1_genomic.fna	1	0	0	0	0	0	0	0	0	0	0	0	0	0	0	1
GCA_017535835.1_PDT000987016.1_genomic.fna	1	0	0	0	0	0	0	0	0	0	0	0	0	0	0	1
GCA_017535965.1_PDT000986831.1_genomic.fna	1	0	0	0	0	0	0	0	0	0	0	0	0	0	0	1
GCA_017536035.1_PDT000986830.1_genomic.fna	1	0	0	0	0	0	0	0	0	0	0	0	0	0	0	1
GCA_017582305.1_ASM1758230v1_genomic.fna	0	0	0	0	0	1	0	0	0	0	0	0	0	0	0	1
GCA_017582355.1_ASM1758235v1_genomic.fna	0	0	0	0	0	1	0	0	0	0	0	0	0	0	0	1
GCA_017655265.1_ASM1765526v1_genomic.fna	0	0	0	1	0	0	0	0	0	0	0	0	0	0	0	1
GCA_017728255.1_PDT000987054.1_genomic.fna	1	0	0	0	0	0	0	0	0	0	0	0	0	0	0	1
GCA_017728295.1_PDT000987055.1_genomic.fna	0	0	0	0	0	1	0	0	0	0	0	0	0	0	0	1
GCA_017728315.1_PDT000987052.1_genomic.fna	0	0	0	1	0	0	0	0	0	0	0	0	0	0	0	1
GCA_017728335.1_PDT000987046.1_genomic.fna	0	0	0	1	0	0	0	0	0	0	0	0	0	0	0	1
GCA_017728355.1_PDT000987048.1_genomic.fna	0	0	0	1	0	0	0	0	0	0	0	0	0	0	0	1
GCA_017728375.1_PDT000987033.1_genomic.fna	0	0	0	1	0	0	0	0	0	0	0	0	0	0	0	1
GCA_017728395.1_PDT000987014.1_genomic.fna	0	0	0	1	0	0	0	0	0	0	0	0	0	0	0	1
GCA_017728415.1_PDT000987011.1_genomic.fna	1	0	0	0	0	0	0	0	0	0	0	0	0	0	0	1
GCA_017728435.1_PDT000986996.1_genomic.fna	0	0	0	1	0	0	0	0	0	0	0	0	0	0	0	1
GCA_017728455.1_PDT000987009.1_genomic.fna	1	0	0	0	0	0	0	0	0	0	0	0	0	0	0	1
GCA_017728475.1_PDT000987005.1_genomic.fna	1	0	0	0	0	0	0	0	0	0	0	0	0	0	0	1
GCA_017728495.1_PDT000986993.1_genomic.fna	0	0	0	1	0	0	0	0	0	0	0	0	0	0	0	1
GCA_017728855.1_PDT000986972.1_genomic.fna	0	0	0	1	0	0	0	0	0	0	0	0	0	0	0	1
GCA_017728875.1_PDT000986978.1_genomic.fna	1	0	0	0	0	0	0	0	0	0	0	0	0	0	0	1
GCA_017728895.1_PDT000986985.1_genomic.fna	0	0	0	1	0	0	0	0	0	0	0	0	0	0	0	1
GCA_017728915.1_PDT000986979.1_genomic.fna	0	0	0	1	0	0	0	0	0	0	0	0	0	0	0	1
GCA_017728925.1_PDT000986980.1_genomic.fna	0	0	0	1	0	0	0	0	0	0	0	0	0	0	0	1
GCA_017728955.1_PDT000986971.1_genomic.fna	0	0	0	1	0	0	0	0	0	0	0	0	0	0	0	1
GCA_017728975.1_PDT000986948.1_genomic.fna	1	0	0	0	0	0	0	0	0	0	0	0	0	0	0	1
GCA_017728995.1_PDT000986955.1_genomic.fna	0	0	0	1	0	0	0	0	0	0	0	0	0	0	0	1
GCA_017729015.1_PDT000986942.1_genomic.fna	0	0	0	1	0	0	0	0	0	0	0	0	0	0	0	1
GCA_017729035.1_PDT000986970.1_genomic.fna	1	0	0	0	0	0	0	0	0	0	0	0	0	0	0	1
GCA_017729055.1_PDT000986941.1_genomic.fna	0	0	0	1	0	0	0	0	0	0	0	0	0	0	0	1
GCA_017729075.1_PDT000986833.1_genomic.fna	0	0	0	1	0	0	0	0	0	0	0	0	0	0	0	1
GCA_017729095.1_PDT000986834.1_genomic.fna	1	0	0	0	0	0	0	0	0	0	0	0	0	0	0	1
GCA_017729115.1_PDT000986829.1_genomic.fna	1	0	0	0	0	0	0	0	0	0	0	0	0	0	0	1
GCA_017729135.1_PDT000986832.1_genomic.fna	0	0	0	1	0	0	0	0	0	0	0	0	0	0	0	1
GCA_017729195.1_PDT000986826.1_genomic.fna	1	0	0	0	0	0	0	0	0	0	0	0	0	0	0	1
GCA_017729235.1_PDT000986825.1_genomic.fna	1	0	0	0	0	0	0	0	0	0	0	0	0	0	0	1
GCA_017733095.1_PDT000986561.1_genomic.fna	0	0	0	0	0	1	0	0	0	0	0	0	0	0	0	1
GCA_017733115.1_PDT000986558.1_genomic.fna	0	0	0	1	0	0	0	0	0	0	0	0	0	0	0	1
GCA_017733135.1_PDT000986564.1_genomic.fna	0	0	0	1	0	0	0	0	0	0	0	0	0	0	0	1
GCA_017733155.1_PDT000986557.1_genomic.fna	0	0	0	1	0	0	0	0	0	0	0	0	0	0	0	1
GCA_017733175.1_PDT000986556.1_genomic.fna	0	0	0	1	0	0	0	0	0	0	0	0	0	0	0	1
GCA_017733195.1_PDT000986555.1_genomic.fna	0	0	0	0	0	1	0	0	0	0	0	0	0	0	0	1
GCA_017733215.1_PDT000986554.1_genomic.fna	0	0	0	1	0	0	0	0	0	0	0	0	0	0	0	1
GCA_017733235.1_PDT000986553.1_genomic.fna	0	0	0	1	0	0	0	0	0	0	0	0	0	0	0	1
GCA_017733255.1_PDT000986552.1_genomic.fna	0	0	0	1	0	0	0	0	0	0	0	0	0	0	0	1
GCA_017733275.1_PDT000986550.1_genomic.fna	0	0	0	1	0	0	0	0	0	0	0	0	0	0	0	1
GCA_017733295.1_PDT000986545.1_genomic.fna	0	0	0	0	0	1	0	0	0	0	0	0	0	0	0	1
GCA_017733335.1_PDT000986541.1_genomic.fna	0	0	0	1	0	0	0	0	0	0	0	0	0	0	0	1
GCA_017733355.1_PDT000986547.1_genomic.fna	0	0	0	1	0	0	0	0	0	0	0	0	0	0	0	1
GCA_017739635.1_PDT000985252.1_genomic.fna	0	0	0	1	0	0	0	0	0	0	0	0	0	0	0	1
GCA_017739655.1_PDT000985175.1_genomic.fna	0	0	0	1	0	0	0	0	0	0	0	0	0	0	0	1
GCA_017779525.1_PDT000978967.1_genomic.fna	1	0	0	0	0	0	0	0	0	0	0	0	0	0	0	1
GCA_017779805.1_PDT000978945.1_genomic.fna	0	0	0	1	0	0	0	0	0	0	0	0	0	0	0	1
GCA_017838155.1_ASM1783815v1_genomic.fna	0	0	0	0	0	1	0	0	0	0	0	0	0	0	0	1
GCA_017896425.1_ASM1789642v1_genomic.fna	0	0	0	1	0	0	0	0	0	0	0	0	0	0	0	1
GCA_017896525.1_ASM1789652v1_genomic.fna	0	0	0	1	0	0	0	0	0	0	0	0	0	0	0	1
GCA_017896545.1_ASM1789654v1_genomic.fna	0	0	0	1	0	0	0	0	0	0	0	0	0	0	0	1
GCA_017896555.1_ASM1789655v1_genomic.fna	0	0	0	1	0	0	0	0	0	0	0	0	0	0	0	1
GCA_017896585.1_ASM1789658v1_genomic.fna	0	0	0	1	0	0	0	0	0	0	0	0	0	0	0	1
GCA_017900555.1_PDT001003420.1_genomic.fna	1	0	0	0	0	0	0	0	0	0	0	0	0	0	0	1
GCA_017900575.1_PDT001003418.1_genomic.fna	0	0	0	1	0	0	0	0	0	0	0	0	0	0	0	1
GCA_017900595.1_PDT001003417.1_genomic.fna	0	0	0	1	0	0	0	0	0	0	0	0	0	0	0	1
GCA_017900635.1_PDT001003415.1_genomic.fna	1	0	0	0	0	0	0	0	0	0	0	0	0	0	0	1
GCA_017901215.1_PDT001003345.1_genomic.fna	0	0	0	1	0	0	0	0	0	0	0	0	0	0	0	1
GCA_017901235.1_PDT001003343.1_genomic.fna	0	0	0	1	0	0	0	0	0	0	0	0	0	0	0	1
GCA_017901275.1_PDT001003353.1_genomic.fna	0	0	0	1	0	0	0	0	0	0	0	0	0	0	0	1
GCA_017901295.1_PDT001003344.1_genomic.fna	0	0	0	1	0	0	0	0	0	0	0	0	0	0	0	1
GCA_017901315.1_PDT001003342.1_genomic.fna	0	0	0	1	0	0	0	0	0	0	0	0	0	0	0	1
GCA_017901335.1_PDT001003336.1_genomic.fna	1	0	0	0	0	0	0	0	0	0	0	0	0	0	0	1
GCA_017901355.1_PDT001003340.1_genomic.fna	0	0	0	1	0	0	0	0	0	0	0	0	0	0	0	1
GCA_017901375.1_PDT001003339.1_genomic.fna	0	0	0	1	0	0	0	0	0	0	0	0	0	0	0	1
GCA_017901395.1_PDT001003335.1_genomic.fna	0	0	0	1	0	0	0	0	0	0	0	0	0	0	0	1
GCA_017901415.1_PDT001003319.1_genomic.fna	0	0	0	1	0	0	0	0	0	0	0	0	0	0	0	1
GCA_017901435.1_PDT001003333.1_genomic.fna	0	0	0	1	0	0	0	0	0	0	0	0	0	0	0	1
GCA_017901445.1_PDT001003320.1_genomic.fna	0	0	0	1	0	0	0	0	0	0	0	0	0	0	0	1
GCA_017901475.1_PDT001003308.1_genomic.fna	0	0	0	1	0	0	0	0	0	0	0	0	0	0	0	1
GCA_017901495.1_PDT001003307.1_genomic.fna	0	0	0	1	0	0	0	0	0	0	0	0	0	0	0	1
GCA_017901515.1_PDT001003305.1_genomic.fna	0	0	0	1	0	0	0	0	0	0	0	0	0	0	0	1
GCA_017901535.1_PDT001003303.1_genomic.fna	0	0	0	1	0	0	0	0	0	0	0	0	0	0	0	1
GCA_017901575.1_PDT001003299.1_genomic.fna	0	0	0	1	0	0	0	0	0	0	0	0	0	0	0	1
GCA_017901595.1_PDT001003300.1_genomic.fna	0	0	0	1	0	0	0	0	0	0	0	0	0	0	0	1
GCA_017901625.1_PDT001003290.1_genomic.fna	0	0	0	1	0	0	0	0	0	0	0	0	0	0	0	1
GCA_017901635.1_PDT001003291.1_genomic.fna	0	0	0	1	0	0	0	0	0	0	0	0	0	0	0	1
GCA_017901675.1_PDT001003294.1_genomic.fna	0	0	0	1	0	0	0	0	0	0	0	0	0	0	0	1
GCA_017901695.1_PDT001003295.1_genomic.fna	0	0	0	1	0	0	0	0	0	0	0	0	0	0	0	1
GCA_017901715.1_PDT001003287.1_genomic.fna	0	0	0	1	0	0	0	0	0	0	0	0	0	0	0	1
GCA_017901735.1_PDT001003288.1_genomic.fna	1	0	0	0	0	0	0	0	0	0	0	0	0	0	0	1
GCA_017901755.1_PDT001003286.1_genomic.fna	0	1	0	0	0	0	0	0	0	0	0	0	0	0	0	1
GCA_017901785.1_PDT001003285.1_genomic.fna	0	0	0	1	0	0	0	0	0	0	0	0	0	0	0	1
GCA_017901815.1_PDT001003283.1_genomic.fna	0	0	0	1	0	0	0	0	0	0	0	0	0	0	0	1
GCA_017901835.1_PDT001003282.1_genomic.fna	0	0	0	1	0	0	0	0	0	0	0	0	0	0	0	1
GCA_017901855.1_PDT001003268.1_genomic.fna	0	0	0	1	0	0	0	0	0	0	0	0	0	0	0	1
GCA_017901875.1_PDT001003271.1_genomic.fna	0	0	0	1	0	0	0	0	0	0	0	0	0	0	0	1
GCA_017901895.1_PDT001003263.1_genomic.fna	1	0	0	0	0	0	0	0	0	0	0	0	0	0	0	1
GCA_017901915.1_PDT001003272.1_genomic.fna	0	0	0	1	0	0	0	0	0	0	0	0	0	0	0	1
GCA_017901935.1_PDT001003279.1_genomic.fna	0	0	0	1	0	0	0	0	0	0	0	0	0	0	0	1
GCA_017901975.1_PDT001003258.1_genomic.fna	1	0	0	0	0	0	0	0	0	0	0	0	0	0	0	1
GCA_017901995.1_PDT001003256.1_genomic.fna	0	0	0	1	0	0	0	0	0	0	0	0	0	0	0	1
GCA_017902015.1_PDT001003254.1_genomic.fna	0	0	0	1	0	0	0	0	0	0	0	0	0	0	0	1
GCA_017902035.1_PDT001003247.1_genomic.fna	0	0	0	1	0	0	0	0	0	0	0	0	0	0	0	1
GCA_017902055.1_PDT001003244.1_genomic.fna	0	0	0	1	0	0	0	0	0	0	0	0	0	0	0	1
GCA_017902065.1_PDT001003245.1_genomic.fna	0	0	0	1	0	0	0	0	0	0	0	0	0	0	0	1
GCA_017902095.1_PDT001003242.1_genomic.fna	0	0	0	1	0	0	0	0	0	0	0	0	0	0	0	1
GCA_017902115.1_PDT001003246.1_genomic.fna	1	0	0	0	0	0	0	0	0	0	0	0	0	0	0	1
GCA_017902135.1_PDT001003241.1_genomic.fna	0	0	0	1	0	0	0	0	0	0	0	0	0	0	0	1
GCA_017902155.1_PDT001003240.1_genomic.fna	1	0	0	0	0	0	0	0	0	0	0	0	0	0	0	1
GCA_017902175.1_PDT001003238.1_genomic.fna	0	0	0	1	0	0	0	0	0	0	0	0	0	0	0	1
GCA_017902195.1_PDT001003239.1_genomic.fna	0	0	0	1	0	0	0	0	0	0	0	0	0	0	0	1
GCA_017902235.1_PDT001003228.1_genomic.fna	1	0	0	0	0	0	0	0	0	0	0	0	0	0	0	1
GCA_017902255.1_PDT001003211.1_genomic.fna	0	0	1	0	0	0	0	0	0	0	0	0	0	0	0	1
GCA_017902355.1_PDT001003202.1_genomic.fna	0	0	1	0	0	0	0	0	0	0	0	0	0	0	0	1
GCA_017902375.1_PDT001003189.1_genomic.fna	0	0	0	1	0	0	0	0	0	0	0	0	0	0	0	1
GCA_017902385.1_PDT001003200.1_genomic.fna	0	0	0	0	0	1	0	0	0	0	0	0	0	0	0	1
GCA_017902415.1_PDT001003201.1_genomic.fna	0	0	0	1	0	0	0	0	0	0	0	0	0	0	0	1
GCA_017902425.1_PDT001003197.1_genomic.fna	0	0	0	1	0	0	0	0	0	0	0	0	0	0	0	1
GCA_017902455.1_PDT001003188.1_genomic.fna	0	0	0	1	0	0	0	0	0	0	0	0	0	0	0	1
GCA_017902475.1_PDT001003168.1_genomic.fna	1	0	0	0	0	0	0	0	0	0	0	0	0	0	0	1
GCA_017902495.1_PDT001003157.1_genomic.fna	0	0	0	1	0	0	0	0	0	0	0	0	0	0	0	1
GCA_017902515.1_PDT001003184.1_genomic.fna	0	0	0	1	0	0	0	0	0	0	0	0	0	0	0	1
GCA_017902535.1_PDT001003167.1_genomic.fna	1	0	0	0	0	0	0	0	0	0	0	0	0	0	0	1
GCA_017902555.1_PDT001003156.1_genomic.fna	0	0	0	1	0	0	0	0	0	0	0	0	0	0	0	1
GCA_017902575.1_PDT001003155.1_genomic.fna	1	0	0	1	0	0	0	0	0	0	0	0	0	0	0	2
GCA_017902595.1_PDT001003154.1_genomic.fna	0	0	0	1	0	0	0	0	0	0	0	0	0	0	0	1
GCA_017902615.1_PDT001003153.1_genomic.fna	1	0	0	0	0	0	0	0	0	0	0	0	0	0	0	1
GCA_017902635.1_PDT001003147.1_genomic.fna	0	0	0	1	0	0	0	0	0	0	0	0	0	0	0	1
GCA_017902655.1_PDT001003152.1_genomic.fna	0	0	0	1	0	0	0	0	0	0	0	0	0	0	0	1
GCA_017902675.1_PDT001003142.1_genomic.fna	0	0	0	1	0	0	0	0	0	0	0	0	0	0	0	1
GCA_017902695.1_PDT001003135.1_genomic.fna	0	0	0	1	0	0	0	0	0	0	0	0	0	0	0	1
GCA_017902715.1_PDT001003139.1_genomic.fna	0	0	0	1	0	0	0	0	0	0	0	0	0	0	0	1
GCA_017902735.1_PDT001003133.1_genomic.fna	0	0	0	1	0	0	0	0	0	0	0	0	0	0	0	1
GCA_017902765.1_PDT001003134.1_genomic.fna	0	0	0	1	0	0	0	0	0	0	0	0	0	0	0	1
GCA_017902815.1_PDT001003114.1_genomic.fna	0	0	1	0	0	0	0	0	0	0	0	0	0	0	0	1
GCA_017902835.1_PDT001003108.1_genomic.fna	0	0	0	1	0	0	0	0	0	0	0	0	0	0	0	1
GCA_017902855.1_PDT001003111.1_genomic.fna	0	0	0	1	0	0	0	0	0	0	0	0	0	0	0	1
GCA_017902875.1_PDT001003101.1_genomic.fna	0	0	0	1	0	0	0	0	0	0	0	0	0	0	0	1
GCA_017902895.1_PDT001003100.1_genomic.fna	0	0	0	1	0	0	0	0	0	0	0	0	0	0	0	1
GCA_017902935.1_PDT001003058.1_genomic.fna	0	0	0	1	0	0	0	0	0	0	0	0	0	0	0	1
GCA_017902955.1_PDT001003072.1_genomic.fna	1	0	0	0	0	0	0	0	0	0	0	0	0	0	0	1
GCA_017902975.1_PDT001003063.1_genomic.fna	0	0	0	1	0	0	0	0	0	0	0	0	0	0	0	1
GCA_017902995.1_PDT001003049.1_genomic.fna	0	0	0	1	0	0	0	0	0	0	0	0	0	0	0	1
GCA_017903035.1_PDT001003041.1_genomic.fna	1	0	0	0	0	0	0	0	0	0	0	0	0	0	0	1
GCA_017903195.1_PDT001003107.1_genomic.fna	0	0	0	1	0	0	0	0	0	0	0	0	0	0	0	1
GCA_017903215.1_PDT001003102.1_genomic.fna	0	0	0	1	0	0	0	0	0	0	0	0	0	0	0	1
GCA_017903255.1_PDT001003091.1_genomic.fna	0	0	0	1	0	0	0	0	0	0	0	0	0	0	0	1
GCA_017903335.1_PDT001003040.1_genomic.fna	1	0	0	0	0	0	0	0	0	0	0	0	0	0	0	1
GCA_017903355.1_PDT001003076.1_genomic.fna	1	0	0	0	0	0	0	0	0	0	0	0	0	0	0	1
GCA_017906295.2_PDT001002848.3_genomic.fna	0	0	0	1	0	0	0	0	0	0	0	0	0	0	0	1
GCA_017906315.2_PDT001002849.3_genomic.fna	1	0	0	0	0	0	0	0	0	0	0	0	0	0	0	1
GCA_017977425.1_PDT000986546.1_genomic.fna	0	0	0	1	0	0	0	0	0	0	0	0	0	0	0	1
GCA_017978065.2_PDT000892639.3_genomic.fna	0	0	0	1	0	0	0	0	0	0	0	0	0	0	0	1
GCA_018018175.1_PDT000986982.1_genomic.fna	1	0	0	0	0	0	0	0	0	0	0	0	0	0	0	1
GCA_018018195.1_PDT000986963.1_genomic.fna	0	0	0	1	0	0	0	0	0	0	0	0	0	0	0	1
GCA_018018235.1_PDT000986965.1_genomic.fna	1	0	0	0	0	0	0	0	0	0	0	0	0	0	0	1
GCA_018018415.1_PDT000986562.1_genomic.fna	0	0	0	1	0	0	0	0	0	0	0	0	0	0	0	1
GCA_018018475.1_PDT000986548.1_genomic.fna	0	0	0	1	0	0	0	0	0	0	0	0	0	0	0	1
GCA_018018495.1_PDT000986544.1_genomic.fna	0	0	0	1	0	0	0	0	0	0	0	0	0	0	0	1
GCA_018024355.1_PDT000948697.1_genomic.fna	0	0	0	1	0	0	0	0	0	0	0	0	0	0	0	1
GCA_018024415.1_PDT000948694.1_genomic.fna	0	0	0	1	0	0	0	0	0	0	0	0	0	0	0	1
GCA_018024635.1_PDT000947607.1_genomic.fna	0	0	0	0	0	1	0	0	0	0	0	0	0	0	0	1
GCA_018035525.1_PDT000899444.1_genomic.fna	0	0	0	1	0	0	0	0	0	0	0	0	0	0	0	1
GCA_018036565.2_PDT000892622.3_genomic.fna	0	0	0	1	0	0	0	0	0	0	0	0	0	0	0	1
GCA_018036585.2_PDT000892637.3_genomic.fna	0	0	0	1	0	0	0	0	0	0	0	0	0	0	0	1
GCA_018038465.1_PDT000881499.1_genomic.fna	0	0	0	1	0	0	0	0	0	0	0	0	0	0	0	1
GCA_018038485.1_PDT000881443.1_genomic.fna	0	0	0	1	0	0	0	0	0	0	0	0	0	0	0	1
GCA_018038505.1_PDT000881498.1_genomic.fna	0	0	0	1	0	0	0	0	0	0	0	0	0	0	0	1
GCA_018038845.1_PDT000881435.1_genomic.fna	0	0	0	1	0	0	0	0	0	0	0	0	0	0	0	1
GCA_018038865.1_PDT000881422.1_genomic.fna	0	0	0	1	0	0	0	0	0	0	0	0	0	0	0	1
GCA_018040265.1_PDT000868640.1_genomic.fna	0	0	0	1	0	0	0	0	0	0	0	0	0	0	0	1
GCA_018043085.1_PDT000858000.1_genomic.fna	0	0	0	1	0	0	0	0	0	0	0	0	0	0	0	1
GCA_018046825.1_PDT000848595.1_genomic.fna	0	0	0	1	0	0	0	0	0	0	0	0	0	0	0	1
GCA_018046845.1_PDT000848611.1_genomic.fna	0	0	0	1	0	0	0	0	0	0	0	0	0	0	0	1
GCA_018046885.1_PDT000848585.1_genomic.fna	0	0	0	1	0	0	0	0	0	0	0	0	0	0	0	1
GCA_018046965.1_PDT000848571.1_genomic.fna	0	0	0	1	0	0	0	0	0	0	0	0	0	0	0	1
GCA_018067785.1_ASM1806778v1_genomic.fna	0	0	0	0	0	1	0	0	0	0	0	0	0	0	0	1
GCA_018067845.1_ASM1806784v1_genomic.fna	0	0	0	1	0	0	0	0	0	0	0	0	0	0	0	1
GCA_018068505.1_ASM1806850v1_genomic.fna	1	0	0	0	0	0	0	0	0	0	0	0	0	0	0	1
GCA_018072285.1_PDT001008119.1_genomic.fna	0	0	0	1	0	0	0	0	0	0	0	0	0	0	0	1
GCA_018072305.1_PDT001008117.1_genomic.fna	0	0	0	1	0	0	0	0	0	0	0	0	0	0	0	1
GCA_018072325.1_PDT001008115.1_genomic.fna	0	0	0	1	0	0	0	0	0	0	0	0	0	0	0	1
GCA_018072345.1_PDT001008112.1_genomic.fna	0	0	0	1	0	0	0	0	0	0	0	0	0	0	0	1
GCA_018072365.1_PDT001008109.1_genomic.fna	1	0	0	0	0	0	0	0	0	0	0	0	0	0	0	1
GCA_018072385.1_PDT001008107.1_genomic.fna	0	0	0	1	0	0	0	0	0	0	0	0	0	0	0	1
GCA_018072445.1_PDT001008098.1_genomic.fna	0	0	0	1	0	0	0	0	0	0	0	0	0	0	0	1
GCA_018072465.1_PDT001008092.1_genomic.fna	1	0	0	0	0	0	0	0	0	0	0	0	0	0	0	1
GCA_018072485.1_PDT001008089.1_genomic.fna	0	0	0	1	0	0	0	0	0	0	0	0	0	0	0	1
GCA_018072505.1_PDT001008074.1_genomic.fna	0	0	0	1	0	0	0	0	0	0	0	0	0	0	0	1
GCA_018072525.1_PDT001008071.1_genomic.fna	0	0	0	1	0	0	0	0	0	0	0	0	0	0	0	1
GCA_018072565.1_PDT001008069.1_genomic.fna	0	0	0	1	0	0	0	0	0	0	0	0	0	0	0	1
GCA_018072585.1_PDT001008066.1_genomic.fna	0	0	0	1	0	0	0	0	0	0	0	0	0	0	0	1
GCA_018072605.1_PDT001008058.1_genomic.fna	0	0	0	1	0	0	0	0	0	0	0	0	0	0	0	1
GCA_018072625.1_PDT001008062.1_genomic.fna	0	1	0	0	0	0	0	0	0	0	0	0	0	0	0	1
GCA_018072645.1_PDT001008061.1_genomic.fna	1	0	0	0	0	0	0	0	0	0	0	0	0	0	0	1
GCA_018072665.1_PDT001008057.1_genomic.fna	0	0	0	1	0	0	0	0	0	0	0	0	0	0	0	1
GCA_018072685.1_PDT001008056.1_genomic.fna	0	0	0	1	0	0	0	0	0	0	0	0	0	0	0	1
GCA_018072705.1_PDT001008053.1_genomic.fna	0	0	0	1	0	0	0	0	0	0	0	0	0	0	0	1
GCA_018072725.1_PDT001008044.1_genomic.fna	1	0	0	0	0	0	0	0	0	0	0	0	0	0	0	1
GCA_018072745.1_PDT001008045.1_genomic.fna	0	0	0	1	0	0	0	0	0	0	0	0	0	0	0	1
GCA_018072765.1_PDT001008043.1_genomic.fna	0	0	0	1	0	0	0	0	0	0	0	0	0	0	0	1
GCA_018072785.1_PDT001008027.1_genomic.fna	0	0	0	1	0	0	0	0	0	0	0	0	0	0	0	1
GCA_018072805.1_PDT001008033.1_genomic.fna	0	0	0	1	0	0	0	0	0	0	0	0	0	0	0	1
GCA_018073105.1_PDT001008028.1_genomic.fna	0	0	0	1	0	0	0	0	0	0	0	0	0	0	0	1
GCA_018075125.1_PDT001007732.1_genomic.fna	1	0	0	0	0	0	0	0	0	0	0	0	0	0	0	1
GCA_018075185.1_PDT001007731.1_genomic.fna	1	0	0	0	0	0	0	0	0	0	0	0	0	0	0	1
GCA_018075205.1_PDT001007723.1_genomic.fna	0	0	1	0	0	0	0	0	0	0	0	0	0	0	0	1
GCA_018075225.1_PDT001007728.1_genomic.fna	0	0	0	1	0	0	0	0	0	0	0	0	0	0	0	1
GCA_018085365.1_PDT000733277.1_genomic.fna	0	0	0	1	0	0	0	0	0	0	0	0	0	0	0	1
GCA_018097065.1_PDT001008689.1_genomic.fna	0	0	1	0	0	0	0	0	0	0	0	0	0	0	0	1
GCA_018097245.1_PDT001008134.1_genomic.fna	0	0	0	1	0	0	0	0	0	0	0	0	0	0	0	1
GCA_018098005.1_PDT001008148.1_genomic.fna	0	0	0	1	0	0	0	0	0	0	0	0	0	0	0	1
GCA_018098025.1_PDT001008142.1_genomic.fna	0	0	0	1	0	0	0	0	0	0	0	0	0	0	0	1
GCA_018098045.1_PDT001008151.1_genomic.fna	0	0	0	1	0	0	0	0	0	0	0	0	0	0	0	1
GCA_018098065.1_PDT001008135.1_genomic.fna	1	0	0	0	0	0	0	0	0	0	0	0	0	0	0	1
GCA_018098485.1_PDT001008147.1_genomic.fna	0	0	0	1	0	0	0	0	0	0	0	0	0	0	0	1
GCA_018098825.1_PDT001008694.1_genomic.fna	0	0	0	1	0	0	0	0	0	0	0	0	0	0	0	1
GCA_018098925.1_PDT001008137.1_genomic.fna	0	0	0	1	0	0	0	0	0	0	0	0	0	0	0	1
GCA_018098945.1_PDT001008128.1_genomic.fna	0	0	0	1	0	0	0	0	0	0	0	0	0	0	0	1
GCA_018100125.1_PDT001008161.1_genomic.fna	0	0	0	1	0	0	0	0	0	0	0	0	0	0	0	1
GCA_018100185.1_PDT001008133.1_genomic.fna	1	0	0	0	0	0	0	0	0	0	0	0	0	0	0	1
GCA_018117985.1_PDT001010081.1_genomic.fna	1	0	0	0	0	0	0	0	0	0	0	0	0	0	0	1
GCA_018118045.1_PDT001010084.1_genomic.fna	0	0	0	1	0	0	0	0	0	0	0	0	0	0	0	1
GCA_018118085.1_PDT001010082.1_genomic.fna	0	0	0	1	0	0	0	0	0	0	0	0	0	0	0	1
GCA_018118145.1_PDT001010078.1_genomic.fna	0	0	0	0	0	1	0	0	0	0	0	0	0	0	0	1
GCA_018118525.1_PDT001010080.1_genomic.fna	0	0	0	1	0	0	0	0	0	0	0	0	0	0	0	1
GCA_018122645.1_ASM1812264v1_genomic.fna	1	0	0	0	0	0	0	0	0	0	0	0	0	0	0	1
GCA_018128405.1_ASM1812840v1_genomic.fna	1	0	0	0	0	0	0	0	0	0	0	0	0	0	0	1
GCA_018168475.1_PDT001012239.1_genomic.fna	0	0	0	1	0	0	0	0	0	0	0	0	0	0	0	1
GCA_018168835.1_PDT001012227.1_genomic.fna	0	0	0	1	0	0	0	0	0	0	0	0	0	0	0	1
GCA_018168875.1_PDT001012230.1_genomic.fna	0	0	0	1	0	0	0	0	0	0	0	0	0	0	0	1
GCA_018168915.1_PDT001012222.1_genomic.fna	0	0	1	0	0	0	0	0	0	0	0	0	0	0	0	1
GCA_018168935.1_PDT001012216.1_genomic.fna	0	0	0	1	0	0	0	0	0	0	0	0	0	0	0	1
GCA_018168975.1_PDT001012218.1_genomic.fna	0	0	0	1	0	0	0	0	0	0	0	0	0	0	0	1
GCA_018169095.1_PDT001012200.1_genomic.fna	0	0	0	1	0	0	0	0	0	0	0	0	0	0	0	1
GCA_018224065.1_ASM1822406v1_genomic.fna	0	0	0	1	0	0	0	0	0	0	0	0	0	0	0	1
GCA_018224075.1_ASM1822407v1_genomic.fna	0	0	0	1	0	0	0	0	0	0	0	0	0	0	0	1
GCA_018224085.1_ASM1822408v1_genomic.fna	0	0	0	1	0	0	0	0	0	0	0	0	0	0	0	1
GCA_018224095.1_ASM1822409v1_genomic.fna	0	0	0	1	0	0	0	0	0	0	0	0	0	0	0	1
GCA_018224145.1_ASM1822414v1_genomic.fna	0	0	0	1	0	0	0	0	0	0	0	0	0	0	0	1
GCA_018224165.1_ASM1822416v1_genomic.fna	0	0	0	1	0	0	0	0	0	0	0	0	0	0	0	1
GCA_018224175.1_ASM1822417v1_genomic.fna	0	0	0	1	0	0	0	0	0	0	0	0	0	0	0	1
GCA_018224205.1_ASM1822420v1_genomic.fna	0	0	0	1	0	0	0	0	0	0	0	0	0	0	0	1
GCA_018224225.1_ASM1822422v1_genomic.fna	0	0	0	1	0	0	0	0	0	0	0	0	0	0	0	1
GCA_018224245.1_ASM1822424v1_genomic.fna	0	0	0	1	0	0	0	0	0	0	0	0	0	0	0	1
GCA_018224665.1_ASM1822466v1_genomic.fna	0	0	0	1	0	0	0	0	0	0	0	0	0	0	0	1
GCA_018224685.1_ASM1822468v1_genomic.fna	0	0	0	1	0	0	0	0	0	0	0	0	0	0	0	1
GCA_018224705.1_ASM1822470v1_genomic.fna	0	0	0	1	0	0	0	0	0	0	0	0	0	0	0	1
GCA_018224725.1_ASM1822472v1_genomic.fna	0	0	0	1	0	0	0	0	0	0	0	0	0	0	0	1
GCA_018224745.1_ASM1822474v1_genomic.fna	0	0	0	1	0	0	0	0	0	0	0	0	0	0	0	1
GCA_018224765.1_ASM1822476v1_genomic.fna	0	0	0	1	0	0	0	0	0	0	0	0	0	0	0	1
GCA_018224785.1_ASM1822478v1_genomic.fna	0	0	0	1	0	0	0	0	0	0	0	0	0	0	0	1
GCA_018224805.1_ASM1822480v1_genomic.fna	0	0	0	1	0	0	0	0	0	0	0	0	0	0	0	1
GCA_018224825.1_ASM1822482v1_genomic.fna	0	0	0	1	0	0	0	0	0	0	0	0	0	0	0	1
GCA_018224845.1_ASM1822484v1_genomic.fna	0	0	0	1	0	0	0	0	0	0	0	0	0	0	0	1
GCA_018259935.1_PDT001018068.1_genomic.fna	0	0	0	1	0	0	0	0	0	0	0	0	0	0	0	1
GCA_018260215.1_PDT001018053.1_genomic.fna	0	0	0	1	0	0	0	0	0	0	0	0	0	0	0	1
GCA_018287795.1_PDT001019307.1_genomic.fna	0	0	0	0	0	1	0	0	0	0	0	0	0	0	0	1
GCA_018287815.1_PDT001019305.1_genomic.fna	0	0	0	1	0	0	0	0	0	0	0	0	0	0	0	1
GCA_018288015.1_PDT001019291.1_genomic.fna	0	0	0	0	0	1	0	0	0	0	0	0	0	0	0	1
GCA_018288035.1_PDT001019288.1_genomic.fna	0	0	0	0	0	1	0	0	0	0	0	0	0	0	0	1
GCA_018288415.1_PDT001019286.1_genomic.fna	0	0	0	1	0	0	0	0	0	0	0	0	0	0	0	1
GCA_018357765.1_PDT001025582.1_genomic.fna	1	0	0	0	0	0	0	0	0	0	0	0	0	0	0	1
GCA_018358645.1_PDT001025284.1_genomic.fna	1	0	0	0	0	0	0	0	0	0	0	0	0	0	0	1
GCA_018413495.1_ASM1841349v1_genomic.fna	1	0	0	0	0	0	0	0	0	0	0	0	0	0	0	1
GCA_018421005.1_ASM1842100v1_genomic.fna	0	0	0	1	0	0	0	0	0	0	0	0	0	0	0	1
GCA_018421355.1_ASM1842135v1_genomic.fna	0	0	0	1	0	0	0	0	0	0	0	0	0	0	0	1
GCA_018421495.1_ASM1842149v1_genomic.fna	0	0	0	1	0	0	0	0	0	0	0	0	0	0	0	1
GCA_018421815.1_ASM1842181v1_genomic.fna	0	0	0	1	0	0	0	0	0	0	0	0	0	0	0	1
GCA_018421835.1_ASM1842183v1_genomic.fna	0	0	0	1	0	0	0	0	0	0	0	0	0	0	0	1
GCA_018421865.1_ASM1842186v1_genomic.fna	0	0	0	1	0	0	0	0	0	0	0	0	0	0	0	1
GCA_018421875.1_ASM1842187v1_genomic.fna	0	0	0	1	0	0	0	0	0	0	0	0	0	0	0	1
GCA_018422955.1_ASM1842295v1_genomic.fna	0	0	0	1	0	0	0	0	0	0	0	0	0	0	0	1
GCA_018423155.1_ASM1842315v1_genomic.fna	0	0	0	1	0	0	0	0	0	0	0	0	0	0	0	1
GCA_018423345.1_ASM1842334v1_genomic.fna	0	0	0	1	0	0	0	0	0	0	0	0	0	0	0	1
GCA_018423365.1_ASM1842336v1_genomic.fna	0	0	0	1	0	0	0	0	0	0	0	0	0	0	0	1
GCA_018423425.1_ASM1842342v1_genomic.fna	0	0	0	1	0	0	0	0	0	0	0	0	0	0	0	1
GCA_018442445.1_ASM1844244v1_genomic.fna	0	0	0	1	0	0	0	0	0	0	0	0	0	0	0	1
GCA_018444175.1_ASM1844417v1_genomic.fna	0	0	0	1	0	0	0	0	0	0	0	0	0	0	0	1
GCA_018444425.1_ASM1844442v1_genomic.fna	0	0	0	1	0	0	0	0	0	0	0	0	0	0	0	1
GCA_018446135.1_ASM1844613v1_genomic.fna	1	0	0	0	0	0	0	0	0	0	0	0	0	0	0	1
GCA_018446435.1_ASM1844643v1_genomic.fna	1	0	0	0	0	0	0	0	0	0	0	0	0	0	0	1
GCA_018446735.1_ASM1844673v1_genomic.fna	0	0	0	1	0	0	0	0	0	0	0	0	0	0	0	1
GCA_018452185.1_PDT001044887.1_genomic.fna	0	0	0	1	0	0	0	0	0	0	0	0	0	0	0	1
GCA_018456405.1_ASM1845640v1_genomic.fna	0	0	0	1	0	0	0	0	0	0	0	0	0	0	0	1
GCA_018456485.1_ASM1845648v1_genomic.fna	0	0	0	1	0	0	0	0	0	0	0	0	0	0	0	1
GCA_018456515.1_ASM1845651v1_genomic.fna	0	0	0	1	0	0	0	0	0	0	0	0	0	0	0	1
GCA_018456555.1_ASM1845655v1_genomic.fna	1	0	0	0	0	0	0	0	0	0	0	0	0	0	0	1
GCA_018499805.2_ASM1849980v2_genomic.fna	0	0	0	0	0	0	0	0	0	0	1	0	0	0	0	1
GCA_018499845.2_ASM1849984v2_genomic.fna	0	0	0	1	0	0	0	0	0	0	0	0	0	0	0	1
GCA_018499865.1_ASM1849986v1_genomic.fna	0	0	0	0	0	0	0	0	0	0	1	0	0	0	0	1
GCA_018553435.1_PDT001041418.1_genomic.fna	0	0	1	0	0	0	0	0	0	0	0	0	0	0	0	1
GCA_018619095.2_ASM1861909v2_genomic.fna	0	0	0	1	0	0	0	0	0	0	0	0	0	0	0	1
GCA_018682575.1_ASM1868257v1_genomic.fna	0	0	0	1	0	0	0	0	0	0	0	0	0	0	0	1
GCA_018729475.1_ASM1872947v1_genomic.fna	0	0	0	1	0	0	0	0	0	0	0	0	0	0	0	1
GCA_018771465.1_ASM1877146v1_genomic.fna	0	0	0	1	0	0	0	0	0	0	0	0	0	0	0	1
GCA_018771585.1_ASM1877158v1_genomic.fna	0	0	0	1	0	0	0	0	0	0	0	0	0	0	0	1
GCA_018798585.1_PDT001064239.1_genomic.fna	0	0	0	1	0	0	0	0	0	0	0	0	0	0	0	1
GCA_018798705.1_PDT001064235.1_genomic.fna	0	0	0	1	0	0	0	0	0	0	0	0	0	0	0	1
GCA_018798725.1_PDT001064238.1_genomic.fna	0	0	0	1	0	0	0	0	0	0	0	0	0	0	0	1
GCA_018921905.1_PDT001071461.1_genomic.fna	0	0	0	1	0	0	0	0	0	0	0	0	0	0	0	1
GCA_018922505.1_PDT001071419.1_genomic.fna	0	0	0	1	0	0	0	0	0	0	0	0	0	0	0	1
GCA_018922545.1_PDT001071416.1_genomic.fna	0	0	0	1	0	0	0	0	0	0	0	0	0	0	0	1
GCA_018954255.1_PDT001071638.1_genomic.fna	0	0	0	1	0	0	0	0	0	0	0	0	0	0	0	1
GCA_018954395.1_PDT001071635.1_genomic.fna	0	0	0	1	0	0	0	0	0	0	0	0	0	0	0	1
GCA_018954955.1_PDT001071572.1_genomic.fna	0	0	0	1	0	0	0	0	0	0	0	0	0	0	0	1
GCA_018976385.1_PDT001072677.1_genomic.fna	0	0	0	1	0	0	0	0	0	0	0	0	0	0	0	1
GCA_018982545.1_PDT001028886.1_genomic.fna	0	0	0	0	0	1	0	0	0	0	0	0	0	0	0	1
GCA_019050395.1_ASM1905039v1_genomic.fna	0	0	0	1	0	0	0	0	0	0	0	0	0	0	0	1
GCA_019050515.1_ASM1905051v1_genomic.fna	0	0	0	1	0	0	0	0	0	0	0	0	0	0	0	1
GCA_019050595.1_ASM1905059v1_genomic.fna	0	0	0	1	0	0	0	0	0	0	0	0	0	0	0	1
GCA_019050675.1_ASM1905067v1_genomic.fna	0	0	0	1	0	0	0	0	0	0	0	0	0	0	0	1
GCA_019050795.1_ASM1905079v1_genomic.fna	0	0	0	1	0	0	0	0	0	0	0	0	0	0	0	1
GCA_019050935.1_ASM1905093v1_genomic.fna	0	0	0	1	0	0	0	0	0	0	0	0	0	0	0	1
GCA_019051005.1_ASM1905100v1_genomic.fna	0	0	0	1	0	0	0	0	0	0	0	0	0	0	0	1
GCA_019051115.1_ASM1905111v1_genomic.fna	0	0	0	1	0	0	0	0	0	0	0	0	0	0	0	1
GCA_019051295.1_ASM1905129v1_genomic.fna	0	0	0	1	0	0	0	0	0	0	0	0	0	0	0	1
GCA_019051315.1_ASM1905131v1_genomic.fna	0	0	0	1	0	0	0	0	0	0	0	0	0	0	0	1
GCA_019051595.1_ASM1905159v1_genomic.fna	0	0	0	1	0	0	0	0	0	0	0	0	0	0	0	1
GCA_019051635.1_ASM1905163v1_genomic.fna	0	0	0	1	0	0	0	0	0	0	0	0	0	0	0	1
GCA_019051735.1_ASM1905173v1_genomic.fna	0	0	0	1	0	0	0	0	0	0	0	0	0	0	0	1
GCA_019051775.1_ASM1905177v1_genomic.fna	0	0	0	1	0	0	0	0	0	0	0	0	0	0	0	1
GCA_019051795.1_ASM1905179v1_genomic.fna	0	0	0	1	0	0	0	0	0	0	0	0	0	0	0	1
GCA_019051815.1_ASM1905181v1_genomic.fna	0	0	0	1	0	0	0	0	0	0	0	0	0	0	0	1
GCA_019051865.1_ASM1905186v1_genomic.fna	0	0	0	1	0	0	0	0	0	0	0	0	0	0	0	1
GCA_019051965.1_ASM1905196v1_genomic.fna	0	0	0	1	0	0	0	0	0	0	0	0	0	0	0	1
GCA_019052055.1_ASM1905205v1_genomic.fna	0	0	0	1	0	0	0	0	0	0	0	0	0	0	0	1
GCA_019052095.1_ASM1905209v1_genomic.fna	0	0	0	1	0	0	0	0	0	0	0	0	0	0	0	1
GCA_019052205.1_ASM1905220v1_genomic.fna	0	0	0	1	0	0	0	0	0	0	0	0	0	0	0	1
GCA_019052895.1_ASM1905289v1_genomic.fna	0	0	0	1	0	0	0	0	0	0	0	0	0	0	0	1
GCA_019052955.1_ASM1905295v1_genomic.fna	0	0	0	1	0	0	0	0	0	0	0	0	0	0	0	1
GCA_019053085.1_ASM1905308v1_genomic.fna	0	0	0	1	0	0	0	0	0	0	0	0	0	0	0	1
GCA_019053115.1_ASM1905311v1_genomic.fna	0	0	0	1	0	0	0	0	0	0	0	0	0	0	0	1
GCA_019053135.1_ASM1905313v1_genomic.fna	0	0	0	1	0	0	0	0	0	0	0	0	0	0	0	1
GCA_019053335.1_ASM1905333v1_genomic.fna	0	0	0	1	0	0	0	0	0	0	0	0	0	0	0	1
GCA_019053605.1_ASM1905360v1_genomic.fna	0	0	0	1	0	0	0	0	0	0	0	0	0	0	0	1
GCA_019054055.1_ASM1905405v1_genomic.fna	0	0	0	1	0	0	0	0	0	0	0	0	0	0	0	1
GCA_019054085.1_ASM1905408v1_genomic.fna	0	0	0	1	0	0	0	0	0	0	0	0	0	0	0	1
GCA_019054115.1_ASM1905411v1_genomic.fna	0	0	0	1	0	0	0	0	0	0	0	0	0	0	0	1
GCA_019054135.1_ASM1905413v1_genomic.fna	0	0	0	1	0	0	0	0	0	0	0	0	0	0	0	1
GCA_019054145.1_ASM1905414v1_genomic.fna	1	0	0	0	0	0	0	0	0	0	0	0	0	0	0	1
GCA_019054175.1_ASM1905417v1_genomic.fna	0	0	0	1	0	0	0	0	0	0	0	0	0	0	0	1
GCA_019054235.1_ASM1905423v1_genomic.fna	0	0	0	0	0	0	1	0	0	0	0	0	0	0	0	1
GCA_019054245.1_ASM1905424v1_genomic.fna	0	0	0	1	0	0	0	0	0	0	0	0	0	0	0	1
GCA_019054295.1_ASM1905429v1_genomic.fna	0	0	0	1	0	0	0	0	0	0	0	0	0	0	0	1
GCA_019054375.1_ASM1905437v1_genomic.fna	1	0	0	0	0	0	0	0	0	0	0	0	0	0	0	1
GCA_019054395.1_ASM1905439v1_genomic.fna	0	0	0	1	0	0	0	0	0	0	0	0	0	0	0	1
GCA_019054415.1_ASM1905441v1_genomic.fna	1	0	0	0	0	0	0	0	0	0	0	0	0	0	0	1
GCA_019054435.1_ASM1905443v1_genomic.fna	0	0	0	1	0	0	0	0	0	0	0	0	0	0	0	1
GCA_019054455.1_ASM1905445v1_genomic.fna	1	0	0	0	0	0	0	0	0	0	0	0	0	0	0	1
GCA_019054465.1_ASM1905446v1_genomic.fna	1	0	0	0	0	0	0	0	0	0	0	0	0	0	0	1
GCA_019054495.1_ASM1905449v1_genomic.fna	1	0	0	0	0	0	0	0	0	0	0	0	0	0	0	1
GCA_019054515.1_ASM1905451v1_genomic.fna	0	0	0	1	0	0	0	0	0	0	0	0	0	0	0	1
GCA_019054535.1_ASM1905453v1_genomic.fna	1	0	0	0	0	0	0	0	0	0	0	0	0	0	0	1
GCA_019054555.1_ASM1905455v1_genomic.fna	1	0	0	0	0	0	0	0	0	0	0	0	0	0	0	1
GCA_019054575.1_ASM1905457v1_genomic.fna	1	0	0	0	0	0	0	0	0	0	0	0	0	0	0	1
GCA_019054595.1_ASM1905459v1_genomic.fna	0	0	0	1	0	0	0	0	0	0	0	0	0	0	0	1
GCA_019060035.1_PDT001078568.1_genomic.fna	1	0	0	0	0	0	0	0	0	0	0	0	0	0	0	1
GCA_019060155.1_PDT001078637.1_genomic.fna	1	0	0	0	0	0	0	0	0	0	0	0	0	0	0	1
GCA_019060435.1_PDT001078641.1_genomic.fna	1	0	0	0	0	0	0	0	0	0	0	0	0	0	0	1
GCA_019060535.1_PDT001078643.1_genomic.fna	1	0	0	0	0	0	0	0	0	0	0	0	0	0	0	1
GCA_019060555.1_PDT001078566.1_genomic.fna	1	0	0	0	0	0	0	0	0	0	0	0	0	0	0	1
GCA_019060955.1_PDT001078644.1_genomic.fna	1	0	0	0	0	0	0	0	0	0	0	0	0	0	0	1
GCA_019060975.1_PDT001078642.1_genomic.fna	1	0	0	0	0	0	0	0	0	0	0	0	0	0	0	1
GCA_019060995.1_PDT001078579.1_genomic.fna	0	0	0	1	0	0	0	0	0	0	0	0	0	0	0	1
GCA_019061055.1_PDT001078640.1_genomic.fna	1	0	0	0	0	0	0	0	0	0	0	0	0	0	0	1
GCA_019061095.1_PDT001078638.1_genomic.fna	0	0	0	1	0	0	0	0	0	0	0	0	0	0	0	1
GCA_019178175.2_PDT001084318.3_genomic.fna	0	0	0	1	0	0	0	0	0	0	0	0	0	0	0	1
GCA_019201705.1_ASM1920170v1_genomic.fna	1	0	0	0	0	0	0	0	0	0	0	0	0	0	0	1
GCA_019202435.1_ASM1920243v1_genomic.fna	1	0	0	0	0	0	0	0	0	0	0	0	0	0	0	1
GCA_019202475.1_ASM1920247v1_genomic.fna	1	0	0	0	0	0	0	0	0	0	0	0	0	0	0	1
GCA_019202495.1_ASM1920249v1_genomic.fna	1	0	0	0	0	0	0	0	0	0	0	0	0	0	0	1
GCA_019202555.1_ASM1920255v1_genomic.fna	1	0	0	0	0	0	0	0	0	0	0	0	0	0	0	1
GCA_019214825.1_PDT001089287.1_genomic.fna	0	0	0	1	0	0	0	0	0	0	0	0	0	0	0	1
GCA_019214885.1_PDT001089264.1_genomic.fna	0	0	0	1	0	0	0	0	0	0	0	0	0	0	0	1
GCA_019214905.1_PDT001089270.1_genomic.fna	0	0	0	1	0	0	0	0	0	0	0	0	0	0	0	1
GCA_019214925.1_PDT001089265.1_genomic.fna	0	0	0	1	0	0	0	0	0	0	0	0	0	0	0	1
GCA_019214945.1_PDT001089251.1_genomic.fna	0	0	0	1	0	0	0	0	0	0	0	0	0	0	0	1
GCA_019215005.1_PDT001089247.1_genomic.fna	0	0	0	1	0	0	0	0	0	0	0	0	0	0	0	1
GCA_019215025.1_PDT001089258.1_genomic.fna	0	0	0	1	0	0	0	0	0	0	0	0	0	0	0	1
GCA_019215065.1_PDT001089224.1_genomic.fna	0	0	0	1	0	0	0	0	0	0	0	0	0	0	0	1
GCA_019215115.1_PDT001089221.1_genomic.fna	0	0	0	1	0	0	0	0	0	0	0	0	0	0	0	1
GCA_019215205.1_PDT001089208.1_genomic.fna	0	0	0	1	0	0	0	0	0	0	0	0	0	0	0	1
GCA_019215245.1_PDT001089207.1_genomic.fna	0	0	0	1	0	0	0	0	0	0	0	0	0	0	0	1
GCA_019215265.1_PDT001089198.1_genomic.fna	0	0	1	0	0	0	0	0	0	0	0	0	0	0	0	1
GCA_019215345.1_PDT001089184.1_genomic.fna	0	0	0	1	0	0	0	0	0	0	0	0	0	0	0	1
GCA_019215365.1_PDT001089186.1_genomic.fna	0	0	0	1	0	0	0	0	0	0	0	0	0	0	0	1
GCA_019215425.1_PDT001089163.1_genomic.fna	0	0	0	1	0	0	0	0	0	0	0	0	0	0	0	1
GCA_019215445.1_PDT001089175.1_genomic.fna	0	0	0	1	0	0	0	0	0	0	0	0	0	0	0	1
GCA_019215485.1_PDT001089168.1_genomic.fna	0	0	0	1	0	0	0	0	0	0	0	0	0	0	0	1
GCA_019215505.1_PDT001089164.1_genomic.fna	0	0	0	1	0	0	0	0	0	0	0	0	0	0	0	1
GCA_019215525.1_PDT001089159.1_genomic.fna	0	0	0	1	0	0	0	0	0	0	0	0	0	0	0	1
GCA_019215545.1_PDT001089162.1_genomic.fna	0	0	0	1	0	0	0	0	0	0	0	0	0	0	0	1
GCA_019215585.1_PDT001089158.1_genomic.fna	0	0	0	1	0	0	0	0	0	0	0	0	0	0	0	1
GCA_019215625.1_PDT001089147.1_genomic.fna	0	0	0	1	0	0	0	0	0	0	0	0	0	0	0	1
GCA_019215665.1_PDT001089141.1_genomic.fna	0	0	0	1	0	0	0	0	0	0	0	0	0	0	0	1
GCA_019215685.1_PDT001089134.1_genomic.fna	0	0	0	0	0	1	0	0	0	0	0	0	0	0	0	1
GCA_019215705.1_PDT001089136.1_genomic.fna	0	0	0	1	0	0	0	0	0	0	0	0	0	0	0	1
GCA_019215765.1_PDT001089125.1_genomic.fna	0	0	0	1	0	0	0	0	0	0	0	0	0	0	0	1
GCA_019215805.1_PDT001089133.1_genomic.fna	0	0	0	1	0	0	0	0	0	0	0	0	0	0	0	1
GCA_019215845.1_PDT001089097.1_genomic.fna	0	0	0	1	0	0	0	0	0	0	0	0	0	0	0	1
GCA_019215885.1_PDT001089105.1_genomic.fna	0	0	0	1	0	0	0	0	0	0	0	0	0	0	0	1
GCA_019215985.1_PDT001089132.1_genomic.fna	0	0	0	1	0	0	0	0	0	0	0	0	0	0	0	1
GCA_019216005.1_PDT001089115.1_genomic.fna	0	0	0	0	0	1	0	0	0	0	0	0	0	0	0	1
GCA_019216025.1_PDT001089120.1_genomic.fna	0	0	0	1	0	0	0	0	0	0	0	0	0	0	0	1
GCA_019216105.1_PDT001089087.1_genomic.fna	1	0	0	0	0	0	0	0	0	0	0	0	0	0	0	1
GCA_019216155.1_PDT001089085.1_genomic.fna	0	0	0	1	0	0	0	0	0	0	0	0	0	0	0	1
GCA_019216205.1_PDT001089050.1_genomic.fna	0	0	0	1	0	0	0	0	0	0	0	0	0	0	0	1
GCA_019216225.1_PDT001089065.1_genomic.fna	0	0	0	1	0	0	0	0	0	0	0	0	0	0	0	1
GCA_019216245.1_PDT001089084.1_genomic.fna	0	0	0	1	0	0	0	0	0	0	0	0	0	0	0	1
GCA_019216265.1_PDT001089010.1_genomic.fna	0	0	0	1	0	0	0	0	0	0	0	0	0	0	0	1
GCA_019216285.1_PDT001089080.1_genomic.fna	0	0	0	1	0	0	0	0	0	0	0	0	0	0	0	1
GCA_019216345.1_PDT001089039.1_genomic.fna	0	0	0	1	0	0	0	0	0	0	0	0	0	0	0	1
GCA_019216365.1_PDT001089037.1_genomic.fna	0	0	0	1	0	0	0	0	0	0	0	0	0	0	0	1
GCA_019216385.1_PDT001089034.1_genomic.fna	0	0	0	1	0	0	0	0	0	0	0	0	0	0	0	1
GCA_019216925.1_PDT001089291.1_genomic.fna	0	0	0	1	0	0	0	0	0	0	0	0	0	0	0	1
GCA_019216945.1_PDT001089353.1_genomic.fna	0	0	0	1	0	0	0	0	0	0	0	0	0	0	0	1
GCA_019216965.1_PDT001089292.1_genomic.fna	0	0	0	1	0	0	0	0	0	0	0	0	0	0	0	1
GCA_019217025.1_PDT001089176.1_genomic.fna	0	0	0	1	0	0	0	0	0	0	0	0	0	0	0	1
GCA_019217085.1_PDT001089001.1_genomic.fna	0	0	0	1	0	0	0	0	0	0	0	0	0	0	0	1
GCA_019217165.1_PDT001089246.1_genomic.fna	0	0	0	1	0	0	0	0	0	0	0	0	0	0	0	1
GCA_019217265.1_PDT001089067.1_genomic.fna	0	0	0	1	0	0	0	0	0	0	0	0	0	0	0	1
GCA_019217625.1_PDT001089336.1_genomic.fna	0	0	0	1	0	0	0	0	0	0	0	0	0	0	0	1
GCA_019217645.1_PDT001089191.1_genomic.fna	0	0	0	1	0	0	0	0	0	0	0	0	0	0	0	1
GCA_019217655.1_PDT001089118.1_genomic.fna	0	0	0	1	0	0	0	0	0	0	0	0	0	0	0	1
GCA_019217685.1_PDT001089090.1_genomic.fna	0	0	0	1	0	0	0	0	0	0	0	0	0	0	0	1
GCA_019226845.1_PDT001089357.1_genomic.fna	0	0	0	1	0	0	0	0	0	0	0	0	0	0	0	1
GCA_019227425.1_PDT001089294.1_genomic.fna	1	0	0	0	0	0	0	0	0	0	0	0	0	0	0	1
GCA_019227445.1_PDT001089293.1_genomic.fna	0	0	0	1	0	0	0	0	0	0	0	0	0	0	0	1
GCA_019227685.1_PDT001089276.1_genomic.fna	0	0	0	1	0	0	0	0	0	0	0	0	0	0	0	1
GCA_019227785.1_PDT001089271.1_genomic.fna	1	0	0	0	0	0	0	0	0	0	0	0	0	0	0	1
GCA_019227865.1_PDT001089256.1_genomic.fna	0	0	0	1	0	0	0	0	0	0	0	0	0	0	0	1
GCA_019227905.1_PDT001089259.1_genomic.fna	0	0	0	1	0	0	0	0	0	0	0	0	0	0	0	1
GCA_019228045.1_PDT001089245.1_genomic.fna	0	0	0	1	0	0	0	0	0	0	0	0	0	0	0	1
GCA_019228145.1_PDT001089238.1_genomic.fna	0	0	0	1	0	0	0	0	0	0	0	0	0	0	0	1
GCA_019228165.1_PDT001089236.1_genomic.fna	0	0	0	1	0	0	0	0	0	0	0	0	0	0	0	1
GCA_019228205.1_PDT001089237.1_genomic.fna	0	0	0	1	0	0	0	0	0	0	0	0	0	0	0	1
GCA_019228215.1_PDT001089233.1_genomic.fna	0	0	0	1	0	0	0	0	0	0	0	0	0	0	0	1
GCA_019228345.1_PDT001089232.1_genomic.fna	1	0	0	0	0	0	0	0	0	0	0	0	0	0	0	1
GCA_019228365.1_PDT001089227.1_genomic.fna	0	0	0	1	0	0	0	0	0	0	0	0	0	0	0	1
GCA_019228425.1_PDT001089222.1_genomic.fna	0	0	0	1	0	0	0	0	0	0	0	0	0	0	0	1
GCA_019228545.1_PDT001089212.1_genomic.fna	0	0	0	1	0	0	0	0	0	0	0	0	0	0	0	1
GCA_019228645.1_PDT001089189.1_genomic.fna	0	0	0	1	0	0	0	0	0	0	0	0	0	0	0	1
GCA_019228675.1_PDT001089187.1_genomic.fna	0	0	0	1	0	0	0	0	0	0	0	0	0	0	0	1
GCA_019228705.1_PDT001089182.1_genomic.fna	0	0	0	1	0	0	0	0	0	0	0	0	0	0	0	1
GCA_019228725.1_PDT001089193.1_genomic.fna	0	0	0	1	0	0	0	0	0	0	0	0	0	0	0	1
GCA_019228745.1_PDT001089178.1_genomic.fna	0	0	0	1	0	0	0	0	0	0	0	0	0	0	0	1
GCA_019228865.1_PDT001089173.1_genomic.fna	0	0	0	1	0	0	0	0	0	0	0	0	0	0	0	1
GCA_019228965.1_PDT001089185.1_genomic.fna	0	0	0	1	0	0	0	0	0	0	0	0	0	0	0	1
GCA_019228985.1_PDT001089170.1_genomic.fna	0	0	0	1	0	0	0	0	0	0	0	0	0	0	0	1
GCA_019229005.1_PDT001089160.1_genomic.fna	0	0	0	1	0	0	0	0	0	0	0	0	0	0	0	1
GCA_019229165.1_PDT001089148.1_genomic.fna	0	0	0	1	0	0	0	0	0	0	0	0	0	0	0	1
GCA_019229185.1_PDT001089144.1_genomic.fna	0	0	0	1	0	0	0	0	0	0	0	0	0	0	0	1
GCA_019229265.1_PDT001089135.1_genomic.fna	0	0	0	1	0	0	0	0	0	0	0	0	0	0	0	1
GCA_019229285.1_PDT001089138.1_genomic.fna	0	0	0	1	0	0	0	0	0	0	0	0	0	0	0	1
GCA_019229305.1_PDT001089130.1_genomic.fna	0	0	0	1	0	0	0	0	0	0	0	0	0	0	0	1
GCA_019229375.1_PDT001089117.1_genomic.fna	0	0	0	1	0	0	0	0	0	0	0	0	0	0	0	1
GCA_019229425.1_PDT001089116.1_genomic.fna	0	0	0	1	0	0	0	0	0	0	0	0	0	0	0	1
GCA_019229485.1_PDT001089109.1_genomic.fna	0	0	0	1	0	0	0	0	0	0	0	0	0	0	0	1
GCA_019229525.1_PDT001089126.1_genomic.fna	0	0	0	1	0	0	0	0	0	0	0	0	0	0	0	1
GCA_019229545.1_PDT001089104.1_genomic.fna	0	0	0	1	0	0	0	0	0	0	0	0	0	0	0	1
GCA_019229585.1_PDT001089102.1_genomic.fna	0	0	0	1	0	0	0	0	0	0	0	0	0	0	0	1
GCA_019229595.1_PDT001089103.1_genomic.fna	0	0	0	1	0	0	0	0	0	0	0	0	0	0	0	1
GCA_019229635.1_PDT001089099.1_genomic.fna	0	0	0	1	0	0	0	0	0	0	0	0	0	0	0	1
GCA_019229705.1_PDT001089098.1_genomic.fna	0	0	0	1	0	0	0	0	0	0	0	0	0	0	0	1
GCA_019229725.1_PDT001089101.1_genomic.fna	1	0	0	0	0	0	0	0	0	0	0	0	0	0	0	1
GCA_019229745.1_PDT001089082.1_genomic.fna	0	0	0	1	0	0	0	0	0	0	0	0	0	0	0	1
GCA_019229765.1_PDT001089091.1_genomic.fna	0	0	0	1	0	0	0	0	0	0	0	0	0	0	0	1
GCA_019229865.1_PDT001089076.1_genomic.fna	0	0	0	1	0	0	0	0	0	0	0	0	0	0	0	1
GCA_019229885.1_PDT001089075.1_genomic.fna	0	0	0	1	0	0	0	0	0	0	0	0	0	0	0	1
GCA_019229905.1_PDT001089071.1_genomic.fna	1	0	0	0	0	0	0	0	0	0	0	0	0	0	0	1
GCA_019229915.1_PDT001089070.1_genomic.fna	0	0	0	1	0	0	0	0	0	0	0	0	0	0	0	1
GCA_019229985.1_PDT001089061.1_genomic.fna	0	0	1	0	0	0	0	0	0	0	0	0	0	0	0	1
GCA_019230025.1_PDT001089059.1_genomic.fna	0	0	0	1	0	0	0	0	0	0	0	0	0	0	0	1
GCA_019230045.1_PDT001089054.1_genomic.fna	0	0	0	1	0	0	0	0	0	0	0	0	0	0	0	1
GCA_019230055.1_PDT001089052.1_genomic.fna	0	0	0	1	0	0	0	0	0	0	0	0	0	0	0	1
GCA_019230085.1_PDT001089053.1_genomic.fna	0	0	0	1	0	0	0	0	0	0	0	0	0	0	0	1
GCA_019230105.1_PDT001089047.1_genomic.fna	0	0	0	1	0	0	0	0	0	0	0	0	0	0	0	1
GCA_019230135.1_PDT001089049.1_genomic.fna	0	0	0	1	0	0	0	0	0	0	0	0	0	0	0	1
GCA_019230185.1_PDT001089046.1_genomic.fna	0	0	0	0	0	1	0	0	0	0	0	0	0	0	0	1
GCA_019230205.1_PDT001089045.1_genomic.fna	0	0	0	1	0	0	0	0	0	0	0	0	0	0	0	1
GCA_019230265.1_PDT001089036.1_genomic.fna	1	0	0	0	0	0	0	0	0	0	0	0	0	0	0	1
GCA_019230295.1_PDT001089030.1_genomic.fna	0	0	0	1	0	0	0	0	0	0	0	0	0	0	0	1
GCA_019230325.1_PDT001089041.1_genomic.fna	0	0	0	1	0	0	0	0	0	0	0	0	0	0	0	1
GCA_019230345.1_PDT001089042.1_genomic.fna	0	0	0	1	0	0	0	0	0	0	0	0	0	0	0	1
[truncated: 2,756 more rows]

## Sheet: Table S10
The prevalence of various blaNDM variants in blaNDM-positive Klebsiella pneumoniae strains
[truncated: 8,470 more rows]

[truncated: 4 more sheets: Table S11, Table S12, Table S13, Table S14]
